# Supplementary material for: Analysis of long non-coding RNA expression profile of bovine monocyte-macrophage infected by Mycobacterium avium subsp. paratuberculosis
Source: BMC Genomics. 2022 Nov 24;23:768. doi: 10.1186/s12864-022-08997-5 (PMC9685057; doi:10.1186/s12864-022-08997-5)
Supplement: Supplementary file 2 — Additional file 2. [file 12864_2022_8997_MOESM2_ESM.zip]

Archive with 12 entries (12 files):
- Supplementary Table1-12 (22.11.02)/Supplementary Table 1.The quality of sample RNA.xlsx
- Supplementary Table1-12 (22.11.02)/Supplementary Table 10.lncRNA target gene prediction.xlsx
- Supplementary Table1-12 (22.11.02)/Supplementary Table 11.Enrichment and analysis of differentially expressed genes GO.xlsx
- Supplementary Table1-12 (22.11.02)/Supplementary Table 12.Enrichment and analysis of differentially expressed genes KEGG.xlsx
- Supplementary Table1-12 (22.11.02)/Supplementary Table 2.Five types of class code definition information.xlsx
- Supplementary Table1-12 (22.11.02)/Supplementary Table 3.All lncRNA expression profile information..xlsx
- Supplementary Table1-12 (22.11.02)/Supplementary Table 4.Differential lncRNA expression analysis.xlsx
- Supplementary Table1-12 (22.11.02)/Supplementary Table 5.Statistics and comparison of lncRNA and mRNA length.xlsx
- Supplementary Table1-12 (22.11.02)/Supplementary Table 6.lncRNA ORF length distribution table.xlsx
- Supplementary Table1-12 (22.11.02)/Supplementary Table 7.mRNA ORF length distribution table.xlsx
- Supplementary Table1-12 (22.11.02)/Supplementary Table 8.Statistics table of the number of lncRNA and mRNA exons.xlsx
- Supplementary Table1-12 (22.11.02)/Supplementary Table 9.lncRNA and mRNA expression level statistics table.xlsx
