# Supplementary material for: Analysis of long non-coding RNA expression profile of bovine monocyte-macrophage infected by Mycobacterium avium subsp. paratuberculosis
Source: BMC Genomics. 2022 Nov 24;23:768. doi: 10.1186/s12864-022-08997-5 (PMC9685057; doi:10.1186/s12864-022-08997-5)
Supplement: Supplementary file 2 — Additional file 2. [file 12864_2022_8997_MOESM2_ESM.zip › Supplementary Table1-12 (22.11.02)/Supplementary Table 1.The quality of sample RNA.xlsx]

## Sheet: Sheet1
Supplementary Table 1. The quality of sample RNA
Sample	Conc. (µg/µL)	O.D. 260/280	Amount (µg)	rRNA 28S/18S	RIN	QC Evaluation
				28S/18S		Evaluation
C-1	0.35	2.01	11.62	1.6	9.7	A 级
C-2	0.35	2	11.4	1.6	9.7	A 级
C-3	0.35	2	11.67	1.6	9.2	A 级
P-1	0.21	1.93	6.79	1.7	9.6	A 级
P-2	0.22	1.89	7.26	1.6	9.7	A 级
P-3	0.24	1.87	8	1.6	9.6	A 级
