# Supplementary material for: Analysis of long non-coding RNA expression profile of bovine monocyte-macrophage infected by Mycobacterium avium subsp. paratuberculosis
Source: BMC Genomics. 2022 Nov 24;23:768. doi: 10.1186/s12864-022-08997-5 (PMC9685057; doi:10.1186/s12864-022-08997-5)
Supplement: Supplementary file 2 — Additional file 2. [file 12864_2022_8997_MOESM2_ESM.zip › Supplementary Table1-12 (22.11.02)/Supplementary Table 10.lncRNA target gene prediction.xlsx]

## Sheet: Sheet1
Supplementary Table 10. lncRNA target gene prediction
mRNA							Differentiall expression						lncRNA							Differentiall expression		function
transcript_name	class_code	chr	start	end	gene_id	gene_name	Significant	GO	KEGG	KO_ENTRY	EC	Description	transcript_name	class_code	chr	start	end	gene_id	gene_name	Significant	Known/novel	cis/trans	cis location	trans energy	Pearson Correlation Coefficient
ENSBTAT00000033093	0	chr1	46339132	46343357	MSTRG.185	TRMT10C	no	GO:0030488(tRNA methylation);GO:0042645(mitochondrial nucleoid);GO:0070131(positive regulation of mitochondrial translation);GO:0005739(mitochondrion);GO:0008033(tRNA processing);GO:0032259(methylation);GO:0008168(methyltransferase activity);GO:0016740(transferase activity);GO:0003723(RNA binding);GO:0000964(mitochondrial RNA 5'-end processing);GO:0090646(mitochondrial tRNA processing);GO:0005654…	NA	NA	NA	Mitochondrial ribonuclease P protein 1 [Source:UniProtKB/Swiss-Prot;Acc:Q2KI45]	MSTRG.181.1	i	chr1	46310502	46310738	MSTRG.181	SENP7	no	novel	cis	100K	NA	0.972262
ENSBTAT00000032325	0	chr1	58152817	58166584	MSTRG.227	GTPBP8	no	GO:0005525(GTP binding);GO:0000166(nucleotide binding);GO:0046872(metal ion binding);GO:0005739(mitochondrion)	NA	NA	NA	GTP binding protein 8 (putative) [Source:HGNC Symbol;Acc:HGNC:25007]	MSTRG.228.1	i	chr1	58164243	58164882	MSTRG.228	GTPBP8	no	novel	cis	100K	NA	0.971877
ENSBTAT00000001128	0	chr1	72708757	72726620	MSTRG.328	ENSBTAG00000006724	no	GO:0043666(regulation of phosphoprotein phosphatase activity);GO:0004864(protein phosphatase inhibitor activity);GO:0009966(regulation of signal transduction);GO:0043086(negative regulation of catalytic activity)	NA	NA	NA	NA	MSTRG.329.1	u	chr1	72731402	72732085	MSTRG.329	.	no	novel	cis	100K	NA	0.970988
ENSBTAT00000042308	0	chr1	107923379	107923476	MSTRG.494	bta-mir-15b	no	NA	05206(MicroRNAs in cancer)	K16987	NA	bta-mir-15b [Source:miRBase;Acc:MI0005012]	MSTRG.498.1	i	chr1	107968632	107968889	MSTRG.498	IFT80	no	novel	cis	100K	NA	0.998935
ENSBTAT00000064076	0	chr1	117636823	117639964	MSTRG.545	P2RY12	no	GO:0001973(adenosine receptor signaling pathway);GO:0035589(G-protein coupled purinergic nucleotide receptor signaling pathway);GO:0045028(G-protein coupled purinergic nucleotide receptor activity);GO:0007596(blood coagulation);GO:0005887(integral component of plasma membrane);GO:0016021(integral component of membrane);GO:0016020(membrane);GO:0007186(G-protein coupled receptor signaling pathway);…	04611(Platelet activation)	K04298	NA	purinergic receptor P2Y12 [Source:HGNC Symbol;Acc:HGNC:18124]	MSTRG.546.1	x	chr1	117613118	117613770	MSTRG.546	P2RY12	no	novel	cis	100K	NA	0.977151
ENSBTAT00000064825	0	chr1	117680628	117685252	MSTRG.547	ENSBTAG00000046051	no	GO:0046426(negative regulation of JAK-STAT cascade);GO:0019221(cytokine-mediated signaling pathway);GO:0006469(negative regulation of protein kinase activity);GO:0004860(protein kinase inhibitor activity);GO:0005737(cytoplasm)	NA	NA	NA	NA	MSTRG.546.1	x	chr1	117613118	117613770	MSTRG.546	P2RY12	no	novel	cis	100K	NA	0.977151
ENSBTAT00000015936	0	chr1	130588843	130615791	MSTRG.613	RBP1	no	GO:0005829(cytosol);GO:0005654(nucleoplasm);GO:0042573(retinoic acid metabolic process);GO:0042572(retinol metabolic process);GO:0033189(response to vitamin A);GO:0030852(regulation of granulocyte differentiation);GO:0002138(retinoic acid biosynthetic process);GO:0016918(retinal binding);GO:0019841(retinol binding);GO:0006776(vitamin A metabolic process);GO:0005215(transporter activity);GO:000681…	NA	NA	NA	retinol binding protein 1 [Source:HGNC Symbol;Acc:HGNC:9919]	MSTRG.610.1	u	chr1	130549201	130549645	MSTRG.610	.	no	novel	cis	100K	NA	1
ENSBTAT00000064234	0	chr1	131460056	131530578	MSTRG.625	PIK3CB	no	GO:0030496(midbody);GO:0005634(nucleus);GO:0005730(nucleolus);GO:0060055(angiogenesis involved in wound healing);GO:0040016(embryonic cleavage);GO:0030168(platelet activation);GO:0016310(phosphorylation);GO:0010628(positive regulation of gene expression);GO:0009611(response to wounding);GO:0007156(homophilic cell adhesion via plasma membrane adhesion molecules);GO:0006874(cellular calcium ion hom…	00562(Inositol phosphate metabolism);04014(Ras signaling pathway);04015(Rap1 signaling pathway);04012(ErbB signaling pathway);04370(VEGF signaling pathway);04630(Jak-STAT signaling pathway);04668(TNF signaling pathway);04066(HIF-1 signaling pathway);04068(FoxO signaling pathway);04070(Phosphatidylinositol signaling system);04072(Phospholipase D signaling pathway);04071(Sphingolipid signaling path…	K00922	EC:2.7.1.153	phosphatidylinositol 4,5-bisphosphate 3-kinase catalytic subunit beta isoform [Source:RefSeq peptide;Acc:NP_001192976]	MSTRG.626.1	u	chr1	131542767	131543105	MSTRG.626	.	no	novel	cis	100K	NA	0.976033
ENSBTAT00000066167	0	chr10	36431890	36432438	MSTRG.1232	C15orf62	no	GO:0031274(positive regulation of pseudopodium assembly);GO:0007266(Rho protein signal transduction);GO:0030838(positive regulation of actin filament polymerization);GO:0017049(GTP-Rho binding);GO:0008360(regulation of cell shape);GO:0005096(GTPase activator activity);GO:0005886(plasma membrane);GO:0005737(cytoplasm);GO:0043547(positive regulation of GTPase activity)	NA	NA	NA	chromosome 15 open reading frame 62 [Source:HGNC Symbol;Acc:HGNC:34489]	MSTRG.1231.1	i	chr10	36413199	36413621	MSTRG.1231	RMDN3	no	novel	cis	100K	NA	1
ENSBTAT00000064653	0	chr10	42877895	42878191	MSTRG.1290	Metazoa_SRP	no	NA	NA	NA	NA	Metazoan signal recognition particle RNA [Source:RFAM;Acc:RF00017]	MSTRG.1290.2	o	chr10	42863857	42878191	MSTRG.1290	Metazoa_SRP	no	novel	cis	100K	NA	0.98952
ENSBTAT00000019032	0	chr10	43495561	43569743	MSTRG.1320	ATL1	no	GO:0003924(GTPase activity);GO:0007409(axonogenesis);GO:0042802(identical protein binding);GO:0030424(axon);GO:0051260(protein homooligomerization);GO:0042995(cell projection);GO:0005789(endoplasmic reticulum membrane);GO:0005783(endoplasmic reticulum);GO:0005525(GTP binding);GO:0005794(Golgi apparatus);GO:0000139(Golgi membrane);GO:0000166(nucleotide binding);GO:0016787(hydrolase activity);GO:00…	NA	NA	NA	atlastin GTPase 1 [Source:HGNC Symbol;Acc:HGNC:11231]	MSTRG.1330.1	i	chr10	43420965	43421321	MSTRG.1330	MAP4K5	no	novel	cis	100K	NA	-0.972023
ENSBTAT00000019032	0	chr10	43495561	43569743	MSTRG.1320	ATL1	no	GO:0003924(GTPase activity);GO:0007409(axonogenesis);GO:0042802(identical protein binding);GO:0030424(axon);GO:0051260(protein homooligomerization);GO:0042995(cell projection);GO:0005789(endoplasmic reticulum membrane);GO:0005783(endoplasmic reticulum);GO:0005525(GTP binding);GO:0005794(Golgi apparatus);GO:0000139(Golgi membrane);GO:0000166(nucleotide binding);GO:0016787(hydrolase activity);GO:00…	NA	NA	NA	atlastin GTPase 1 [Source:HGNC Symbol;Acc:HGNC:11231]	MSTRG.1331.1	i	chr10	43423138	43423388	MSTRG.1331	MAP4K5	no	novel	cis	100K	NA	-0.979166
ENSBTAT00000019032	0	chr10	43495561	43569743	MSTRG.1320	ATL1	no	GO:0003924(GTPase activity);GO:0007409(axonogenesis);GO:0042802(identical protein binding);GO:0030424(axon);GO:0051260(protein homooligomerization);GO:0042995(cell projection);GO:0005789(endoplasmic reticulum membrane);GO:0005783(endoplasmic reticulum);GO:0005525(GTP binding);GO:0005794(Golgi apparatus);GO:0000139(Golgi membrane);GO:0000166(nucleotide binding);GO:0016787(hydrolase activity);GO:00…	NA	NA	NA	atlastin GTPase 1 [Source:HGNC Symbol;Acc:HGNC:11231]	MSTRG.1332.1	i	chr10	43424762	43425008	MSTRG.1332	MAP4K5	no	novel	cis	100K	NA	-0.968627
ENSBTAT00000014039	0	chr11	13463414	13490532	ENSBTAG00000010620	ATP6V1B1	no	GO:0070062(extracellular exosome);GO:0016471(vacuolar proton-transporting V-type ATPase complex);GO:0016328(lateral plasma membrane);GO:0016324(apical plasma membrane);GO:0016323(basolateral plasma membrane);GO:0016020(membrane);GO:0005902(microvillus);GO:0005829(cytosol);GO:0005737(cytoplasm);GO:0055074(calcium ion homeostasis);GO:0045851(pH reduction);GO:0042472(inner ear morphogenesis);GO:0015…	00190(Oxidative phosphorylation);04150(mTOR signaling pathway);04145(Phagosome);04966(Collecting duct acid secretion);04721(Synaptic vesicle cycle);05323(Rheumatoid arthritis)	K02147	NA	ATPase H+ transporting V1 subunit B1 [Source:HGNC Symbol;Acc:HGNC:853]	MSTRG.1996.1	i	chr11	13413565	13414953	MSTRG.1996	NAGK	no	novel	cis	100K	NA	0.983276
ENSBTAT00000014039	0	chr11	13463414	13490532	ENSBTAG00000010620	ATP6V1B1	no	GO:0070062(extracellular exosome);GO:0016471(vacuolar proton-transporting V-type ATPase complex);GO:0016328(lateral plasma membrane);GO:0016324(apical plasma membrane);GO:0016323(basolateral plasma membrane);GO:0016020(membrane);GO:0005902(microvillus);GO:0005829(cytosol);GO:0005737(cytoplasm);GO:0055074(calcium ion homeostasis);GO:0045851(pH reduction);GO:0042472(inner ear morphogenesis);GO:0015…	00190(Oxidative phosphorylation);04150(mTOR signaling pathway);04145(Phagosome);04966(Collecting duct acid secretion);04721(Synaptic vesicle cycle);05323(Rheumatoid arthritis)	K02147	NA	ATPase H+ transporting V1 subunit B1 [Source:HGNC Symbol;Acc:HGNC:853]	MSTRG.1998.1	u	chr11	13423904	13424259	MSTRG.1998	.	no	novel	cis	100K	NA	0.983744
ENSBTAT00000013922	0	chr11	20493493	20499001	MSTRG.2050	CYP1B1	yes	GO:0005739(mitochondrion);GO:2000377(regulation of reactive oxygen species metabolic process);GO:0071603(endothelial cell-cell adhesion);GO:0071407(cellular response to organic cyclic compound);GO:0070301(cellular response to hydrogen peroxide);GO:0061304(retinal blood vessel morphogenesis);GO:0061298(retina vasculature development in camera-type eye);GO:0048514(blood vessel morphogenesis);GO:004…	00140(Steroid hormone biosynthesis);00380(Tryptophan metabolism);00980(Metabolism of xenobiotics by cytochrome P450);04913(Ovarian Steroidogenesis);05206(MicroRNAs in cancer);05204(Chemical carcinogenesis)	K07410	EC:1.14.14.1	cytochrome P450 family 1 subfamily B member 1 [Source:HGNC Symbol;Acc:HGNC:2597]	MSTRG.2049.1	u	chr11	20488993	20491055	MSTRG.2049	.	yes	novel	cis	10K	NA	0.965465
ENSBTAT00000065363	0	chr11	70872264	70872348	MSTRG.2308	SNORD53_SNORD92	no	NA	NA	NA	NA	Small nucleolar RNA SNORD53/SNORD92 [Source:RFAM;Acc:RF00325]	MSTRG.2304.1	i	chr11	70860737	70861002	MSTRG.2304	WDR43	no	novel	cis	100K	NA	0.973305
ENSBTAT00000032751	0	chr11	98750475	98759647	MSTRG.2503	SLC25A25	no	GO:0015867(ATP transport);GO:0005743(mitochondrial inner membrane);GO:0015866(ADP transport);GO:0015217(ADP transmembrane transporter activity);GO:0005347(ATP transmembrane transporter activity);GO:0016021(integral component of membrane);GO:0006839(mitochondrial transport);GO:0006810(transport);GO:0055085(transmembrane transport);GO:0005509(calcium ion binding);GO:0005739(mitochondrion);GO:004687…	NA	NA	NA	solute carrier family 25 member 25 [Source:HGNC Symbol;Acc:HGNC:20663]	MSTRG.2506.1	u	chr11	98776034	98776928	MSTRG.2506	.	no	novel	cis	100K	NA	1
ENSBTAT00000045319	0	chr12	89182100	89212365	MSTRG.3141	RAB20	no	GO:0045335(phagocytic vesicle);GO:0043231(intracellular membrane-bounded organelle);GO:0030139(endocytic vesicle);GO:0005794(Golgi apparatus);GO:0090385(phagosome-lysosome fusion);GO:0090383(phagosome acidification);GO:0030100(regulation of endocytosis);GO:0005769(early endosome);GO:0003924(GTPase activity);GO:0005886(plasma membrane);GO:0005525(GTP binding)	NA	NA	NA	RAB20, member RAS oncogene family [Source:HGNC Symbol;Acc:HGNC:18260]	MSTRG.3138.1	u	chr12	89170541	89170787	MSTRG.3138	.	no	novel	cis	100K	NA	1
ENSBTAT00000057357	0	chr13	17380743	17406594	MSTRG.3288	PFKFB3	no	GO:0005654(nucleoplasm);GO:0046835(carbohydrate phosphorylation);GO:0006003(fructose 2,6-bisphosphate metabolic process);GO:0003873(6-phosphofructo-2-kinase activity);GO:0006000(fructose metabolic process);GO:0016310(phosphorylation);GO:0016301(kinase activity);GO:0008152(metabolic process);GO:0005524(ATP binding);GO:0003824(catalytic activity)	00051(Fructose and mannose metabolism);04066(HIF-1 signaling pathway);04152(AMPK signaling pathway)	K01103	EC:2.7.1.105;EC:3.1.3.46	6-phosphofructo-2-kinase/fructose-2,6-biphosphatase 3 [Source:HGNC Symbol;Acc:HGNC:8874]	MSTRG.3275.1	u	chr13	17350710	17350982	MSTRG.3275	.	no	novel	cis	100K	NA	0.976684
ENSBTAT00000064615	0	chr13	38716418	38772942	MSTRG.3423	ENSBTAG00000004620	no	GO:0006355(regulation of transcription, DNA-templated);GO:0005622(intracellular);GO:0003676(nucleic acid binding);GO:0046872(metal ion binding);GO:0003700(transcription factor activity, sequence-specific DNA binding)	NA	NA	NA	NA	MSTRG.3424.1	i	chr13	38712298	38712845	MSTRG.3424	ENSBTAG00000004620	no	novel	cis	10K	NA	0.951197
ENSBTAT00000013034	0	chr13	43004253	43076853	MSTRG.3454	ENTPD6	no	GO:0070062(extracellular exosome);GO:0005794(Golgi apparatus);GO:0016787(hydrolase activity)	NA	NA	NA	ectonucleoside triphosphate diphosphohydrolase 6 (putative) [Source:HGNC Symbol;Acc:HGNC:3368]	MSTRG.3458.1	i	chr13	43070647	43070906	MSTRG.3458	ACSS1	no	novel	cis	100K	NA	0.961056
ENSBTAT00000008235	0	chr13	65214404	65220014	ENSBTAG00000006278	FAM83C	no	GO:0019901(protein kinase binding)	NA	NA	NA	family with sequence similarity 83 member C [Source:HGNC Symbol;Acc:HGNC:16121]	MSTRG.3731.1	i	chr13	65281473	65281710	MSTRG.3731	UQCC1	no	novel	cis	100K	NA	0.97446
ENSBTAT00000013591	0	chr14	16670958	16719342	MSTRG.4038	WASHC5	no	GO:0071203(WASH complex);GO:0005769(early endosome);GO:0005768(endosome);GO:0090306(spindle assembly involved in meiosis);GO:0040038(polar body extrusion after meiotic divisions);GO:0016197(endosomal transport);GO:0001556(oocyte maturation)	04144(Endocytosis)	K18464	NA	WASH complex subunit 5 [Source:HGNC Symbol;Acc:HGNC:28984]	MSTRG.4037.1	u	chr14	16662568	16663169	MSTRG.4037	.	no	novel	cis	10K	NA	0.982092
ENSBTAT00000063321	0	chr14	79340383	79345452	MSTRG.4365	ENSBTAG00000046121	no	NA	NA	NA	NA	NA	MSTRG.4366.1	i	chr14	79344288	79344985	MSTRG.4366	ENSBTAG00000046121	no	novel	cis	10K	NA	0.974935
ENSBTAT00000015548	0	chr14	83277475	83299881	MSTRG.4387	IMPA1	yes	GO:0070062(extracellular exosome);GO:0005737(cytoplasm);GO:0046855(inositol phosphate dephosphorylation);GO:0007165(signal transduction);GO:0006796(phosphate-containing compound metabolic process);GO:0006661(phosphatidylinositol biosynthetic process);GO:0006021(inositol biosynthetic process);GO:0052834(inositol monophosphate phosphatase activity);GO:0052833(inositol monophosphate 4-phosphatase ac…	00562(Inositol phosphate metabolism);04070(Phosphatidylinositol signaling system)	K01092	EC:3.1.3.25	inositol monophosphatase 1 [Source:HGNC Symbol;Acc:HGNC:6050]	MSTRG.4384.1	x	chr14	83237929	83244844	MSTRG.4384	ZFAND1	yes	novel	cis	100K	NA	-0.96631
ENSBTAT00000012059	0	chr15	38991044	39309268	MSTRG.4615	SPON1	no	GO:0007155(cell adhesion);GO:0005578(proteinaceous extracellular matrix);GO:0005576(extracellular region);GO:0046872(metal ion binding);GO:0005615(extracellular space);GO:0031012(extracellular matrix)	NA	NA	NA	spondin 1 [Source:HGNC Symbol;Acc:HGNC:11252]	MSTRG.4616.1	x	chr15	38992614	38994270	MSTRG.4616	SPON1	no	novel	cis	10K	NA	0.958939
ENSBTAT00000006013	0	chr15	84526491	84543454	MSTRG.4947	MS4A7	no	GO:0016021(integral component of membrane);GO:0016020(membrane)	NA	NA	NA	membrane spanning 4-domains A7 [Source:HGNC Symbol;Acc:HGNC:13378]	MSTRG.4946.1	u	chr15	84517748	84522153	MSTRG.4946	.	yes	novel	cis	10K	NA	-0.970404
ENSBTAT00000025055	0	chr16	26803253	26862483	MSTRG.5053	MIA3	no	GO:0070971(endoplasmic reticulum exit site);GO:0016021(integral component of membrane);GO:0016020(membrane);GO:0005789(endoplasmic reticulum membrane);GO:0090110(cargo loading into COPII-coated vesicle);GO:0042953(lipoprotein transport);GO:0042060(wound healing);GO:0030336(negative regulation of cell migration);GO:0015031(protein transport);GO:0007162(negative regulation of cell adhesion);GO:0006…	NA	NA	NA	melanoma inhibitory activity protein 3 precursor [Source:RefSeq peptide;Acc:NP_001160043]	MSTRG.5054.1	i	chr16	26822774	26823739	MSTRG.5054	MIA3	no	novel	cis	100K	NA	0.989047
ENSBTAT00000021548	0	chr16	55466079	55466692	ENSBTAG00000016189	ENSBTAG00000016189	no	NA	NA	NA	NA	NA	MSTRG.5352.1	u	chr16	55483326	55483536	MSTRG.5352	.	no	novel	cis	100K	NA	0.979551
ENSBTAT00000065901	0	chr16	81472038	81527931	MSTRG.5587	CACNA1S	no	GO:0031674(I band);GO:0030315(T-tubule);GO:0005891(voltage-gated calcium channel complex);GO:0005886(plasma membrane);GO:0005737(cytoplasm);GO:0006936(muscle contraction);GO:0006816(calcium ion transport);GO:0008331(high voltage-gated calcium channel activity);GO:0005245(voltage-gated calcium channel activity);GO:0086010(membrane depolarization during action potential);GO:0070588(calcium ion tran…	NA	NA	NA	calcium voltage-gated channel subunit alpha1 S [Source:HGNC Symbol;Acc:HGNC:1397]	MSTRG.5591.1	u	chr16	81438276	81438689	MSTRG.5591	.	no	novel	cis	100K	NA	0.951515
ENSBTAT00000004042	0	chr17	63254162	63263364	ENSBTAG00000003107	LHX5	no	GO:0045893(positive regulation of transcription, DNA-templated);GO:0042127(regulation of cell proliferation);GO:0021937(cerebellar Purkinje cell-granule cell precursor cell signaling involved in regulation of granule cell precursor cell proliferation);GO:0021879(forebrain neuron differentiation);GO:0021846(cell proliferation in forebrain);GO:0021766(hippocampus development);GO:0021702(cerebellar …	04550(Signaling pathways regulating pluripotency of stem cells)	K18493	NA	LIM homeobox 5 [Source:HGNC Symbol;Acc:HGNC:14216]	MSTRG.5906.1	u	chr17	63275277	63275649	MSTRG.5906	.	no	novel	cis	100K	NA	0.990085
ENSBTAT00000064197	0	chr17	74987641	74987728	MSTRG.6174	ENSBTAG00000047795	no	NA	NA	NA	NA	NA	MSTRG.6173.1	u	chr17	74983789	74985179	MSTRG.6173	.	no	novel	cis	10K	NA	0.996733
ENSBTAT00000053788	0	chr18	16836726	16841714	MSTRG.6337	ENSBTAG00000010868	no	GO:0006511(ubiquitin-dependent protein catabolic process);GO:0016567(protein ubiquitination);GO:0007275(multicellular organism development);GO:0008270(zinc ion binding);GO:0046872(metal ion binding);GO:0005634(nucleus)	04120(Ubiquitin mediated proteolysis);04310(Wnt signaling pathway);04115(p53 signaling pathway)	K04506	EC:2.3.2.27	NA	MSTRG.6336.1	i	chr18	16801260	16801516	MSTRG.6336	LONP2	no	novel	cis	100K	NA	0.982191
ENSBTAT00000060232	0	chr18	55096590	55096699	MSTRG.6790	SNORD23	no	NA	NA	NA	NA	Small nucleolar RNA SNORD23 [Source:RFAM;Acc:RF00603]	MSTRG.6796.1	u	chr18	55015121	55015760	MSTRG.6796	.	no	novel	cis	100K	NA	1
ENSBTAT00000057144	0	chr18	62378122	62380014	MSTRG.6950	ENSBTAG00000037582	no	GO:0003676(nucleic acid binding)	NA	NA	NA	NA	MSTRG.6946.1	x	chr18	62341017	62342184	MSTRG.6946	CCDC106	no	novel	cis	100K	NA	0.956533
ENSBTAT00000026050	0	chr18	63179643	63192125	MSTRG.6997	ENSBTAG00000039892	no	NA	NA	NA	NA	NA	MSTRG.6979.1	u	chr18	63106619	63106854	MSTRG.6979	.	no	novel	cis	100K	NA	0.95428
ENSBTAT00000004486	0	chr18	65645367	65667374	MSTRG.7061	ZNF606	no	GO:0005634(nucleus);GO:0006355(regulation of transcription, DNA-templated);GO:0003700(transcription factor activity, sequence-specific DNA binding);GO:0005622(intracellular);GO:0003676(nucleic acid binding);GO:0046872(metal ion binding)	NA	NA	NA	zinc finger protein 606 [Source:HGNC Symbol;Acc:HGNC:25879]	MSTRG.7064.1	i	chr18	65665245	65665605	MSTRG.7064	ZNF606	no	novel	cis	100K	NA	0.963412
ENSBTAT00000054004	0	chr18	65993795	65995066	ENSBTAG00000037595	ENSBTAG00000037595	no	GO:0003700(transcription factor activity, sequence-specific DNA binding);GO:0006355(regulation of transcription, DNA-templated);GO:0005634(nucleus)	NA	NA	NA	NA	MSTRG.7078.1	u	chr18	65980762	65981155	MSTRG.7078	.	no	novel	cis	100K	NA	0.992228
ENSBTAT00000007185	0	chr19	27932717	27940208	MSTRG.7503	FXR2	yes	GO:0070062(extracellular exosome);GO:0016020(membrane);GO:0005829(cytosol);GO:0005737(cytoplasm);GO:0046982(protein heterodimerization activity);GO:0042803(protein homodimerization activity);GO:0042802(identical protein binding);GO:0003723(RNA binding);GO:0005844(polysome);GO:0017148(negative regulation of translation);GO:0003729(mRNA binding);GO:0005634(nucleus);GO:0003676(nucleic acid binding)	03013(RNA transport)	K15516	NA	fragile X mental retardation syndrome-related protein 2 [Source:RefSeq peptide;Acc:NP_001193218]	MSTRG.7505.1	u	chr19	27942247	27945310	MSTRG.7505	.	yes	novel	cis	10K	NA	0.980233
ENSBTAT00000000201	0	chr2	22841314	22888725	MSTRG.8250	SP3	no	GO:0017053(transcriptional repressor complex);GO:0005634(nucleus);GO:0060216(definitive hemopoiesis);GO:0060136(embryonic process involved in female pregnancy);GO:0048706(embryonic skeletal system development);GO:0048596(embryonic camera-type eye morphogenesis);GO:0045944(positive regulation of transcription from RNA polymerase II promoter);GO:0045893(positive regulation of transcription, DNA-tem…	NA	NA	NA	Sp3 transcription factor [Source:HGNC Symbol;Acc:HGNC:11208]	MSTRG.8249.1	u	chr2	22833803	22839816	MSTRG.8249	.	no	novel	cis	10K	NA	0.957707
ENSBTAT00000059978	0	chr2	125436173	125436307	MSTRG.8764	SNORA16	no	NA	NA	NA	NA	Small nucleolar RNA SNORA16B/SNORA16A family [Source:RFAM;Acc:RF00190]	MSTRG.8761.1	u	chr2	125372006	125375734	MSTRG.8761	.	no	novel	cis	100K	NA	0.969688
ENSBTAT00000042709	0	chr2	131996705	132060210	MSTRG.8918	ECE1	yes	GO:0016486(peptide hormone processing);GO:0016020(membrane);GO:0016485(protein processing);GO:0006508(proteolysis);GO:0042803(protein homodimerization activity);GO:0004175(endopeptidase activity);GO:0004222(metalloendopeptidase activity);GO:0005515(protein binding);GO:0008237(metallopeptidase activity);GO:0046872(metal ion binding);GO:0016787(hydrolase activity);GO:0008233(peptidase activity);GO:…	NA	NA	NA	endothelin converting enzyme 1 [Source:HGNC Symbol;Acc:HGNC:3146]	MSTRG.8917.1	u	chr2	131930351	131935233	MSTRG.8917	.	yes	novel	cis	100K	NA	0.992968
ENSBTAT00000026428	0	chr20	24955390	25026808	MSTRG.9160	ARL15	no	GO:0070062(extracellular exosome);GO:0005525(GTP binding);GO:0007264(small GTPase mediated signal transduction);GO:0005622(intracellular);GO:0000166(nucleotide binding)	NA	NA	NA	ADP ribosylation factor like GTPase 15 [Source:HGNC Symbol;Acc:HGNC:25945]	MSTRG.9161.1	i	chr20	24995543	24995839	MSTRG.9161	ARL15	no	novel	cis	100K	NA	0.958355
ENSBTAT00000002036	0	chr20	31391483	31409955	ENSBTAG00000001557	CCL28	no	GO:0070062(extracellular exosome);GO:1903237(negative regulation of leukocyte tethering or rolling);GO:0060326(cell chemotaxis);GO:0007204(positive regulation of cytosolic calcium ion concentration);GO:0001954(positive regulation of cell-matrix adhesion);GO:0008009(chemokine activity);GO:0006935(chemotaxis);GO:0005623(cell);GO:0005615(extracellular space);GO:0006955(immune response);GO:0005125(cy…	04060(Cytokine-cytokine receptor interaction);04672(Intestinal immune network for IgA production);04062(Chemokine signaling pathway)	K05513	NA	C-C motif chemokine ligand 28 [Source:HGNC Symbol;Acc:HGNC:17700]	MSTRG.9180.1	i	chr20	31324742	31325950	MSTRG.9180	C5orf34	no	novel	cis	100K	NA	0.972631
ENSBTAT00000063144	0	chr21	21888268	21894391	MSTRG.9420	ZNF710	no	GO:0003676(nucleic acid binding)	NA	NA	NA	zinc finger protein 710 [Source:HGNC Symbol;Acc:HGNC:25352]	MSTRG.9419.1	u	chr21	21864052	21865095	MSTRG.9419	.	no	novel	cis	100K	NA	0.965466
ENSBTAT00000064642	0	chr21	45378250	45378413	MSTRG.9600	U1	no	NA	NA	NA	NA	U1 spliceosomal RNA [Source:RFAM;Acc:RF00003]	MSTRG.9603.1	i	chr21	45362491	45362699	MSTRG.9603	EAPP	no	novel	cis	100K	NA	-0.952548
ENSBTAT00000028388	0	chr21	55682755	55749862	MSTRG.9658	TP53BP1	no	GO:0016604(nuclear body);GO:0005737(cytoplasm);GO:0005654(nucleoplasm);GO:0000781(chromosome, telomeric region);GO:0045944(positive regulation of transcription from RNA polymerase II promoter);GO:0006974(cellular response to DNA damage stimulus);GO:0035064(methylated histone binding);GO:0002039(p53 binding);GO:0001104(RNA polymerase II transcription cofactor activity);GO:0001102(RNA polymerase II…	04621(NOD-like receptor signaling pathway)	K20915	NA	tumor suppressor p53-binding protein 1 [Source:RefSeq peptide;Acc:NP_001193326]	MSTRG.9653.1	u	chr21	55607475	55607698	MSTRG.9653	.	no	novel	cis	100K	NA	0.961753
ENSBTAT00000055799	0	chr21	56629747	56645863	MSTRG.9667	CCDC88C	no	GO:0005737(cytoplasm);GO:0051260(protein homooligomerization);GO:0031648(protein destabilization);GO:0031098(stress-activated protein kinase signaling cascade);GO:0001932(regulation of protein phosphorylation);GO:0043621(protein self-association);GO:0030165(PDZ domain binding);GO:0030705(cytoskeleton-dependent intracellular transport);GO:0008017(microtubule binding);GO:0051959(dynein light interm…	NA	NA	NA	coiled-coil domain containing 88C [Source:HGNC Symbol;Acc:HGNC:19967]	MSTRG.9670.1	i	chr21	56682327	56682625	MSTRG.9670	CCDC88C	no	novel	cis	100K	NA	0.956393
ENSBTAT00000055799	0	chr21	56629747	56645863	MSTRG.9667	CCDC88C	no	GO:0005737(cytoplasm);GO:0051260(protein homooligomerization);GO:0031648(protein destabilization);GO:0031098(stress-activated protein kinase signaling cascade);GO:0001932(regulation of protein phosphorylation);GO:0043621(protein self-association);GO:0030165(PDZ domain binding);GO:0030705(cytoskeleton-dependent intracellular transport);GO:0008017(microtubule binding);GO:0051959(dynein light interm…	NA	NA	NA	coiled-coil domain containing 88C [Source:HGNC Symbol;Acc:HGNC:19967]	MSTRG.9671.1	i	chr21	56692230	56692664	MSTRG.9671	CCDC88C	no	novel	cis	100K	NA	0.965228
ENSBTAT00000024900	0	chr21	56883745	56886411	ENSBTAG00000018708	ENSBTAG00000018708	no	GO:0006364(rRNA processing);GO:0032040(small-subunit processome)	03008(Ribosome biogenesis in eukaryotes)	K14567	NA	NA	MSTRG.9678.1	u	chr21	56838637	56838859	MSTRG.9678	.	no	novel	cis	100K	NA	0.998773
ENSBTAT00000000498	0	chr22	51262430	51266667	MSTRG.10166	ENSBTAG00000000387	no	NA	NA	NA	NA	NA	MSTRG.10163.1	u	chr22	51274169	51275594	MSTRG.10163	.	yes	novel	cis	100K	NA	0.956418
ENSBTAT00000021132	0	chr23	16562968	16571140	MSTRG.10541	CNPY3	no	GO:0005102(receptor binding)	NA	NA	NA	protein canopy homolog 3 precursor [Source:RefSeq peptide;Acc:NP_001068907]	MSTRG.10545.1	i	chr23	16589599	16589853	MSTRG.10545	PEX6	no	novel	cis	100K	NA	0.996295
ENSBTAT00000026816	0	chr23	50603365	50617511	MSTRG.10919	SERPINB6	no	GO:0005615(extracellular space)	05146(Amoebiasis)	K13963	NA	serpin B6 [Source:RefSeq peptide;Acc:NP_777214]	MSTRG.10921.1	u	chr23	50671985	50672802	MSTRG.10921	.	no	novel	cis	100K	NA	0.97199
ENSBTAT00000063339	0	chr25	32470244	32470396	MSTRG.11677	5_8S_rRNA	no	NA	NA	NA	NA	5.8S ribosomal RNA [Source:RFAM;Acc:RF00002]	MSTRG.11674.16	o	chr25	32469099	32471822	MSTRG.11674	5_8S_rRNA	no	novel	cis	10K	NA	0.963949
ENSBTAT00000011679	0	chr25	36771162	36776599	ENSBTAG00000008869	GPC2	no	GO:0005783(endoplasmic reticulum);GO:0043395(heparan sulfate proteoglycan binding);GO:0031225(anchored component of membrane);GO:0005578(proteinaceous extracellular matrix);GO:0016020(membrane);GO:0005886(plasma membrane)	NA	NA	NA	glypican 2 [Source:HGNC Symbol;Acc:HGNC:4450]	MSTRG.11753.2	x	chr25	36721362	36746395	MSTRG.11753	STAG3	no	novel	cis	100K	NA	0.996738
ENSBTAT00000007615	0	chr26	45635844	45660024	MSTRG.12198	UROS	no	GO:0005739(mitochondrion);GO:0006783(heme biosynthetic process);GO:0006780(uroporphyrinogen III biosynthetic process);GO:0006779(porphyrin-containing compound biosynthetic process);GO:0004852(uroporphyrinogen-III synthase activity);GO:0033014(tetrapyrrole biosynthetic process)	00860(Porphyrin and chlorophyll metabolism)	K01719	EC:4.2.1.75	uroporphyrinogen III synthase [Source:HGNC Symbol;Acc:HGNC:12592]	MSTRG.12200.1	i	chr26	45671462	45671959	MSTRG.12200	BCCIP	no	novel	cis	100K	NA	0.962783
ENSBTAT00000012489	0	chr29	41838794	41846745	MSTRG.13048	WDR74	no	GO:0030687(preribosome, large subunit precursor);GO:0005730(nucleolus);GO:0042273(ribosomal large subunit biogenesis);GO:0005634(nucleus)	NA	NA	NA	WD repeat domain 74 [Source:HGNC Symbol;Acc:HGNC:25529]	MSTRG.13049.1	o	chr29	41851824	41855714	MSTRG.13049	SNORD22	no	novel	cis	100K	NA	-0.950842
ENSBTAT00000054178	0	chr29	50539408	50558473	MSTRG.13266	CHID1	no	GO:0070062(extracellular exosome);GO:0016020(membrane);GO:0005802(trans-Golgi network);GO:0005770(late endosome);GO:0005764(lysosome);GO:0005634(nucleus);GO:0005615(extracellular space);GO:1900016(negative regulation of cytokine production involved in inflammatory response);GO:0070492(oligosaccharide binding);GO:0008061(chitin binding);GO:0005975(carbohydrate metabolic process);GO:0005576(extrace…	NA	NA	NA	chitinase domain containing 1 [Source:HGNC Symbol;Acc:HGNC:28474]	MSTRG.13265.1	u	chr29	50524566	50531270	MSTRG.13265	.	no	novel	cis	100K	NA	0.960577
ENSBTAT00000013065	0	chr29	50539408	50558480	MSTRG.13266	CHID1	no	GO:0070062(extracellular exosome);GO:0016020(membrane);GO:0005802(trans-Golgi network);GO:0005770(late endosome);GO:0005764(lysosome);GO:0005634(nucleus);GO:0005615(extracellular space);GO:1900016(negative regulation of cytokine production involved in inflammatory response);GO:0070492(oligosaccharide binding);GO:0008061(chitin binding);GO:0005975(carbohydrate metabolic process);GO:0005576(extrace…	NA	NA	NA	chitinase domain containing 1 [Source:HGNC Symbol;Acc:HGNC:28474]	MSTRG.13265.1	u	chr29	50524566	50531270	MSTRG.13265	.	no	novel	cis	100K	NA	0.969705
ENSBTAT00000027182	0	chr3	19695881	19698696	MSTRG.13547	TNFAIP8L2	no	GO:0050868(negative regulation of T cell activation);GO:0045087(innate immune response);GO:0005737(cytoplasm);GO:0002376(immune system process);GO:0050728(negative regulation of inflammatory response)	NA	NA	NA	TNF alpha induced protein 8 like 2 [Source:HGNC Symbol;Acc:HGNC:26277]	MSTRG.13546.1	i	chr3	19690353	19690845	MSTRG.13546	LYSMD1	no	novel	cis	10K	NA	0.97766
ENSBTAT00000064797	0	chr3	21434199	21434335	MSTRG.13595	U1	no	NA	NA	NA	NA	U1 spliceosomal RNA [Source:RFAM;Acc:RF00003]	MSTRG.13596.1	x	chr3	21433341	21434321	MSTRG.13596	U1	no	novel	cis	1K	NA	0.961245
ENSBTAT00000020444	0	chr3	33152578	33183100	MSTRG.13714	SLC16A4	no	GO:0055085(transmembrane transport);GO:0005887(integral component of plasma membrane);GO:0016021(integral component of membrane);GO:0016020(membrane);GO:0008028(monocarboxylic acid transmembrane transporter activity);GO:0015718(monocarboxylic acid transport)	NA	NA	NA	solute carrier family 16 member 4 [Source:HGNC Symbol;Acc:HGNC:10925]	MSTRG.13716.1	u	chr3	33184748	33185311	MSTRG.13716	.	no	novel	cis	100K	NA	0.980174
ENSBTAT00000063224	0	chr3	53471266	53471335	MSTRG.13862	bta-mir-2904-3	no	NA	NA	NA	NA	bta-mir-2904-1 [Source:miRBase;Acc:MI0013080]	MSTRG.13861.1	o	chr3	53470573	53472496	MSTRG.13861	bta-mir-2904-3	no	novel	cis	1K	NA	0.950355
ENSBTAT00000010509	0	chr3	110025912	110055110	ENSBTAG00000007994	OSCP1	no	GO:0009925(basal plasma membrane);GO:0006810(transport);GO:0016020(membrane);GO:0005886(plasma membrane);GO:1903955(positive regulation of protein targeting to mitochondrion)	NA	NA	NA	organic solute carrier partner 1 [Source:HGNC Symbol;Acc:HGNC:29971]	MSTRG.14232.1	i	chr3	110077352	110078169	MSTRG.14232	STK40	no	novel	cis	100K	NA	1
ENSBTAT00000064285	0	chr3	114715940	114716518	ENSBTAG00000045647	ARL4C	no	GO:0005829(cytosol);GO:0005886(plasma membrane);GO:0032456(endocytic recycling);GO:0005737(cytoplasm);GO:0043014(alpha-tubulin binding);GO:0005525(GTP binding);GO:0007264(small GTPase mediated signal transduction);GO:0005622(intracellular);GO:0000166(nucleotide binding)	NA	NA	NA	ADP ribosylation factor like GTPase 4C [Source:HGNC Symbol;Acc:HGNC:698]	MSTRG.14276.1	u	chr3	114716804	114717051	MSTRG.14276	.	no	novel	cis	1K	NA	1
ENSBTAT00000018790	0	chr3	120761890	120803509	MSTRG.14331	SNED1	no	GO:0070062(extracellular exosome);GO:0007160(cell-matrix adhesion);GO:0005509(calcium ion binding)	NA	NA	NA	sushi, nidogen and EGF like domains 1 [Source:HGNC Symbol;Acc:HGNC:24696]	MSTRG.14334.1	i	chr3	120853794	120855869	MSTRG.14334	PPP1R7	no	novel	cis	100K	NA	1
ENSBTAT00000005656	0	chr3	120904562	120960962	MSTRG.14335	HDLBP	no	GO:0005829(cytosol);GO:0003723(RNA binding);GO:0003676(nucleic acid binding)	NA	NA	NA	high density lipoprotein binding protein [Source:HGNC Symbol;Acc:HGNC:4857]	MSTRG.14334.1	i	chr3	120853794	120855869	MSTRG.14334	PPP1R7	no	novel	cis	100K	NA	1
ENSBTAT00000007268	0	chr4	48576432	48851596	MSTRG.14563	COG5	no	GO:0017119(Golgi transport complex);GO:0016020(membrane);GO:0005794(Golgi apparatus);GO:0005654(nucleoplasm);GO:0006891(intra-Golgi vesicle-mediated transport)	NA	NA	NA	component of oligomeric golgi complex 5 [Source:HGNC Symbol;Acc:HGNC:14857]	MSTRG.14562.1	i	chr4	48566705	48568614	MSTRG.14562	HBP1	no	novel	cis	10K	NA	-0.958139
ENSBTAT00000038266	0	chr5	44712169	44720976	MSTRG.15262	LYZ	yes	GO:0019835(cytolysis);GO:0016798(hydrolase activity, acting on glycosyl bonds);GO:0003796(lysozyme activity);GO:0008152(metabolic process);GO:0003824(catalytic activity);GO:0042742(defense response to bacterium);GO:0016787(hydrolase activity);GO:0005615(extracellular space);GO:0016998(cell wall macromolecule catabolic process);GO:0050829(defense response to Gram-negative bacterium);GO:0050830(def…	04970(Salivary secretion)	K13915	EC:3.2.1.17	Lysozyme C, non-stomach isozyme [Source:UniProtKB/Swiss-Prot;Acc:P80189]	MSTRG.15263.1	u	chr5	44730857	44738427	MSTRG.15263	.	no	novel	cis	100K	NA	0.994607
ENSBTAT00000027725	0	chr5	47713520	47751430	MSTRG.15280	HELB	no	GO:0035861(site of double-strand break);GO:0005737(cytoplasm);GO:0005662(DNA replication factor A complex);GO:0005658(alpha DNA polymerase:primase complex);GO:0005634(nucleus);GO:2000042(negative regulation of double-strand break repair via homologous recombination);GO:1903775(regulation of DNA double-strand break processing);GO:0006974(cellular response to DNA damage stimulus);GO:0006269(DNA rep…	NA	NA	NA	DNA helicase B [Source:HGNC Symbol;Acc:HGNC:17196]	MSTRG.15282.1	i	chr5	47741962	47742858	MSTRG.15282	HELB	no	novel	cis	100K	NA	0.959539
ENSBTAT00000063430	0	chr5	47713520	47751430	MSTRG.15280	HELB	no	GO:0035861(site of double-strand break);GO:0005737(cytoplasm);GO:0005662(DNA replication factor A complex);GO:0005658(alpha DNA polymerase:primase complex);GO:0005634(nucleus);GO:2000042(negative regulation of double-strand break repair via homologous recombination);GO:1903775(regulation of DNA double-strand break processing);GO:0006974(cellular response to DNA damage stimulus);GO:0006269(DNA rep…	NA	NA	NA	DNA helicase B [Source:HGNC Symbol;Acc:HGNC:17196]	MSTRG.15282.1	i	chr5	47741962	47742858	MSTRG.15282	HELB	no	novel	cis	100K	NA	-0.955205
ENSBTAT00000063451	0	chr5	84233719	84236688	MSTRG.15572	BHLHE41	yes	GO:0046983(protein dimerization activity);GO:0006355(regulation of transcription, DNA-templated);GO:0006351(transcription, DNA-templated);GO:0005634(nucleus);GO:0003677(DNA binding);GO:0045892(negative regulation of transcription, DNA-templated);GO:0032922(circadian regulation of gene expression);GO:0010944(negative regulation of transcription by competitive promoter binding);GO:0010832(negative …	04710(Circadian rhythm)	K03730	NA	basic helix-loop-helix family member e41 [Source:HGNC Symbol;Acc:HGNC:16617]	MSTRG.15575.1	u	chr5	84260630	84271737	MSTRG.15575	.	yes	novel	cis	100K	NA	0.974409
ENSBTAT00000037660	0	chr5	113437814	113438567	ENSBTAG00000026489	TNFRSF13C	no	NA	NA	NA	NA	TNF receptor superfamily member 13C [Source:HGNC Symbol;Acc:HGNC:17755]	MSTRG.15870.1	u	chr5	113432053	113432460	MSTRG.15870	.	no	novel	cis	10K	NA	0.98506
ENSBTAT00000026275	0	chr6	90559882	90563647	MSTRG.16272	IL-8	yes	GO:0050930(induction of positive chemotaxis);GO:0042119(neutrophil activation);GO:0045091(regulation of single stranded viral RNA replication via double stranded DNA intermediate);GO:0030155(regulation of cell adhesion);GO:0005153(interleukin-8 receptor binding);GO:0030593(neutrophil chemotaxis);GO:2000535(regulation of entry of bacterium into host cell);GO:0071356(cellular response to tumor necr…	04064(NF-kappa B signaling pathway);04072(Phospholipase D signaling pathway);04060(Cytokine-cytokine receptor interaction);04218(Cellular senescence);04620(Toll-like receptor signaling pathway);04621(NOD-like receptor signaling pathway);04622(RIG-I-like receptor signaling pathway);04657(IL-17 signaling pathway);04062(Chemokine signaling pathway);05200(Pathways in cancer);05202(Transcriptional mis…	K10030	NA	Interleukin-8 [Source:UniProtKB/Swiss-Prot;Acc:P79255]	MSTRG.16271.1	u	chr6	90523790	90526718	MSTRG.16271	.	yes	novel	cis	100K	NA	-0.971815
ENSBTAT00000046001	0	chr6	90664368	90665675	ENSBTAG00000032425	PPBP	no	GO:0090023(positive regulation of neutrophil chemotaxis);GO:0043312(neutrophil degranulation);GO:0030593(neutrophil chemotaxis);GO:0002523(leukocyte migration involved in inflammatory response);GO:0008009(chemokine activity);GO:0045236(CXCR chemokine receptor binding);GO:0070098(chemokine-mediated signaling pathway);GO:0007186(G-protein coupled receptor signaling pathway);GO:0006935(chemotaxis);G…	04060(Cytokine-cytokine receptor interaction);04062(Chemokine signaling pathway)	K10029	NA	pro-platelet basic protein [Source:HGNC Symbol;Acc:HGNC:9240]	MSTRG.16275.1	u	chr6	90692170	90692424	MSTRG.16275	.	no	novel	cis	100K	NA	0.995521
ENSBTAT00000062047	0	chr6	109824825	109824948	ENSBTAG00000044614	SCARNA23	no	NA	NA	NA	NA	Small Cajal body specific RNA 23 [Source:RFAM;Acc:RF00427]	MSTRG.16441.1	u	chr6	109871796	109872012	MSTRG.16441	.	no	novel	cis	100K	NA	1
ENSBTAT00000000513	0	chr7	12916684	12919313	ENSBTAG00000000399	NANOS3	no	GO:0048471(perinuclear region of cytoplasm);GO:0010494(cytoplasmic stress granule);GO:0005737(cytoplasm);GO:0005634(nucleus);GO:0000932(P-body);GO:2001234(negative regulation of apoptotic signaling pathway);GO:1900153(positive regulation of nuclear-transcribed mRNA catabolic process, deadenylation-dependent decay);GO:0051726(regulation of cell cycle);GO:0048477(oogenesis);GO:0017148(negative regu…	NA	NA	NA	nanos C2HC-type zinc finger 3 [Source:HGNC Symbol;Acc:HGNC:22048]	MSTRG.16674.1	u	chr7	12928735	12929225	MSTRG.16674	.	no	novel	cis	100K	NA	0.976643
ENSBTAT00000000917	0	chr7	23993128	24063506	MSTRG.16937	FNIP1	no	GO:0005737(cytoplasm);GO:2000973(regulation of pro-B cell differentiation);GO:0043154(negative regulation of cysteine-type endopeptidase activity involved in apoptotic process);GO:0033138(positive regulation of peptidyl-serine phosphorylation);GO:0032007(negative regulation of TOR signaling);GO:0031929(TOR signaling);GO:0031334(positive regulation of protein complex assembly);GO:0009267(cellular …	04150(mTOR signaling pathway)	K20400	NA	folliculin interacting protein 1 [Source:HGNC Symbol;Acc:HGNC:29418]	MSTRG.16930.1	u	chr7	23979524	23983758	MSTRG.16930	.	no	novel	cis	100K	NA	0.956971
ENSBTAT00000008938	0	chr7	28238850	28395380	MSTRG.16941	MARCH3	yes	GO:0030659(cytoplasmic vesicle membrane);GO:0031901(early endosome membrane);GO:0005768(endosome);GO:0005764(lysosome);GO:0006897(endocytosis);GO:0016567(protein ubiquitination);GO:0031410(cytoplasmic vesicle);GO:0016740(transferase activity);GO:0008270(zinc ion binding);GO:0046872(metal ion binding);GO:0016021(integral component of membrane);GO:0016020(membrane)	NA	NA	NA	membrane associated ring-CH-type finger 3 [Source:HGNC Symbol;Acc:HGNC:28728]	MSTRG.16941.3	j	chr7	28238885	28243404	MSTRG.16941	MARCH3	no	novel	cis	1K	NA	0.952575
ENSBTAT00000008886	0	chr7	35984487	36107754	MSTRG.16991	DMXL1	no	GO:0043291(RAVE complex);GO:0070072(vacuolar proton-transporting V-type ATPase complex assembly);GO:0007035(vacuolar acidification)	NA	NA	NA	Dmx like 1 [Source:HGNC Symbol;Acc:HGNC:2937]	MSTRG.16984.1	u	chr7	35918401	35918945	MSTRG.16984	.	no	novel	cis	100K	NA	1
ENSBTAT00000036631	0	chr8	60281244	60312068	MSTRG.17730	TLN1	no	GO:0070062(extracellular exosome);GO:0005925(focal adhesion);GO:0001726(ruffle);GO:0070527(platelet aggregation);GO:0030866(cortical actin cytoskeleton organization);GO:0007044(cell-substrate junction assembly);GO:0045296(cadherin binding);GO:0030274(LIM domain binding);GO:0017166(vinculin binding);GO:0005178(integrin binding);GO:0005200(structural constituent of cytoskeleton);GO:0007016(cytoskel…	04015(Rap1 signaling pathway);04510(Focal adhesion);04611(Platelet activation);05166(HTLV-I infection)	K06271	NA	talin-1 [Source:RefSeq peptide;Acc:NP_001192357]	MSTRG.17721.1	x	chr8	60240142	60244343	MSTRG.17721	RNase_MRP	yes	novel	cis	100K	NA	0.97241
ENSBTAT00000036456	0	chr8	105841516	105870631	MSTRG.18041	TNFSF8	no	GO:0050830(defense response to Gram-positive bacterium);GO:0045944(positive regulation of transcription from RNA polymerase II promoter);GO:0043374(CD8-positive, alpha-beta T cell differentiation);GO:0005164(tumor necrosis factor receptor binding);GO:0016020(membrane);GO:0006955(immune response);GO:0016021(integral component of membrane)	04060(Cytokine-cytokine receptor interaction)	K05471	NA	TNF superfamily member 8 [Source:HGNC Symbol;Acc:HGNC:11938]	MSTRG.18041.2	j	chr8	105846402	105857726	MSTRG.18041	TNFSF8	yes	novel	cis	10K	NA	0.956644
ENSBTAT00000053728	0	chr9	88244953	88245726	MSTRG.18467	ENSBTAG00000038891	no	GO:0042267(natural killer cell mediated cytotoxicity);GO:0046703(natural killer cell lectin-like receptor binding);GO:0005886(plasma membrane)	NA	NA	NA	NA	MSTRG.18469.1	i	chr9	88261906	88262153	MSTRG.18469	RAET1G	no	novel	cis	100K	NA	-0.959273
ENSBTAT00000063248	0	chrX	91391322	91391794	MSTRG.19132	ENSBTAG00000047194	no	GO:0070476(rRNA (guanine-N7)-methylation);GO:0018364(peptidyl-glutamine methylation);GO:0030488(tRNA methylation)	NA	NA	NA	NA	MSTRG.19128.1	u	chrX	91351232	91351600	MSTRG.19128	.	no	novel	cis	100K	NA	0.985682
ENSBTAT00000063298	0	chrX	110447688	110479469	MSTRG.19259	ENSBTAG00000045867	no	GO:0060271(cilium assembly);GO:0007601(visual perception)	NA	NA	NA	NA	MSTRG.19260.1	i	chrX	110474215	110474523	MSTRG.19260	ENSBTAG00000045867	no	novel	cis	100K	NA	0.988119
