# Supplementary material for: Analysis of long non-coding RNA expression profile of bovine monocyte-macrophage infected by Mycobacterium avium subsp. paratuberculosis
Source: BMC Genomics. 2022 Nov 24;23:768. doi: 10.1186/s12864-022-08997-5 (PMC9685057; doi:10.1186/s12864-022-08997-5)
Supplement: Supplementary file 2 — Additional file 2. [file 12864_2022_8997_MOESM2_ESM.zip › Supplementary Table1-12 (22.11.02)/Supplementary Table 11.Enrichment and analysis of differentially expressed genes GO.xlsx]

## Sheet: Sheet1
Supplementary Table 11. Enrichment and analysis of differentially expressed genes GO
GO_ID	GO_Term	GO_function	GO_class	Genes	S gene number	TS gene number	B gene number	TB gene number	pvalue
GO:0045091	regulation of single stranded viral RNA replication via double stranded DNA intermediate	biological_process	10	MSTRG.16272	1	7	1	11277	0.000620732
GO:0031403	lithium ion binding	molecular_function	8	MSTRG.4387	1	7	1	11277	0.000620732
GO:0005153	interleukin-8 receptor binding	molecular_function	9	MSTRG.16272	1	7	1	11277	0.000620732
GO:0002930	trabecular meshwork development	biological_process	6	MSTRG.2050	1	7	1	11277	0.000620732
GO:0045766	positive regulation of angiogenesis	biological_process	8	MSTRG.16272;MSTRG.2050	2	7	65	11277	0.000674321
GO:0071603	endothelial cell-cell adhesion	biological_process	7	MSTRG.2050	1	7	2	11277	0.00124113
GO:0046466	membrane lipid catabolic process	biological_process	8	MSTRG.2050	1	7	2	11277	0.00124113
GO:0042803	protein homodimerization activity	molecular_function	6	MSTRG.7503;MSTRG.15572;MSTRG.4387	3	7	416	11277	0.00156129
GO:0052834	inositol monophosphate phosphatase activity	molecular_function	9	MSTRG.4387	1	7	3	11277	0.00186121
GO:0061304	retinal blood vessel morphogenesis	biological_process	7	MSTRG.2050	1	7	3	11277	0.00186121
GO:0008934	inositol monophosphate 1-phosphatase activity	molecular_function	10	MSTRG.4387	1	7	3	11277	0.00186121
GO:0052832	inositol monophosphate 3-phosphatase activity	molecular_function	10	MSTRG.4387	1	7	3	11277	0.00186121
GO:0010944	negative regulation of transcription by competitive promoter binding	biological_process	10	MSTRG.15572	1	7	3	11277	0.00186121
GO:0006725	cellular aromatic compound metabolic process	biological_process	5	MSTRG.2050	1	7	3	11277	0.00186121
GO:0007044	cell-substrate junction assembly	biological_process	7	MSTRG.17730	1	7	3	11277	0.00186121
GO:0043426	MRF binding	molecular_function	8	MSTRG.15572	1	7	3	11277	0.00186121
GO:0052833	inositol monophosphate 4-phosphatase activity	molecular_function	10	MSTRG.4387	1	7	3	11277	0.00186121
GO:0006021	inositol biosynthetic process	biological_process	8	MSTRG.4387	1	7	4	11277	0.00248095
GO:0007016	cytoskeletal anchoring at plasma membrane	biological_process	7	MSTRG.17730	1	7	4	11277	0.00248095
GO:0006020	inositol metabolic process	biological_process	7	MSTRG.4387	1	7	4	11277	0.00248095
GO:0009404	toxin metabolic process	biological_process	5	MSTRG.2050	1	7	4	11277	0.00248095
GO:2000535	regulation of entry of bacterium into host cell	biological_process	7	MSTRG.16272	1	7	4	11277	0.00248095
GO:0033629	negative regulation of cell adhesion mediated by integrin	biological_process	7	MSTRG.2050	1	7	4	11277	0.00248095
GO:0030274	LIM domain binding	molecular_function	6	MSTRG.17730	1	7	4	11277	0.00248095
GO:0006796	phosphate-containing compound metabolic process	biological_process	6	MSTRG.4387	1	7	5	11277	0.00310036
GO:0008210	estrogen metabolic process	biological_process	7	MSTRG.2050	1	7	5	11277	0.00310036
GO:0042119	neutrophil activation	biological_process	8	MSTRG.16272	1	7	5	11277	0.00310036
GO:0006809	nitric oxide biosynthetic process	biological_process	8	MSTRG.2050	1	7	6	11277	0.00371944
GO:0033622	integrin activation	biological_process	7	MSTRG.17730	1	7	6	11277	0.00371944
GO:0006661	phosphatidylinositol biosynthetic process	biological_process	10	MSTRG.4387	1	7	6	11277	0.00371944
GO:0046855	inositol phosphate dephosphorylation	biological_process	9	MSTRG.4387	1	7	6	11277	0.00371944
GO:0010832	negative regulation of myotube differentiation	biological_process	10	MSTRG.15572	1	7	6	11277	0.00371944
GO:0061298	retina vasculature development in camera-type eye	biological_process	7	MSTRG.2050	1	7	6	11277	0.00371944
GO:0017166	vinculin binding	molecular_function	6	MSTRG.17730	1	7	7	11277	0.0043382
GO:0008631	intrinsic apoptotic signaling pathway in response to oxidative stress	biological_process	7	MSTRG.2050	1	7	7	11277	0.0043382
GO:0046427	positive regulation of receptor signaling pathway via JAK-STAT	biological_process	10	MSTRG.2050	1	7	7	11277	0.0043382
GO:0045236	CXCR chemokine receptor binding	molecular_function	8	MSTRG.16272	1	7	8	11277	0.00495662
GO:0042574	retinal metabolic process	biological_process	11	MSTRG.2050	1	7	8	11277	0.00495662
GO:0019369	arachidonic acid metabolic process	biological_process	11	MSTRG.2050	1	7	8	11277	0.00495662
GO:0045744	negative regulation of G protein-coupled receptor signaling pathway	biological_process	9	MSTRG.16272	1	7	9	11277	0.00557471
GO:0043425	bHLH transcription factor binding	molecular_function	7	MSTRG.15572	1	7	10	11277	0.00619248
GO:0006805	xenobiotic metabolic process	biological_process	5	MSTRG.2050	1	7	10	11277	0.00619248
GO:0002237	response to molecule of bacterial origin	biological_process	6	MSTRG.16272	1	7	10	11277	0.00619248
GO:0048566	embryonic digestive tract development	biological_process	7	MSTRG.16272	1	7	10	11277	0.00619248
GO:0007155	cell adhesion	biological_process	4	MSTRG.17730;MSTRG.2050	2	7	203	11277	0.00638016
GO:0044344	cellular response to fibroblast growth factor stimulus	biological_process	8	MSTRG.16272	1	7	11	11277	0.00680992
GO:0050930	induction of positive chemotaxis	biological_process	10	MSTRG.16272	1	7	12	11277	0.00742702
GO:0042572	retinol metabolic process	biological_process	11	MSTRG.2050	1	7	12	11277	0.00742702
GO:0016712	oxidoreductase activity, acting on paired donors, with incorporation or reduction of molecular oxygen, reduced flavin or flavoprotein as one donor, and incorporation of one atom of oxygen	molecular_function	6	MSTRG.2050	1	7	13	11277	0.0080438
GO:0030866	cortical actin cytoskeleton organization	biological_process	8	MSTRG.17730	1	7	13	11277	0.0080438
GO:2000377	regulation of reactive oxygen species metabolic process	biological_process	7	MSTRG.2050	1	7	14	11277	0.00866025
GO:0043542	endothelial cell migration	biological_process	9	MSTRG.2050	1	7	16	11277	0.00989217
GO:0010575	positive regulation of vascular endothelial growth factor production	biological_process	8	MSTRG.2050	1	7	16	11277	0.00989217
GO:0048514	blood vessel morphogenesis	biological_process	6	MSTRG.2050	1	7	16	11277	0.00989217
GO:0090023	positive regulation of neutrophil chemotaxis	biological_process	10	MSTRG.16272	1	7	17	11277	0.0105076
GO:0070888	E-box binding	molecular_function	11	MSTRG.15572	1	7	18	11277	0.0111228
GO:0070301	cellular response to hydrogen peroxide	biological_process	8	MSTRG.2050	1	7	18	11277	0.0111228
GO:0008202	steroid metabolic process	biological_process	6	MSTRG.2050	1	7	19	11277	0.0117376
GO:0046982	protein heterodimerization activity	molecular_function	6	MSTRG.7503;MSTRG.15572	2	7	284	11277	0.0122072
GO:0001786	phosphatidylserine binding	molecular_function	6	MSTRG.17730	1	7	20	11277	0.0123521
GO:0005844	polysome	cellular_component	5	MSTRG.7503	1	7	20	11277	0.0123521
GO:0031623	receptor internalization	biological_process	9	MSTRG.16272	1	7	21	11277	0.0129662
GO:0001102	RNA polymerase II activating transcription factor binding	molecular_function	8	MSTRG.15572	1	7	21	11277	0.0129662
GO:0009636	response to toxic substance	biological_process	5	MSTRG.2050	1	7	22	11277	0.01358
GO:0030155	regulation of cell adhesion	biological_process	5	MSTRG.16272	1	7	22	11277	0.01358
GO:0070527	platelet aggregation	biological_process	7	MSTRG.17730	1	7	23	11277	0.0141935
GO:0071407	cellular response to organic cyclic compound	biological_process	7	MSTRG.2050	1	7	25	11277	0.0154196
GO:0046854	phosphatidylinositol phosphorylation	biological_process	10	MSTRG.4387	1	7	25	11277	0.0154196
GO:0007623	circadian rhythm	biological_process	4	MSTRG.15572	1	7	26	11277	0.0160321
GO:0032922	circadian regulation of gene expression	biological_process	5	MSTRG.15572	1	7	27	11277	0.0166443
GO:0030199	collagen fibril organization	biological_process	7	MSTRG.2050	1	7	28	11277	0.0172561
GO:0030145	manganese ion binding	molecular_function	8	MSTRG.4387	1	7	28	11277	0.0172561
GO:0008009	chemokine activity	molecular_function	8	MSTRG.16272	1	7	29	11277	0.0178677
GO:0071347	cellular response to interleukin-1	biological_process	8	MSTRG.16272	1	7	30	11277	0.0184789
GO:0030593	neutrophil chemotaxis	biological_process	7	MSTRG.16272	1	7	33	11277	0.0203106
GO:0017148	negative regulation of translation	biological_process	10	MSTRG.7503	1	7	34	11277	0.0209205
GO:0032088	negative regulation of NF-kappaB transcription factor activity	biological_process	7	MSTRG.2050	1	7	36	11277	0.0221393
GO:0005200	structural constituent of cytoskeleton	molecular_function	4	MSTRG.17730	1	7	40	11277	0.0245731
GO:0071356	cellular response to tumor necrosis factor	biological_process	8	MSTRG.16272	1	7	40	11277	0.0245731
GO:0034976	response to endoplasmic reticulum stress	biological_process	6	MSTRG.16272	1	7	40	11277	0.0245731
GO:0004497	monooxygenase activity	molecular_function	5	MSTRG.2050	1	7	41	11277	0.0251807
GO:0007229	integrin-mediated signaling pathway	biological_process	6	MSTRG.17730	1	7	41	11277	0.0251807
GO:0006952	defense response	biological_process	5	MSTRG.16272	1	7	42	11277	0.0257881
GO:0007050	cell cycle arrest	biological_process	5	MSTRG.16272	1	7	42	11277	0.0257881
GO:0016705	oxidoreductase activity, acting on paired donors, with incorporation or reduction of molecular oxygen	molecular_function	5	MSTRG.2050	1	7	43	11277	0.026395
GO:0001726	ruffle	cellular_component	6	MSTRG.17730	1	7	43	11277	0.026395
GO:0070098	chemokine-mediated signaling pathway	biological_process	7	MSTRG.16272	1	7	46	11277	0.0282141
GO:0042802	identical protein binding	molecular_function	5	MSTRG.7503;MSTRG.4387	2	7	452	11277	0.0294459
GO:0030336	negative regulation of cell migration	biological_process	8	MSTRG.2050	1	7	50	11277	0.0306349
GO:0005178	integrin binding	molecular_function	6	MSTRG.17730	1	7	51	11277	0.0312393
GO:0042826	histone deacetylase binding	molecular_function	6	MSTRG.15572	1	7	52	11277	0.0318433
GO:0071222	cellular response to lipopolysaccharide	biological_process	8	MSTRG.16272	1	7	56	11277	0.0342564
GO:0035091	phosphatidylinositol binding	molecular_function	6	MSTRG.17730	1	7	58	11277	0.035461
GO:0003729	mRNA binding	molecular_function	7	MSTRG.7503	1	7	58	11277	0.035461
GO:0006935	chemotaxis	biological_process	5	MSTRG.16272	1	7	68	11277	0.0414647
GO:0020037	heme binding	molecular_function	6	MSTRG.2050	1	7	72	11277	0.0438572
GO:0032496	response to lipopolysaccharide	biological_process	7	MSTRG.16272	1	7	74	11277	0.0450515
GO:0003714	transcription corepressor activity	molecular_function	5	MSTRG.15572	1	7	74	11277	0.0450515
GO:0070062	extracellular exosome	cellular_component	7	MSTRG.4387;MSTRG.17730;MSTRG.7503	3	7	1483	11277	0.0527444
GO:0005506	iron ion binding	molecular_function	8	MSTRG.2050	1	7	89	11277	0.0539683
GO:0001525	angiogenesis	biological_process	5	MSTRG.2050	1	7	92	11277	0.055743
GO:0051015	actin filament binding	molecular_function	7	MSTRG.17730	1	7	93	11277	0.056334
GO:0046983	protein dimerization activity	molecular_function	5	MSTRG.15572	1	7	103	11277	0.0622261
GO:0005125	cytokine activity	molecular_function	7	MSTRG.16272	1	7	104	11277	0.0628136
GO:0000981	DNA-binding transcription factor activity, RNA polymerase II-specific	molecular_function	5	MSTRG.15572	1	7	105	11277	0.0634007
GO:0000287	magnesium ion binding	molecular_function	7	MSTRG.4387	1	7	122	11277	0.0733343
GO:0043065	positive regulation of apoptotic process	biological_process	9	MSTRG.2050	1	7	131	11277	0.0785565
GO:0042127	regulation of cell population proliferation	biological_process	6	MSTRG.16272	1	7	132	11277	0.0791352
GO:0045296	cadherin binding	molecular_function	6	MSTRG.17730	1	7	140	11277	0.0837536
GO:0006954	inflammatory response	biological_process	6	MSTRG.16272	1	7	148	11277	0.088352
GO:0003779	actin binding	molecular_function	6	MSTRG.17730	1	7	150	11277	0.0894985
GO:0008285	negative regulation of cell population proliferation	biological_process	7	MSTRG.2050	1	7	159	11277	0.0946426
GO:0006955	immune response	biological_process	4	MSTRG.16272	1	7	170	11277	0.100896
GO:0000978	RNA polymerase II proximal promoter sequence-specific DNA binding	molecular_function	10	MSTRG.15572	1	7	184	11277	0.108801
GO:0005925	focal adhesion	cellular_component	7	MSTRG.17730	1	7	237	11277	0.138191
GO:0045892	negative regulation of transcription, DNA-templated	biological_process	9	MSTRG.15572	1	7	248	11277	0.144185
GO:0035556	intracellular signal transduction	biological_process	5	MSTRG.16272	1	7	253	11277	0.146898
GO:0005856	cytoskeleton	cellular_component	6	MSTRG.17730	1	7	282	11277	0.162488
GO:0046872	metal ion binding	molecular_function	6	MSTRG.2050;MSTRG.4387	2	7	1189	11277	0.163291
GO:0016491	oxidoreductase activity	molecular_function	4	MSTRG.2050	1	7	311	11277	0.177834
GO:0043231	intracellular membrane-bounded organelle	cellular_component	5	MSTRG.2050	1	7	349	11277	0.197576
GO:0007186	G protein-coupled receptor signaling pathway	biological_process	5	MSTRG.16272	1	7	354	11277	0.200143
GO:0000122	negative regulation of transcription by RNA polymerase II	biological_process	10	MSTRG.15572	1	7	365	11277	0.205766
GO:0055114	oxidation-reduction process	biological_process	4	MSTRG.2050	1	7	452	11277	0.249058
GO:0006351	transcription, DNA-templated	biological_process	8	MSTRG.15572	1	7	456	11277	0.250999
GO:0005576	extracellular region	cellular_component	3	MSTRG.16272	1	7	493	11277	0.268748
GO:0007165	signal transduction	biological_process	4	MSTRG.4387	1	7	634	11277	0.333124
GO:0005615	extracellular space	cellular_component	4	MSTRG.16272	1	7	656	11277	0.342716
GO:0016787	hydrolase activity	molecular_function	4	MSTRG.4387	1	7	689	11277	0.356883
GO:0005622	intracellular	cellular_component	4	MSTRG.16272	1	7	796	11277	0.401033
GO:0003676	nucleic acid binding	molecular_function	5	MSTRG.7503	1	7	800	11277	0.402632
GO:0003677	DNA binding	molecular_function	6	MSTRG.15572	1	7	803	11277	0.403829
GO:0006355	regulation of transcription, DNA-templated	biological_process	8	MSTRG.15572	1	7	853	11277	0.423473
GO:0003723	RNA binding	molecular_function	6	MSTRG.7503	1	7	875	11277	0.431939
GO:0016020	membrane	cellular_component	3	MSTRG.2050;MSTRG.7503;MSTRG.4947	3	7	3851	11277	0.448155
GO:0005739	mitochondrion	cellular_component	6	MSTRG.2050	1	7	1043	11277	0.493149
GO:0005737	cytoplasm	cellular_component	5	MSTRG.4387;MSTRG.7503	2	7	2607	11277	0.507077
GO:0005634	nucleus	cellular_component	6	MSTRG.15572;MSTRG.7503	2	7	2843	11277	0.560343
GO:0016021	integral component of membrane	cellular_component	5	MSTRG.2050;MSTRG.4947	2	7	2844	11277	0.560563
GO:0005829	cytosol	cellular_component	6	MSTRG.7503	1	7	1673	11277	0.67516
