# Supplementary material for: Analysis of long non-coding RNA expression profile of bovine monocyte-macrophage infected by Mycobacterium avium subsp. paratuberculosis
Source: BMC Genomics. 2022 Nov 24;23:768. doi: 10.1186/s12864-022-08997-5 (PMC9685057; doi:10.1186/s12864-022-08997-5)
Supplement: Supplementary file 2 — Additional file 2. [file 12864_2022_8997_MOESM2_ESM.zip › Supplementary Table1-12 (22.11.02)/Supplementary Table 12.Enrichment and analysis of differentially expressed genes KEGG.xlsx]

## Sheet: Sheet1
Supplementary Table 12. Enrichment and analysis of differentially expressed genes KEGG
pathway_id	pathway_name	Genes	S gene number	TS gene number	B gene number	TB gene number	pvalue
ko00140	Steroid hormone biosynthesis	MSTRG.2050	1	6	18	4003	0.0266948
ko05219	Bladder cancer	MSTRG.16272	1	6	21	4003	0.0310856
ko04710	Circadian rhythm	MSTRG.15572	1	6	21	4003	0.0310856
ko00980	Metabolism of xenobiotics by cytochrome P450	MSTRG.2050	1	6	27	4003	0.0398178
ko04913	Ovarian steroidogenesis	MSTRG.2050	1	6	28	4003	0.0412668
ko00380	Tryptophan metabolism	MSTRG.2050	1	6	28	4003	0.0412668
ko05204	Chemical carcinogenesis	MSTRG.2050	1	6	31	4003	0.0456027
ko05134	Legionellosis	MSTRG.16272	1	6	35	4003	0.0513586
ko04622	RIG-I-like receptor signaling pathway	MSTRG.16272	1	6	39	4003	0.0570855
ko05144	Malaria	MSTRG.16272	1	6	41	4003	0.0599381
ko05133	Pertussis	MSTRG.16272	1	6	44	4003	0.0642036
ko00562	Inositol phosphate metabolism	MSTRG.4387	1	6	47	4003	0.0684529
ko05132	Salmonella infection	MSTRG.16272	1	6	48	4003	0.0698658
ko05160	Hepatitis C	MSTRG.16272	1	6	52	4003	0.0754994
ko04070	Phosphatidylinositol signaling system	MSTRG.4387	1	6	55	4003	0.0797059
ko04064	NF-kappa B signaling pathway	MSTRG.16272	1	6	56	4003	0.0811045
ko05146	Amoebiasis	MSTRG.16272	1	6	57	4003	0.0825014
ko04620	Toll-like receptor signaling pathway	MSTRG.16272	1	6	60	4003	0.0866813
ko04657	IL-17 signaling pathway	MSTRG.16272	1	6	62	4003	0.0894591
ko05323	Rheumatoid arthritis	MSTRG.16272	1	6	64	4003	0.0922299
ko04933	AGE-RAGE signaling pathway in diabetic complications	MSTRG.16272	1	6	64	4003	0.0922299
ko05142	Chagas disease (American trypanosomiasis)	MSTRG.16272	1	6	68	4003	0.0977503
ko04072	Phospholipase D signaling pathway	MSTRG.16272	1	6	76	4003	0.108707
ko04611	Platelet activation	MSTRG.17730	1	6	78	4003	0.111429
ko05161	Hepatitis B	MSTRG.16272	1	6	79	4003	0.112787
ko04621	NOD-like receptor signaling pathway	MSTRG.16272	1	6	86	4003	0.122247
ko05164	Influenza A	MSTRG.16272	1	6	87	4003	0.123592
ko05206	MicroRNAs in cancer	MSTRG.2050	1	6	95	4003	0.134286
ko04218	Cellular senescence	MSTRG.16272	1	6	96	4003	0.135616
ko05202	Transcriptional misregulation in cancer	MSTRG.16272	1	6	98	4003	0.138269
ko04932	Non-alcoholic fatty liver disease (NAFLD)	MSTRG.16272	1	6	99	4003	0.139593
ko04510	Focal adhesion	MSTRG.17730	1	6	100	4003	0.140915
ko03013	RNA transport	MSTRG.7503	1	6	104	4003	0.146188
ko04062	Chemokine signaling pathway	MSTRG.16272	1	6	107	4003	0.150124
ko05167	Kaposi sarcoma-associated herpesvirus infection	MSTRG.16272	1	6	108	4003	0.151433
ko04015	Rap1 signaling pathway	MSTRG.17730	1	6	114	4003	0.159251
ko05166	Human T-cell leukemia virus 1 infection	MSTRG.17730	1	6	158	4003	0.214769
ko04060	Cytokine-cytokine receptor interaction	MSTRG.16272	1	6	163	4003	0.220879
ko05200	Pathways in cancer	MSTRG.16272	1	6	215	4003	0.282117
