# Supplementary material for: Analysis of long non-coding RNA expression profile of bovine monocyte-macrophage infected by Mycobacterium avium subsp. paratuberculosis
Source: BMC Genomics. 2022 Nov 24;23:768. doi: 10.1186/s12864-022-08997-5 (PMC9685057; doi:10.1186/s12864-022-08997-5)
Supplement: Supplementary file 2 — Additional file 2. [file 12864_2022_8997_MOESM2_ESM.zip › Supplementary Table1-12 (22.11.02)/Supplementary Table 2.Five types of class code definition information.xlsx]

## Sheet: Sheet1
Supplementary Table 2. Five types of class code definition information
Class code	Description
j	Potentially novel isoform (fragment): at least one splice junction is shared with a reference transcript
i	A transfrag falling entirely within a reference intron
o	Generic exonic overlap with a reference transcript
u	Unknown, intergenic transcript
x	Exonic overlap with reference on the opposite strand
