# Supplementary material for: Analysis of long non-coding RNA expression profile of bovine monocyte-macrophage infected by Mycobacterium avium subsp. paratuberculosis
Source: BMC Genomics. 2022 Nov 24;23:768. doi: 10.1186/s12864-022-08997-5 (PMC9685057; doi:10.1186/s12864-022-08997-5)
Supplement: Supplementary file 2 — Additional file 2. [file 12864_2022_8997_MOESM2_ESM.zip › Supplementary Table1-12 (22.11.02)/Supplementary Table 3.All lncRNA expression profile information..xlsx]

## Sheet: Sheet1
					Supplementary Table 3. All lncRNA expression profile information
t_id	class_code	Known/Novel	CPC_Score	CNCI_Score	chr	strand	start	end	t_name	num_exons	length	gene_id	gene_name	cov.C_1	FPKM.C_1	cov.C_2	FPKM.C_2	cov.C_3	FPKM.C_3	cov.MAP_1	FPKM.MAP_1	cov.MAP_2	FPKM.MAP_2	cov.MAP_3	FPKM.MAP_3
6	u	novel	-1.25877	-0.004096	chr1	+	250594	251312	MSTRG.1.1	1	719	MSTRG.1	.	3.14604	0.464336	10.3249	1.02982	12.6008	1.3689	0	0	9.64673	1.39796	13.3908	1.84593
15	u	novel	-1.14889	-0.1024	chr1	+	278901	279102	MSTRG.10.1	1	202	MSTRG.10	.	4.93434	0.728278	0	0	0	0	0	0	0	0	0	0
25887	u	novel	-1.04597	-0.028672	chr22	+	32265889	32266754	MSTRG.10000.1	1	866	MSTRG.10000	.	1.22055	0.180146	0	0	0.690531	0.075016	1.06896	0.119716	7.14896	1.036	0	0
25891	u	novel	-1.03533	-0.0004096	chr22	+	32292498	32292811	MSTRG.10001.1	1	314	MSTRG.10001	.	0.961783	0.141953	1.92357	0.191859	0.961783	0.104484	0	0	10.0096	1.45054	3.35669	0.462722
25888	u	novel	-1.06498	-0.0208896	chr22	+	32276323	32276675	MSTRG.10002.1	1	353	MSTRG.10002	.	0.855524	0.12627	0	0	0.855524	0.09294	0	0	0	0	13.2606	1.82799
25894	u	novel	-1.10421	-0.0217088	chr22	+	32322100	32323348	MSTRG.10008.1	1	1249	MSTRG.10008	.	13.7494	2.02933	0	0	15.502	1.68407	3.14331	0.352027	0	0	8.78143	1.21053
25895	u	novel	-1.2406	-0.0372736	chr22	+	32327403	32328281	MSTRG.10009.1	1	879	MSTRG.10009	.	10.5893	1.56292	0	0	0	0	0	0	0	0	6.0273	0.830868
25896	u	novel	-1.00422	-0.004096	chr22	+	32333233	32334752	MSTRG.10010.1	1	1520	MSTRG.10010	.	0	0	8.82277	0.879994	10.5546	1.14661	2.97829	0.333545	3.88421	0.562883	3.27829	0.451915
25921	i	novel	-1.22659	-0.0004096	chr22	-	35198541	35198886	MSTRG.10020.1	1	346	MSTRG.10020	SLC25A26	10.2023	1.5058	0	0	0	0	0	0	0	0	4.36416	0.601603
25922	i	novel	-1.15686	-0.0004096	chr22	-	35283995	35284530	MSTRG.10021.1	1	536	MSTRG.10021	SLC25A26	52.4431	7.74028	94.2602	9.40163	101.141	10.9875	40.5	4.53568	42.1819	6.11282	54.4605	7.50742
25941	u	novel	-1.00346	-0.0004096	chr22	+	37720847	37721154	MSTRG.10024.1	1	308	MSTRG.10024	.	7.82143	1.1544	0	0	13.7045	1.4888	4.89286	0.547962	7.38636	1.0704	9.2987	1.28183
25942	u	novel	-1.20962	-0.0004096	chr22	+	37723142	37724110	MSTRG.10025.1	1	969	MSTRG.10025	.	11.2198	1.65598	0	0	0	0	4.20743	0.471199	0	0	0	0
2545	i	novel	-1.05204	-0.08192	chr10	-	15616421	15616701	MSTRG.1003.1	1	281	MSTRG.1003	ENSBTAG00000012365	10.21	1.50693	0	0	0	0	0	0	0	0	0	0
25954	i	novel	-1.23632	-0.0004096	chr22	-	39260948	39261283	MSTRG.10031.1	1	336	MSTRG.10031	PTPRG	10.3363	1.52558	0	0	0	0	0	0	0	0	0	0
25956	i	novel	-1.19682	-0.032768	chr22	-	40357694	40358068	MSTRG.10033.1	1	375	MSTRG.10033	PTPRG	0	0	4.42933	0.441787	0	0	0	0	10.0667	1.45882	0	0
25958	i	novel	-1.3656	-0.0004096	chr22	+	41398788	41399025	MSTRG.10035.1	1	238	MSTRG.10035	FHIT	1.2563	0.185422	0	0	0	0	0	0	10.1134	1.4656	0	0
2546	i	novel	-1.29196	-0.03072	chr10	-	15622733	15624937	MSTRG.1004.1	1	2205	MSTRG.1004	ENSBTAG00000012365	13.4363	1.98311	16.1412	1.60994	20.6363	2.24183	0	0	0	0	4.51519	0.622423
25995	i	novel	-1.00431	-0.1024	chr22	-	43895336	43895839	MSTRG.10048.1	1	504	MSTRG.10048	SLMAP	10.0476	1.48297	0	0	0	0	0	0	0	0	0	0
25996	i	novel	-1.12514	-0.053248	chr22	-	43904344	43905416	MSTRG.10049.1	1	1073	MSTRG.10049	SLMAP	0	0	0	0	0	0	0	0	0	0	11.3448	1.56389
2547	i	novel	-1.15189	-0.0462848	chr10	+	15627299	15628346	MSTRG.1005.1	1	1048	MSTRG.1005	ENSBTAG00000012365	11.9427	1.76268	18.0658	1.80191	0	0	8.78912	0.984313	8.52533	1.23545	0	0
25997	i	novel	-1.3126	-0.0004096	chr22	-	43909006	43909421	MSTRG.10050.1	1	416	MSTRG.10050	SLMAP	0	0	15.9279	1.58867	0	0	0	0	0	0	0	0
25998	i	novel	-1.41377	-0.0004096	chr22	-	43910100	43910533	MSTRG.10051.1	1	434	MSTRG.10051	SLMAP	0	0	0	0	0	0	0	0	8.07045	1.16953	14.265	1.96644
26001	u	novel	-1.13681	-0.02048	chr22	-	43986385	43986730	MSTRG.10054.1	1	346	MSTRG.10054	.	12.2197	1.80355	0	0	0	0	3.49133	0.391002	0	0	0	0
26002	u	novel	-1.17619	-0.0008192	chr22	-	44003292	44004272	MSTRG.10055.1	1	981	MSTRG.10055	.	0	0	0	0	3.02195	0.328291	0	0	0	0	0	0
26003	u	novel	-1.05246	-0.0004096	chr22	-	44011140	44011812	MSTRG.10056.1	1	673	MSTRG.10056	.	0	0	0	0	0	0	0	0	10.2853	1.4905	0	0
26044	i	novel	-1.28736	-0.0004096	chr22	+	48213911	48214709	MSTRG.10075.1	1	799	MSTRG.10075	DCP1A	0	0	0	0	0	0	0	0	17.7447	2.57148	0	0
26048	u	novel	-1.12375	-0.016384	chr22	-	48289502	48291765	MSTRG.10077.1	2	1810	MSTRG.10077	.	10.184	1.50309	6.93238	0.691444	2.26652	0.246224	9.33873	1.04587	9.25304	1.34091	2.12143	0.29244
26049	u	novel	-1.04664	-0.028672	chr22	-	48290402	48292115	MSTRG.10077.2	2	1018	MSTRG.10077	.	0	0	0	0	0.124754	0.013553	0.299932	0.03359	5.2279	0.757604	0	0
26056	u	novel	-1.28079	-0.159744	chr22	+	48438084	48446131	MSTRG.10079.1	2	3935	MSTRG.10079	.	7.26271	1.07193	9.44669	0.942225	8.53603	0.927316	10.5369	1.18006	9.53829	1.38225	12.0961	1.66745
2553	u	novel	-1.31581	-0.0004096	chr10	+	16019789	16020048	MSTRG.1008.1	1	260	MSTRG.1008	.	0	0	0	0	0	0	0	0	13.9385	2.0199	0	0
26057	u	novel	-1.31512	-0.0004096	chr22	+	48447313	48447699	MSTRG.10080.1	1	387	MSTRG.10080	.	7.80362	1.15177	0	0	0	0	0	0	8.96641	1.29937	0	0
26058	u	novel	-1.22086	-0.045056	chr22	+	48450986	48452327	MSTRG.10081.1	1	1342	MSTRG.10081	.	0	0	0	0	0	0	0	0	0	0	9.83085	1.35519
26060	u	novel	-1.18832	-0.07168	chr22	+	48463396	48463812	MSTRG.10083.1	1	417	MSTRG.10083	.	13.3981	1.97748	0	0	11.3309	1.23094	0	0	7.43645	1.07766	0	0
26067	i	novel	-1.11809	-0.028672	chr22	+	48575447	48576386	MSTRG.10086.1	1	940	MSTRG.10086	ENSBTAG00000011344	17.3287	2.55761	0	0	16.4245	1.78428	0	0	0	0	0	0
26068	i	novel	-1.1067	-0.0004096	chr22	+	48577213	48577598	MSTRG.10087.1	1	386	MSTRG.10087	ENSBTAG00000011344	19.785	2.92014	0	0	0	0	0	0	0	0	0	0
26069	i	novel	-1.02394	-0.0172032	chr22	+	48597186	48599831	MSTRG.10088.1	1	2646	MSTRG.10088	ENSBTAG00000011344	17.0964	2.52332	4.86908	0.485648	0	0	0.488747	0.054736	0	0	13.6328	1.87929
2554	u	novel	-1.49945	-0.0004096	chr10	+	16060364	16060665	MSTRG.1009.1	1	302	MSTRG.1009	.	1	0.147594	0	0	1	0.108636	0	0	0	0	14.1457	1.94999
26091	i	novel	-1.22097	-0.18432	chr22	-	48844170	48844779	MSTRG.10102.1	1	610	MSTRG.10102	SMIM4	13.2951	1.96227	0	0	0	0	0	0	1.22951	0.178175	0	0
26131	i	novel	-1.15323	-0.0004096	chr22	+	49357300	49357635	MSTRG.10117.1	1	336	MSTRG.10117	POC1A	0	0	7.19048	0.717187	0	0	0	0	10.5982	1.53585	0	0
2584	u	novel	-1.14277	-0.0229376	chr10	-	18871450	18871883	MSTRG.1015.1	1	434	MSTRG.1015	.	9.39401	1.3865	0	0	0	0	0	0	0	0	7.65438	1.05516
26257	x	novel	-1.43147	-0.1024	chr22	-	51056445	51056852	MSTRG.10159.1	1	408	MSTRG.10159	AMIGO3	10.7255	1.58302	17.3725	1.73276	0	0	2.96078	0.331585	0	0	0	0
2585	u	novel	-1.02868	-0.090112	chr10	-	18884242	18884936	MSTRG.1016.1	1	695	MSTRG.1016	.	10.1424	1.49696	0	0	0	0	0	0	0	0	0	0
26268	u	novel	-1.28885	-0.08192	chr22	+	51274169	51275594	MSTRG.10163.1	1	1426	MSTRG.10163	.	29.0105	4.28177	20.284	2.02315	32.6964	3.55199	0	0	0	0	0	0
26272	u	novel	-1.02437	-0.065536	chr22	-	51334391	51335022	MSTRG.10176.1	1	632	MSTRG.10176	.	4.06171	0.599483	0	0	11.1282	1.20891	4.20886	0.471359	0	0	6.92405	0.954485
2583	u	novel	-1.10432	-0.0004096	chr10	-	18829962	18830170	MSTRG.1018.1	1	209	MSTRG.1018	.	0	0	0	0	0	0	0	0	10.1148	1.4658	0	0
26319	u	novel	-1.24007	-0.0135168	chr22	+	51542678	51543464	MSTRG.10185.1	1	787	MSTRG.10185	.	0	0	0	0	15.6595	1.70118	0	0	0	0	0	0
26325	i	novel	-1.06132	-0.073728	chr22	-	51553475	51554831	MSTRG.10190.1	1	1357	MSTRG.10190	WDR6	0	0	0	0	0	0	0	0	10.4974	1.52124	0	0
26339	i	novel	-1.12556	-0.06144	chr22	+	51822259	51823077	MSTRG.10195.1	1	819	MSTRG.10195	SLC26A6	17.6874	2.61056	14.5799	1.45422	0	0	0	0	0	0	0	0
26371	u	novel	-1.17891	-0.0671744	chr22	+	52009759	52010005	MSTRG.10197.1	1	247	MSTRG.10197	.	0	0	0	0	0	0	17.7287	1.98548	0	0	0	0
26387	u	novel	-1.30693	-0.0004096	chr22	+	52314406	52315035	MSTRG.10200.1	1	630	MSTRG.10200	.	0	0	0	0	0	0	0	0	12.4937	1.81052	0	0
26388	u	novel	-1.03	-0.331776	chr22	+	52316600	52316858	MSTRG.10201.1	1	259	MSTRG.10201	.	11.4826	1.69477	0	0	0	0	0	0	0	0	0	0
26364	x	novel	-1.10848	-0.0356352	chr22	+	51979506	51991340	MSTRG.10208.1	2	11184	MSTRG.10208	ATRIP	18.1422	2.67767	23.9962	2.39341	19.4897	2.11727	11.6801	1.30808	11.2953	1.63686	11.6047	1.59971
26368	i	novel	-1.13072	-0.077824	chr22	+	51995952	51996812	MSTRG.10211.1	1	861	MSTRG.10211	CCDC51	0	0	24.8223	2.47581	0	0	8.5935	0.962404	0	0	5.34379	0.736645
26370	i	novel	-1.38917	-0.0311296	chr22	+	52000011	52000308	MSTRG.10213.1	1	298	MSTRG.10213	CCDC51	4.94103	0.729266	0	0	6.14899	0.667999	0	0	11.1477	1.61547	1.56356	0.215538
26411	i	novel	-1.07485	-0.0274432	chr22	-	52909937	52921562	MSTRG.10223.1	1	11626	MSTRG.10223	KLHL18	0	0	9.28299	0.925897	18.239	1.98141	14.0167	1.56976	9.79567	1.41955	12.0332	1.65879
26413	i	novel	-1.05922	-0.0241664	chr22	-	52933312	52934512	MSTRG.10227.1	1	1201	MSTRG.10227	KIF9	11.6678	1.72209	0	0	0	0	4.00664	0.448712	1.55037	0.224672	0	0
26417	u	novel	-1.26036	-0.059392	chr22	-	52972606	52987001	MSTRG.10230.1	2	1806	MSTRG.10230	.	14.4477	2.13239	18.7842	1.87356	11.745	1.27592	10.7721	1.20639	8.30461	1.20347	8.3232	1.14736
26428	i	novel	-1.08566	-0.028672	chr22	+	53113359	53123276	MSTRG.10237.1	1	9918	MSTRG.10237	CCDC12	12.3827	1.82762	10.301	1.02743	0	0	0	0	0	0	0	0
26430	i	novel	-1.1289	-0.008192	chr22	+	53125565	53125865	MSTRG.10239.1	1	301	MSTRG.10239	CCDC12	0	0	0	0	0	0	0	0	13.0166	1.88631	0	0
26465	i	novel	-1.08962	-0.049152	chr22	+	53953829	53954380	MSTRG.10249.1	1	552	MSTRG.10249	FYCO1	0	0	0	0	16.6757	1.81158	3.55616	0.398262	0	0	0	0
2603	i	novel	-1.22449	-0.016384	chr10	-	19113750	19114749	MSTRG.1025.1	1	1000	MSTRG.1025	ENSBTAG00000012981	2.11	0.311423	0	0	6.04	0.656159	1.84908	0.207083	0	0	0	0
26471	i	novel	-1.31508	-0.057344	chr22	-	54183323	54183751	MSTRG.10252.1	1	429	MSTRG.10252	SLC6A20	1.37995	0.203673	0	0	0	0	0	0	10.4242	1.51063	6.66667	0.919005
26472	i	novel	-1.13964	-0.012288	chr22	-	54189766	54190579	MSTRG.10253.1	1	814	MSTRG.10253	SLC6A20	0	0	2.92138	0.291382	0	0	0	0	14.1499	2.05054	0	0
26478	i	novel	-1.03428	-0.0335872	chr22	-	54325529	54335871	MSTRG.10258.1	1	10343	MSTRG.10258	LIMD1	2.3456	0.346196	0	0	0	0	2.83805	0.31784	15.6941	2.27432	22.9701	3.16645
26507	u	novel	-1.36951	-0.0004096	chr22	-	55811338	55811906	MSTRG.10266.1	1	569	MSTRG.10266	.	0	0	0	0	14.0334	1.52453	5.73638	0.64243	0	0	0	0
26508	u	novel	-1.04624	-0.0008192	chr22	-	55814229	55815243	MSTRG.10267.1	1	1015	MSTRG.10267	.	12.7882	1.88746	0	0	0	0	0	0	0	0	4.01675	0.553712
26510	u	novel	-1.18459	-0.109773	chr22	+	55863705	55864627	MSTRG.10269.1	1	923	MSTRG.10269	.	10.9372	1.61426	12.1812	1.21497	0	0	3.92633	0.439718	0	0	0	0
26512	u	novel	-1.22019	-0.159744	chr22	+	55870042	55870424	MSTRG.10271.1	1	383	MSTRG.10271	.	0	0	17.9896	1.7943	0	0	0	0	1.97128	0.285669	0	0
26516	u	novel	-1.22366	-0.0004096	chr22	+	55902389	55902749	MSTRG.10275.1	1	361	MSTRG.10275	.	15.5104	2.28924	21.4709	2.14154	0	0	9.20222	1.03058	5.85596	0.84862	0	0
26518	u	novel	-1.26917	-0.016384	chr22	+	55918923	55919305	MSTRG.10277.1	1	383	MSTRG.10277	.	0	0	0	0	0	0	15.376	1.72199	0	0	0	0
26527	i	novel	-1.19301	-0.053248	chr22	+	55998625	55999689	MSTRG.10281.1	1	1065	MSTRG.10281	ATG7	20.0958	2.96601	22.489	2.24308	0	0	0	0	0	0	0	0
26528	i	novel	-1.25275	-0.032768	chr22	+	56051512	56052249	MSTRG.10282.1	1	738	MSTRG.10282	ATG7	13.4187	1.98052	0	0	13.6707	1.48513	0	0	0	0	0	0
26530	i	novel	-1.46765	-0.006144	chr22	+	56060855	56061075	MSTRG.10284.1	1	221	MSTRG.10284	ATG7	0	0	16.1991	1.61572	0	0	0	0	1.36652	0.19803	0	0
26531	i	novel	-1.2749	-0.004096	chr22	+	56069901	56070367	MSTRG.10285.1	1	467	MSTRG.10285	ATG7	10.6702	1.57486	0	0	0	0	0	0	0	0	0	0
26533	i	novel	-1.16872	-0.08192	chr22	+	56096650	56103611	MSTRG.10287.1	1	6962	MSTRG.10287	ATG7	9.16489	1.35268	18.073	1.80262	0	0	4.65441	0.521257	4.06507	0.589092	7.39945	1.02002
26534	i	novel	-1.18753	-0.0004096	chr22	+	56111178	56111401	MSTRG.10288.1	1	224	MSTRG.10288	ATG7	0	0	0	0	0	0	0	0	7.41518	1.07458	0	0
26535	i	novel	-1.02644	-0.0004096	chr22	+	56123407	56126658	MSTRG.10289.1	1	3252	MSTRG.10289	ATG7	0	0	15.8884	1.58473	0	0	0	0	4.90375	0.71063	0	0
2614	i	novel	-1.37282	-0.0249856	chr10	-	19408613	19409081	MSTRG.1029.1	1	469	MSTRG.1029	ADPGK	0	0	0	0	0	0	13.8316	1.54903	0	0	0	0
26536	i	novel	-1.04478	-0.0561152	chr22	+	56130547	56131204	MSTRG.10290.1	1	658	MSTRG.10290	ATG7	0	0	11.1581	1.11292	0	0	0	0	0	0	0	0
26541	u	novel	-1.08285	-0.124109	chr22	+	56590325	56593431	MSTRG.10294.1	1	3107	MSTRG.10294	.	10.2881	1.51846	15.3788	1.5339	11.971	1.30048	0	0	0	0	0	0
26543	u	novel	-1.2941	-0.0118784	chr22	+	56602228	56611939	MSTRG.10296.1	1	9712	MSTRG.10296	.	0	0	17.9864	1.79399	0	0	0	0	4.76637	0.690722	7.61543	1.04979
26545	u	novel	-1.00064	-0.016384	chr22	+	56659335	56659854	MSTRG.10298.1	1	520	MSTRG.10298	.	0	0	0	0	0	0	0	0	15.3904	2.23031	0	0
26547	u	novel	-1.02431	-0.0794624	chr22	+	56661982	56663739	MSTRG.10300.1	1	1758	MSTRG.10300	.	7.77531	1.14759	16.7702	1.67268	0	0	0	0	0	0	0	0
26548	u	novel	-1.22526	-0.0004096	chr22	+	56665970	56667072	MSTRG.10301.1	1	1103	MSTRG.10301	.	0	0	15.8087	1.57678	0	0	0	0	2.87489	0.416616	0	0
26550	u	novel	-1.05877	-0.0282624	chr22	+	56672008	56674766	MSTRG.10303.1	1	2759	MSTRG.10303	.	9.36898	1.3828	7.30009	0.72812	0	0	0	0	3.04966	0.441943	0	0
26551	u	novel	-1.3276	-0.118784	chr22	+	56677937	56678325	MSTRG.10304.1	1	389	MSTRG.10304	.	9.70437	1.43231	0	0	16.2956	1.77029	0	0	0	0	14.9023	2.05429
26553	u	novel	-1.25256	-0.016384	chr22	+	56690574	56691418	MSTRG.10306.1	1	845	MSTRG.10306	.	0	0	0	0	0	0	0	0	0	0	9.29231	1.28095
26594	i	novel	-1.1295	-0.045056	chr22	-	57457097	57457555	MSTRG.10322.1	1	459	MSTRG.10322	PPARG	19.122	2.82229	0	0	18.281	1.98597	0	0	0	0	12.8301	1.76863
26611	u	novel	-1.25722	-0.12329	chr22	-	58026033	58026663	MSTRG.10329.1	1	631	MSTRG.10329	.	2.15372	0.317877	3.35024	0.334157	1.91442	0.207974	22.7242	2.54494	18.954	2.74674	14.5436	2.00484
26612	u	novel	-1.40881	-0.0004096	chr22	+	58026775	58027015	MSTRG.10330.1	1	241	MSTRG.10330	.	0	0	0	0	0	0	0	0	10.6515	1.54356	0	0
26630	u	novel	-1.07368	-0.0401408	chr22	-	58564892	58570642	MSTRG.10331.2	2	1399	MSTRG.10331	.	12.2358	1.80593	0.611866	0.061028	1.88778	0.20508	5.78779	0.648187	0.609865	0.088379	0.886528	0.122209
26647	u	novel	-1.01491	-0.0376832	chr22	+	59557720	59558807	MSTRG.10340.1	1	1088	MSTRG.10340	.	0	0	0	0	5.79228	0.629248	0	0	4.36213	0.632141	0	0
26657	u	novel	-1.04323	-0.0802816	chr22	+	59708977	59709277	MSTRG.10346.1	1	301	MSTRG.10346	.	0	0	0	0	5.01661	0.544982	0	0	0	0	0	0
26709	u	novel	-1.13867	-0.086016	chr22	+	61080554	61081305	MSTRG.10357.1	1	752	MSTRG.10357	.	0	0	0	0	0	0	0	0	7.73803	1.12136	0	0
26707	u	novel	-1.13641	-0.0376832	chr22	+	60954973	60955976	MSTRG.10360.1	1	1004	MSTRG.10360	.	6.91833	1.0211	0	0	7.31374	0.794533	6.58621	0.737604	0	0	10.9791	1.51347
26743	u	novel	-1.4406	-0.0004096	chr23	-	3168396	3168649	MSTRG.10371.1	1	254	MSTRG.10371	.	0	0	0	0	8.91732	0.968739	0	0	4.75591	0.689205	4.75591	0.655605
26745	u	novel	-1.01111	-0.0282624	chr23	+	3171392	3182081	MSTRG.10372.1	2	10148	MSTRG.10372	.	1.52698	0.225372	4.83401	0.482151	1.06835	0.116061	1.62687	0.182197	13.1102	1.89988	16.1623	2.22798
26737	i	novel	-1.06599	-0.0004096	chr23	-	3015555	3015869	MSTRG.10376.1	1	315	MSTRG.10376	ZNF451	15.819	2.3348	0	0	0	0	0	0	14.381	2.08403	0	0
26738	i	novel	-1.14716	-0.0602112	chr23	-	3023041	3024877	MSTRG.10377.1	1	1837	MSTRG.10377	ZNF451	16.7855	2.47744	0	0	0	0	9.05663	1.01427	0	0	0	0
26740	u	novel	-1.00295	-0.104038	chr23	-	3084967	3090895	MSTRG.10378.1	2	5596	MSTRG.10378	.	8.4711	1.25028	2.96556	0.295789	12.6089	1.36978	12.1546	1.36122	7.78663	1.12841	9.9228	1.36787
26755	u	novel	-1.16322	-0.0004096	chr23	+	3251774	3252169	MSTRG.10387.1	1	396	MSTRG.10387	.	0	0	0	0	0	0	0	0	0	0	0	0
26756	u	novel	-1.45226	-0.0004096	chr23	+	3259632	3260002	MSTRG.10388.1	1	371	MSTRG.10388	.	6.91914	1.02122	0	0	13.814	1.50069	0	0	0	0	1.21725	0.167799
26757	u	novel	-1.25943	-0.200704	chr23	+	3278932	3280948	MSTRG.10389.1	1	2017	MSTRG.10389	.	7.46901	1.10238	15.0977	1.50586	12.3317	1.33966	5.83788	0.653797	4.2231	0.611994	11.4095	1.57281
26758	u	novel	-1.10496	-0.0004096	chr23	+	3295559	3295781	MSTRG.10390.1	1	223	MSTRG.10390	.	0	0	0	0	0	0	0	0	4.73991	0.686887	8.42601	1.16153
26760	u	novel	-1.2755	-0.0004096	chr23	+	3324966	3325339	MSTRG.10392.1	1	374	MSTRG.10392	.	0	0	20.1872	2.01349	0	0	0	0	3.99465	0.578888	0	0
26761	u	novel	-1.4332	-0.126976	chr23	+	3339862	3340205	MSTRG.10393.1	1	344	MSTRG.10393	.	0	0	9.65698	0.963199	0	0	1.75581	0.196637	0	0	0	0
26769	i	novel	-1.12893	-0.0004096	chr23	+	3678040	3678397	MSTRG.10398.1	1	358	MSTRG.10398	DST	11.8101	1.74309	0	0	0	0	0	0	0	0	0	0
270	u	novel	-1.3126	-0.0004096	chr1	-	20806725	20808197	MSTRG.104.1	1	1473	MSTRG.104	.	0	0	10.261	1.02345	13.6687	1.48491	0	0	0	0	0	0
26867	i	novel	-1.00312	-0.065536	chr23	-	7844053	7844267	MSTRG.10424.1	1	215	MSTRG.10424	LEMD2	0	0	0	0	0	0	0	0	11.9395	1.73022	0	0
26870	u	novel	-1.51764	-0.0282624	chr23	-	8257990	8258504	MSTRG.10425.1	1	515	MSTRG.10425	.	4.10485	0.605852	0	0	11.9825	1.30173	0	0	9.96893	1.44465	11.1029	1.53054
26873	u	novel	-1.04907	-0.028672	chr23	-	8279627	8280692	MSTRG.10429.1	1	1066	MSTRG.10429	.	0	0	0	0	0	0	0	0	0	0	0	0
26874	u	novel	-1.1175	-0.114688	chr23	-	8287140	8287768	MSTRG.10430.1	1	629	MSTRG.10430	.	12.9587	1.91262	0	0	7.6248	0.828325	0	0	0	0	0	0
26892	u	novel	-1.33664	-0.02048	chr23	+	8748112	8748533	MSTRG.10437.1	1	422	MSTRG.10437	.	0	0	2.14692	0.214136	0	0	0	0	0	0	0	0
26894	u	novel	-1.03921	-0.0004096	chr23	+	8754015	8754237	MSTRG.10439.1	1	223	MSTRG.10439	.	0	0	0	0	0	0	0	0	10.5291	1.52584	0	0
26973	i	novel	-1.00282	-0.045056	chr23	-	10764002	10764553	MSTRG.10459.1	1	552	MSTRG.10459	PPIL1	0	0	0	0	0	0	0	0	13.6413	1.97684	0	0
2653	u	novel	-1.08045	-0.0823296	chr10	-	20765203	20769215	MSTRG.1046.1	1	4013	MSTRG.1046	.	0	0	0	0	0	0	3.80214	0.42581	0	0	12.9462	1.78464
26982	i	novel	-1.13977	-0.0004096	chr23	-	10914114	10914477	MSTRG.10467.1	1	364	MSTRG.10467	FGD2	0	0	0	0	0	0	0	0	0	0	13.5907	1.87348
26989	u	novel	-1.27601	-0.0487424	chr23	+	10970537	10971036	MSTRG.10469.1	1	500	MSTRG.10469	.	0	0	2.416	0.240975	3.624	0.393695	0	0	5.122	0.742258	3.322	0.45794
26990	u	novel	-1.28509	-0.0585728	chr23	+	11049423	11050334	MSTRG.10470.1	1	912	MSTRG.10470	.	8.58772	1.2675	8.49781	0.847582	11.3322	1.23108	14.5581	1.6304	14.5493	2.10843	10.4024	1.43398
26994	x	novel	-1.14217	-0.026624	chr23	+	11055933	11060401	MSTRG.10472.1	1	4469	MSTRG.10472	SNORD112	13.7342	2.02708	18.5256	1.84777	15.2853	1.66053	43.1457	4.83198	35.5455	5.1511	31.7393	4.37529
27009	u	novel	-1.21364	-0.047104	chr23	-	11709734	11712413	MSTRG.10475.1	1	2680	MSTRG.10475	.	9.22276	1.36122	2.45902	0.245266	10.8496	1.17866	0	0	2.54832	0.369292	0	0
27013	u	novel	-1.20266	-0.016384	chr23	-	12110869	12111616	MSTRG.10478.1	1	748	MSTRG.10478	.	9.88369	1.45877	0	0	0	0	0	0	0	0	0	0
27014	u	novel	-1.19142	-0.073728	chr23	-	12119886	12121120	MSTRG.10479.1	1	1235	MSTRG.10479	.	10.5077	1.55087	0	0	0	0	0	0	0	0	0	0
27011	j	novel	-1.14563	-0.0004096	chr23	+	11713019	11823100	MSTRG.10481.2	3	402	MSTRG.10481	ZFAND3	4.91723	0.725753	26.0535	2.59861	15.8567	1.7226	26.6281	2.98214	19.3927	2.8103	23.7913	3.27964
27016	u	novel	-1.23796	-0.0004096	chr23	-	12241239	12241440	MSTRG.10486.1	1	202	MSTRG.10486	.	0	0	0	0	0	0	0	0	10.3366	1.49794	0	0
27017	u	novel	-1.38366	-0.0004096	chr23	-	12253658	12253892	MSTRG.10487.1	1	235	MSTRG.10487	.	0	0	0	0	0	0	0	0	0	0	0	0
27018	u	novel	-1.06246	-0.114688	chr23	-	12292433	12294015	MSTRG.10488.1	1	1583	MSTRG.10488	.	8.48516	1.25236	0	0	0	0	0	0	0	0	0	0
27019	u	novel	-1.08145	-0.192512	chr23	-	12295576	12295970	MSTRG.10489.1	1	395	MSTRG.10489	.	0	0	0	0	15.5595	1.69032	6.10886	0.684145	0	0	0	0
27020	u	novel	-1.09345	-0.4096	chr23	-	12322203	12322750	MSTRG.10490.1	1	548	MSTRG.10490	.	21.5365	3.17866	0	0	0	0	0	0	6.88869	0.998278	0	0
27021	u	novel	-1.00458	-0.098304	chr23	-	12324523	12328986	MSTRG.10491.1	1	4464	MSTRG.10491	.	5.88508	0.868602	0	0	13.655	1.48342	0	0	5.49664	0.796549	0	0
27022	u	novel	-1.19071	-0.012288	chr23	-	12331426	12335846	MSTRG.10492.1	1	4421	MSTRG.10492	.	0	0	13.3443	1.33097	8.91622	0.968618	0	0	2.38453	0.345555	0	0
27024	u	novel	-1.29285	-0.0004096	chr23	-	12337894	12338146	MSTRG.10494.1	1	253	MSTRG.10494	.	12.0147	1.7733	0	0	0	0	0	0	0	0	0	0
27026	u	novel	-1.1413	-0.0004096	chr23	-	12343410	12343928	MSTRG.10496.1	1	519	MSTRG.10496	.	0	0	0	0	0	0	0	0	5.67176	0.821926	7.5919	1.04655
27027	u	novel	-1.20956	-0.0004096	chr23	-	12349721	12350019	MSTRG.10497.1	1	299	MSTRG.10497	.	0	0	0	0	0	0	0	0	14.0468	2.0356	0	0
271	u	novel	-1.11852	-0.045056	chr1	-	20810061	20814494	MSTRG.105.1	1	4434	MSTRG.105	.	9.11885	1.34589	16.5236	1.64808	13.8581	1.50549	0	0	0	0	8.72102	1.2022
27030	u	novel	-1.22665	-0.0004096	chr23	-	12378203	12378632	MSTRG.10500.1	1	430	MSTRG.10500	.	10.7302	1.58372	0	0	0	0	0	0	0	0	0	0
27031	u	novel	-1.08137	-0.004096	chr23	-	12378955	12379287	MSTRG.10501.1	1	333	MSTRG.10501	.	0	0	0	0	0	0	15.1051	1.69165	0	0	0	0
27032	u	novel	-1.31335	-0.0004096	chr23	-	12383978	12384521	MSTRG.10502.1	1	544	MSTRG.10502	.	10.8199	1.59694	0	0	11.5521	1.25497	0	0	0	0	0	0
27033	u	novel	-1.18498	-0.053248	chr23	-	12385963	12386674	MSTRG.10503.1	1	712	MSTRG.10503	.	9.92977	1.46557	0	0	0	0	0	0	3.0632	0.443906	0	0
27034	u	novel	-1.05748	-0.024576	chr23	-	12392711	12393797	MSTRG.10504.1	1	1087	MSTRG.10504	.	6.45078	0.952096	10.0791	1.0053	14.8013	1.60795	0	0	4.58418	0.664319	0	0
27035	u	novel	-1.27541	-0.0004096	chr23	-	12396807	12399150	MSTRG.10505.1	1	2344	MSTRG.10505	.	14.5137	2.14213	0	0	0	0	5.27474	0.59073	0	0	0	0
27107	u	novel	-1.19107	-0.012288	chr23	-	15612560	15613551	MSTRG.10522.1	1	992	MSTRG.10522	.	10.9567	1.61713	0	0	0	0	0	0	0	0	0	0
27110	u	novel	-1.29596	-0.126976	chr23	-	15659966	15660358	MSTRG.10525.1	1	393	MSTRG.10525	.	0	0	0	0	0	0	0	0	11.3384	1.64311	0	0
27111	u	novel	-1.36942	-0.0004096	chr23	-	15673789	15674093	MSTRG.10526.1	1	305	MSTRG.10526	.	9.90164	1.46142	0	0	0	0	0	0	0	0	0	0
27136	u	novel	-1.05567	-0.0585728	chr23	+	16436579	16445724	MSTRG.10532.1	1	9146	MSTRG.10532	.	10.6219	1.56773	0	0	24.5823	2.67052	13.8289	1.54873	8.28012	1.19992	12.8037	1.765
27137	u	novel	-1.23278	-0.0004096	chr23	+	16447927	16448142	MSTRG.10533.1	1	216	MSTRG.10533	.	0	0	0	0	0	0	0	0	0	0	13.2824	1.83099
27138	u	novel	-1.41871	-0.0004096	chr23	+	16453883	16454121	MSTRG.10534.1	1	239	MSTRG.10534	.	0	0	0	0	0	0	13.2678	1.48589	0	0	5.05439	0.696752
27150	i	novel	-1.00424	-0.0004096	chr23	-	16589599	16589853	MSTRG.10545.1	1	255	MSTRG.10545	PEX6	8.08277	1.19297	18.4118	1.83641	0	0	0	0	1.18431	0.171626	0	0
27210	i	novel	-1.21791	-0.004096	chr23	+	17775377	17777559	MSTRG.10573.1	1	2183	MSTRG.10573	TMEM63B	10.1649	1.50028	0	0	0	0	0	0	0	0	6.94686	0.95763
27211	i	novel	-1.19827	-0.024576	chr23	+	17780353	17782529	MSTRG.10574.1	1	2177	MSTRG.10574	TMEM63B	0	0	0	0	0	0	0	0	9.46532	1.37167	3.5898	0.494857
27224	u	novel	-1.13261	-0.0385024	chr23	+	19006690	19009415	MSTRG.10579.1	3	905	MSTRG.10579	.	6.65838	0.982736	14.9847	1.49459	10.7028	1.16271	7.82431	0.876261	7.67956	1.11289	6.94586	0.957491
27241	i	novel	-1.22865	-0.0004096	chr23	+	19861067	19862008	MSTRG.10588.1	1	942	MSTRG.10588	SLC25A27	14.1093	2.08245	0	0	2.88626	0.31355	1.41859	0.158871	5.24735	0.760422	3.33015	0.459063
27262	u	novel	-1.07192	-0.135168	chr23	+	20684366	20684774	MSTRG.10596.1	1	409	MSTRG.10596	.	0	0	0	0	13.6528	1.48318	0	0	0	0	0	0
27295	i	novel	-1.07931	-0.0135168	chr23	+	24528710	24544271	MSTRG.10599.1	2	12154	MSTRG.10599	PAQR8	18.919	2.79232	50.7687	5.06373	37.0944	4.02977	34.5255	3.86659	31.6706	4.58957	34.5956	4.76903
27296	i	novel	-1.07824	-0.0135168	chr23	+	24528717	24541247	MSTRG.10599.2	3	11673	MSTRG.10599	PAQR8	0	0	0	0	5.51019	0.598603	7.49988	0.839928	0	0	0	0
272	u	novel	-1.09588	-0.0004096	chr1	-	20815050	20815346	MSTRG.106.1	1	297	MSTRG.106	.	3.18675	0.470345	0	0	0	0	0	0	2.03367	0.294711	0	0
27302	i	novel	-1.08655	-0.0004096	chr23	-	24659111	24659331	MSTRG.10603.1	1	221	MSTRG.10603	TRAM2	10.2489	1.51267	0	0	0	0	0	0	0	0	0	0
2692	x	novel	-1.15129	-0.0004096	chr10	+	20863194	20868056	MSTRG.1061.1	1	4863	MSTRG.1061	DCAF11	0	0	16.7495	1.67062	0	0	0	0	10.7084	1.55182	6.78326	0.935077
27344	i	novel	-1.22549	-0.0004096	chr23	-	25858820	25859459	MSTRG.10618.1	1	640	MSTRG.10618	ENSBTAG00000019588	18.3984	2.7155	17.0953	1.70511	10.3812	1.12777	14.6281	1.63824	10.1453	1.47021	9.08906	1.25293
27345	i	novel	-1.48867	-0.0004096	chr23	-	25859720	25859960	MSTRG.10619.1	1	241	MSTRG.10619	ENSBTAG00000019588	6.89212	1.01723	0	0	14.7718	1.60474	6.89212	0.771863	1.85892	0.269387	4.94606	0.681818
27346	i	novel	-1.03896	-0.0004096	chr23	-	25860350	25860689	MSTRG.10620.1	1	340	MSTRG.10620	ENSBTAG00000019588	11.5294	1.70167	14.6559	1.4618	18.2088	1.97813	16.4147	1.83832	11.9	1.7245	11.1029	1.53055
27416	u	novel	-1.09358	-0.0106496	chr23	-	27270096	27271731	MSTRG.10630.1	1	1636	MSTRG.10630	.	0	0	5.97005	0.59546	6.80844	0.739639	0	0	0	0	10.9676	1.51189
27425	o	novel	-1.18679	-0.094208	chr23	-	27321337	27326203	MSTRG.10642.2	4	3766	MSTRG.10642	SNORD52	0	0	3.97058	0.39603	0	0	0	0	0	0	0	0
27433	u	novel	-1.05536	-0.0004096	chr23	-	27350177	27350441	MSTRG.10647.1	1	265	MSTRG.10647	.	2.84906	0.420503	7.96604	0.794543	11.6792	1.26878	13.6755	1.53155	12.8943	1.86859	15.2189	2.09793
2718	u	novel	-1.13305	-0.024576	chr10	-	21422329	21423244	MSTRG.1065.1	1	916	MSTRG.1065	.	0	0	15.6255	1.55851	0	0	0	0	0	0	0	0
27438	i	novel	-1.12586	-0.0745472	chr23	-	27391733	27392040	MSTRG.10651.1	1	308	MSTRG.10651	MSH5	0	0	0	0	0	0	9.80519	1.09811	0	0	0	0
27501	j	novel	-1.21373	-0.02048	chr23	+	27602959	27604020	MSTRG.10660.3	2	915	MSTRG.10660	ENSBTAG00000008959	3.01659	0.44523	30.7067	3.06272	9.66894	1.05039	13.0957	1.46662	9.26994	1.34336	0.592669	0.0817
27456	u	novel	-1.10401	-0.120013	chr23	-	27462445	27462760	MSTRG.10667.1	1	316	MSTRG.10667	.	0	0	0	0	13.6361	1.48136	0	0	0	0	0	0
2705	u	novel	-1.0731	-0.032768	chr10	-	21277671	21278855	MSTRG.1067.1	1	1185	MSTRG.1067	.	10.1527	1.49848	14.1747	1.4138	0	0	4.06582	0.45534	8.22194	1.19149	0	0
27506	o	novel	-1.28669	-0.028672	chr23	+	27654215	27720003	MSTRG.10672.1	3	764	MSTRG.10672	ENSBTAG00000012208	17.5848	2.59541	47.4652	4.73424	33.3658	3.62471	20.1949	2.26167	13.7988	1.99966	9.78222	1.34849
27505	o	novel	-1.28517	-0.057344	chr23	+	27654215	27719994	MSTRG.10672.2	3	755	MSTRG.10672	ENSBTAG00000012208	30.3133	4.47407	11.3093	1.12801	21.4814	2.33365	10.5693	1.18368	19.0475	2.76028	18.3041	2.52324
27507	o	novel	-1.16673	-0.04096	chr23	+	27654215	27720623	MSTRG.10672.3	3	1382	MSTRG.10672	ENSBTAG00000012208	16.6626	2.4593	21.6298	2.15738	20.7579	2.25504	12.6368	1.41522	9.15233	1.32631	13.9059	1.91694
27509	o	novel	-1.0639	-0.0352256	chr23	+	27655056	27720623	MSTRG.10672.5	3	536	MSTRG.10672	ENSBTAG00000012208	20.2127	2.98327	72.6893	7.25012	67.749	7.35996	18.5501	2.07747	12.0722	1.74945	12.6921	1.74961
2706	u	novel	-1.1485	-0.004096	chr10	-	21279242	21282359	MSTRG.1068.1	1	3118	MSTRG.1068	.	10.7229	1.58263	0	0	0	0	0	0	5.44901	0.789646	0	0
27550	x	novel	-1.09432	-0.0335872	chr23	+	28111204	28111817	MSTRG.10682.1	1	614	MSTRG.10682	NRM	6.64006	0.980033	0	0	10.772	1.17022	0	0	5.8013	0.840699	0	0
273	u	novel	-1.21064	-0.0004096	chr1	-	20816646	20817119	MSTRG.107.1	1	474	MSTRG.107	.	10.5127	1.5516	0	0	0	0	2.54852	0.285415	0	0	0	0
27629	u	novel	-1.23448	-0.0004096	chr23	+	28659605	28660203	MSTRG.10703.1	1	599	MSTRG.10703	.	0	0	2.01669	0.201148	0	0	0	0	14.0868	2.0414	19.429	2.67831
27659	u	novel	-1.12545	-0.08192	chr23	+	29056338	29057339	MSTRG.10706.1	1	1002	MSTRG.10706	.	0	0	14.6956	1.46576	11.5489	1.25462	5.27645	0.590921	7.4012	1.07255	6.54092	0.90167
2709	i	novel	-1.10967	-0.14336	chr10	-	21299921	21301181	MSTRG.1071.1	1	1261	MSTRG.1071	NGDN	0	0	18.4084	1.83608	0	0	0	0	17.5393	2.54171	0	0
27601	u	novel	-1.06395	-0.0004096	chr23	+	28321279	28321658	MSTRG.10710.1	1	380	MSTRG.10710	.	4.76842	0.70379	0	0	0	0	0	0	0	0	11.0316	1.52071
27700	u	novel	-1.16039	-0.057344	chr23	-	29837425	29839247	MSTRG.10712.1	1	1823	MSTRG.10712	.	0	0	0	0	0	0	0	0	0	0	11.1777	1.54086
27704	x	novel	-1.0172	-0.0352256	chr23	-	29911822	29915580	MSTRG.10715.1	1	3759	MSTRG.10715	TRIM27	12.0319	1.77584	14.7292	1.46911	0	0	6.77787	0.759068	2.91913	0.423027	0	0
27705	x	novel	-1.09084	-0.12288	chr23	-	29916216	29919830	MSTRG.10716.1	1	3615	MSTRG.10716	TRIM27	10.5533	1.5576	0	0	6.91088	0.750768	0	0	2.20508	0.31955	0	0
27706	x	novel	-1.10324	-0.036864	chr23	-	29920381	29926403	MSTRG.10717.1	3	1221	MSTRG.10717	TRIM27	6.4432	0.950977	16.5465	1.65037	10.0218	1.08872	6.01837	0.67401	1.02039	0.14787	2.20121	0.303438
27707	u	novel	-1.06154	-0.0004096	chr23	-	29921795	29926327	MSTRG.10717.2	2	1858	MSTRG.10717	.	12.3769	1.82675	22.0282	2.19712	5.52855	0.600598	11.3243	1.26823	2.43105	0.352297	5.45625	0.752148
27725	i	novel	-1.01455	-0.057344	chr23	-	30273917	30278894	MSTRG.10721.1	1	4978	MSTRG.10721	ENSBTAG00000007074	18.8873	2.78765	6.5223	0.650542	23.5257	2.55573	20.3301	2.27681	15.0422	2.17985	0	0
27727	i	novel	-1.36159	-0.0004096	chr23	-	30289090	30289586	MSTRG.10722.1	1	497	MSTRG.10722	ENSBTAG00000007074	0	0	2.87403	0.28666	0	0	0	0	0	0	0	0
27728	i	novel	-1.21039	-0.0004096	chr23	-	30291456	30292896	MSTRG.10723.1	1	1441	MSTRG.10723	ENSBTAG00000007074	0	0	0	0	0	0	0	0	0	0	0	0
27767	i	novel	-1.2157	-0.0004096	chr23	+	30970756	30971080	MSTRG.10733.1	1	325	MSTRG.10733	ENSBTAG00000011498	10.2215	1.50864	0	0	0	0	0	0	0	0	0.929231	0.128095
27790	u	novel	-1.0156	-0.0004096	chr23	-	31378942	31379290	MSTRG.10740.1	1	349	MSTRG.10740	.	13.404	1.97835	0	0	0	0	0	0	0	0	0	0
27792	u	novel	-1.31898	-0.0004096	chr23	-	31390535	31391336	MSTRG.10742.1	1	802	MSTRG.10742	.	0	0	0	0	0	0	0	0	5.06359	0.733793	0	0
27793	x	novel	-1.01213	-0.0643072	chr23	-	31455909	31457663	MSTRG.10743.1	2	667	MSTRG.10743	HIST4H4	25.9003	3.82273	4.33365	0.432244	19.1169	2.07678	15.5937	1.74637	11.8891	1.72291	15.3583	2.11716
27815	u	novel	-1.41041	-0.221184	chr23	+	31555546	31555821	MSTRG.10749.1	1	276	MSTRG.10749	.	10.3949	1.53423	0	0	5.46014	0.593166	0	0	0	0	0	0
27864	i	novel	-1.04324	-0.069632	chr23	-	33049119	33049330	MSTRG.10773.1	1	212	MSTRG.10773	MRS2	0	0	14.2453	1.42084	0	0	0	0	0.712264	0.103218	0	0
27865	i	novel	-1.14559	-0.04096	chr23	-	33064429	33064725	MSTRG.10774.1	1	297	MSTRG.10774	MRS2	5.08418	0.750393	0	0	14.2357	1.5465	0	0	3.0505	0.442066	1.01683	0.140171
27914	i	novel	-1.25263	-0.0004096	chr23	-	36729695	36730487	MSTRG.10776.1	1	793	MSTRG.10776	CDKAL1	0	0	0	0	0.7314	0.079456	0.761665	0.085301	6.09332	0.883017	0	0
27916	i	novel	-1.34335	-0.0004096	chr23	-	37113149	37113397	MSTRG.10777.1	1	249	MSTRG.10777	CDKAL1	0	0	0	0	0	0	0	0	10.9157	1.58185	0	0
2766	u	novel	-1.21334	-0.0217088	chr10	+	21676701	21678519	MSTRG.1078.1	1	1819	MSTRG.1078	.	10.6157	1.56682	0	0	9.5695	1.03959	0	0	0	0	0	0
27938	i	novel	-1.00342	-0.114688	chr23	-	39022627	39023120	MSTRG.10783.1	1	494	MSTRG.10783	RNF144B	9.47571	1.39856	0	0	0	0	0	0	0	0	0	0
27939	i	novel	-1.17601	-0.016384	chr23	-	39025989	39027761	MSTRG.10784.1	1	1773	MSTRG.10784	RNF144B	9.86915	1.45663	13.22	1.31858	0	0	0	0	0	0	0	0
27954	u	novel	-1.22086	-0.151552	chr23	+	39312306	39313536	MSTRG.10787.1	1	1231	MSTRG.10787	.	1.59464	0.235359	0	0	4.28838	0.465871	0	0	7.29407	1.05703	10.8895	1.50113
27955	u	novel	-1.10271	-0.065536	chr23	+	39315279	39316294	MSTRG.10788.1	1	1016	MSTRG.10788	.	1.63484	0.241293	0	0	6.24213	0.678117	3.64174	0.407846	0	0	0	0
27956	u	novel	-1.31394	-0.0004096	chr23	+	39317019	39317572	MSTRG.10789.1	1	554	MSTRG.10789	.	0	0	0	0	5.72383	0.621811	0	0	0	0	16.796	2.31534
27960	u	novel	-1.13567	-0.0233472	chr23	+	39326802	39338389	MSTRG.10793.1	1	11588	MSTRG.10793	.	4.64239	0.685188	3.36624	0.335753	3.82283	0.415296	11.3342	1.26934	4.13859	0.599747	13.874	1.91254
27962	u	novel	-1.13664	-0.0004096	chr23	+	39339784	39340053	MSTRG.10799.1	1	270	MSTRG.10799	.	1.11852	0.165086	1.11852	0.111562	0	0	0	0	5.05556	0.732629	10.663	1.4699
274	u	novel	-1.22652	-0.0004096	chr1	-	20817862	20818360	MSTRG.108.1	1	499	MSTRG.108	.	11.1242	1.64187	0	0	14.1944	1.54202	15.7355	1.76225	5.34269	0.774239	11.1483	1.5368
27963	u	novel	-1.02254	-0.0004096	chr23	+	39341033	39341309	MSTRG.10800.1	1	277	MSTRG.10800	.	8.72202	1.28732	0	0	0	0	0	0	0	0	0	0
27964	u	novel	-1.20652	-0.0950272	chr23	+	39341651	39342041	MSTRG.10801.1	1	391	MSTRG.10801	.	0	0	1.92327	0.19183	0	0	1.84399	0.206512	0	0	16.2123	2.23487
27965	u	novel	-1.22192	-0.032768	chr23	+	39342414	39345044	MSTRG.10802.1	1	2631	MSTRG.10802	.	0	0	0	0	5.29989	0.575756	0	0	8.1813	1.1856	6.85823	0.945412
27966	u	novel	-1.28132	-0.077824	chr23	+	39348388	39350621	MSTRG.10803.1	1	2234	MSTRG.10803	.	3.44181	0.50799	0	0	0	0	0	0	6.75112	0.978343	12.9252	1.78175
27967	u	novel	-1.25364	-0.008192	chr23	+	39351035	39354244	MSTRG.10804.1	1	3210	MSTRG.10804	.	4.21495	0.622101	0	0	3.31339	0.359953	0	0	0	0	12.6963	1.75019
27968	u	novel	-1.10562	-0.008192	chr23	+	39361306	39363771	MSTRG.10805.1	1	2466	MSTRG.10805	.	2.32685	0.343428	0.736737	0.073483	0	0	0	0	0	0	10.9769	1.51317
27969	u	novel	-1.29438	-0.0151552	chr23	+	39364962	39365799	MSTRG.10806.1	1	838	MSTRG.10806	.	0	0	0	0	0	0	0	0	11.7494	1.70267	0	0
28019	u	novel	-1.2421	-0.012288	chr23	-	40681287	40681799	MSTRG.10811.1	1	513	MSTRG.10811	.	7.35283	1.08523	21.7602	2.17039	8.88304	0.965014	16.425	1.83947	17.9474	2.60085	6.75828	0.931634
27991	u	novel	-1.10744	-0.258048	chr23	-	40184405	40184719	MSTRG.10813.1	1	315	MSTRG.10813	.	2.87619	0.424508	15.819	1.57781	0	0	0	0	0	0	0	0
27992	u	novel	-1.18641	-0.06144	chr23	-	40192094	40192806	MSTRG.10814.1	1	713	MSTRG.10814	.	0	0	8.81206	0.878926	0	0	0	0	0	0	0	0
28006	u	novel	-1.03369	-0.004096	chr23	+	40337163	40375253	MSTRG.10818.2	2	17326	MSTRG.10818	.	2.21056	0.326265	4.21255	0.420165	3.19795	0.347412	10.7909	1.2085	2.85708	0.414036	3.32905	0.458911
28008	u	novel	-1.04593	-0.0303104	chr23	+	40359009	40396559	MSTRG.10818.3	2	29772	MSTRG.10818	.	10.4166	1.53742	31.1667	3.10861	49.2182	5.34684	8.51929	0.954094	15.2019	2.20299	30.0227	4.13865
28007	u	novel	-1.09419	-0.0303104	chr23	+	40359009	40396486	MSTRG.10818.4	2	24248	MSTRG.10818	.	0	0	0	0	0	0	0	0	8.99675	1.30377	16.0553	2.21324
28009	u	novel	-1.0093	-0.026624	chr23	+	40359397	40369207	MSTRG.10818.5	2	9388	MSTRG.10818	.	0	0	0	0	37.5565	4.07998	0	0	0	0	0	0
28014	u	novel	-1.11758	-0.0323584	chr23	+	40530989	40537747	MSTRG.10819.4	2	4086	MSTRG.10819	.	10.2183	1.50816	17.1278	1.70834	0	0	34.7437	3.89103	29.6568	4.29773	13.2699	1.82927
28050	u	novel	-1.35545	-0.104038	chr23	-	41394477	41394807	MSTRG.10823.1	1	331	MSTRG.10823	.	51.9275	7.66418	84.2326	8.40147	66.9819	7.27661	85.4048	9.56467	70.0876	10.1568	79.3656	10.9406
28064	u	novel	-1.12328	-0.0004096	chr23	+	42724502	42724808	MSTRG.10825.1	1	307	MSTRG.10825	.	1.56157	0.230478	0	0	0	0	0	0	0	0	0	0
28065	u	novel	-1.17945	-0.0004096	chr23	+	42728608	42729009	MSTRG.10826.1	1	402	MSTRG.10826	.	11.6443	1.71862	0	0	0	0	0	0	0	0	0	0
28066	u	novel	-1.29485	-0.036864	chr23	+	42732204	42733349	MSTRG.10827.1	1	1146	MSTRG.10827	.	11.4372	1.68806	0	0	0	0	0	0	4.2164	0.611023	0	0
28024	u	novel	-1.35265	-0.0004096	chr23	+	41072440	41072787	MSTRG.10832.1	1	348	MSTRG.10832	.	0	0	0	0	0	0	0	0	0	0	11.0517	1.52349
28027	i	novel	-1.12563	-0.0004096	chr23	+	41121032	41121862	MSTRG.10835.1	1	831	MSTRG.10835	DTNBP1	12.5379	1.85052	0	0	0	0	0	0	10.1757	1.47462	0	0
28085	u	novel	-1.14673	-0.0004096	chr23	-	44260707	44260980	MSTRG.10846.1	1	274	MSTRG.10846	.	9.89781	1.46086	0	0	0	0	0	0	0	0	0	0
28087	u	novel	-1.04775	-0.0004096	chr23	-	44268030	44268337	MSTRG.10848.1	1	308	MSTRG.10848	.	14.7078	2.17078	0	0	0	0	0	0	0	0	0	0
28088	u	novel	-1.03741	-0.11223	chr23	-	44270000	44270851	MSTRG.10849.1	1	852	MSTRG.10849	.	0	0	0	0	0	0	0	0	2.76526	0.400729	0	0
28090	u	novel	-1.14277	-0.02048	chr23	-	44652126	44654279	MSTRG.10850.1	1	2154	MSTRG.10850	.	51.6906	7.62922	0	0	0	0	69.3722	7.76915	0	0	7.11598	0.980943
28094	i	novel	-1.12064	-0.0208896	chr23	-	44668599	44672313	MSTRG.10854.1	1	3715	MSTRG.10854	TMEM170B	0	0	12.2409	1.22092	0	0	0	0	0	0	0	0
28096	u	novel	-1.16898	-0.004096	chr23	+	44690787	44693152	MSTRG.10856.1	1	2366	MSTRG.10856	.	23.0528	3.40246	34.5537	3.44643	30.9188	3.35889	34.0017	3.80792	21.1522	3.06528	26.997	3.72156
28111	u	novel	-1.13619	-0.028672	chr23	+	45287678	45296281	MSTRG.10860.1	3	1521	MSTRG.10860	.	31.4493	4.64173	39.0509	3.89499	38.1435	4.14374	41.5728	4.65583	27.8613	4.03754	26.3884	3.63767
28114	u	novel	-1.16941	-0.04096	chr23	+	45298482	45300474	MSTRG.10861.1	1	1993	MSTRG.10861	.	13.5469	1.99944	18.9333	1.88843	17.7321	1.92633	16.5891	1.85784	9.12895	1.32293	14.6533	2.01997
28132	u	novel	-1.12505	-0.0004096	chr23	+	47272051	47273621	MSTRG.10869.1	1	1571	MSTRG.10869	.	11.5277	1.70142	10.2476	1.02211	9.7282	1.05683	3.74857	0.41981	3.58307	0.519243	6.76512	0.932576
2804	u	novel	-1.30402	-0.016384	chr10	+	21920460	21920738	MSTRG.1087.1	1	279	MSTRG.1087	.	0	0	0	0	0	0	0	0	11.3656	1.64705	0	0
28147	u	novel	-1.2192	-0.0241664	chr23	-	47783025	47786626	MSTRG.10874.1	1	3602	MSTRG.10874	.	11.7354	1.73208	0	0	14.2324	1.54614	0	0	6.56996	0.95209	0	0
28150	i	novel	-1.1112	-0.0004096	chr23	-	47804261	47804740	MSTRG.10877.1	1	480	MSTRG.10877	RIOK1	13.2063	1.94916	0	0	0	0	0	0	1.56667	0.227035	0	0
28151	u	novel	-1.16568	-0.165888	chr23	-	47806757	47806992	MSTRG.10878.1	1	236	MSTRG.10878	.	19.1949	2.83305	41.0822	4.09759	0	0	0	0	0	0	31.2924	4.31368
28154	u	novel	-1.05295	-0.0548864	chr23	+	47874769	47878998	MSTRG.10880.1	1	4230	MSTRG.10880	.	0	0	28.1518	2.80789	24.2087	2.62993	0	0	0	0	13.488	1.85933
28165	u	novel	-1.22624	-0.0004096	chr23	-	48032117	48032408	MSTRG.10882.1	1	292	MSTRG.10882	.	11.6404	1.71805	0	0	0	0	0	0	0	0	0	0
28168	u	novel	-1.22307	-0.038912	chr23	-	48038498	48039329	MSTRG.10885.1	1	832	MSTRG.10885	.	0	0	16.3642	1.63218	0	0	0	0	2.90385	0.420813	0	0
28169	u	novel	-1.1083	-0.0208896	chr23	-	48042402	48044187	MSTRG.10886.1	1	1786	MSTRG.10886	.	11.5118	1.69907	0	0	0	0	0	0	2.56943	0.37235	0	0
28170	u	novel	-1.08978	-0.049152	chr23	-	48048472	48048865	MSTRG.10887.1	1	394	MSTRG.10887	.	0	0	0	0	0	0	0	0	0	0	13.797	1.90192
28171	u	novel	-1.1796	-0.012288	chr23	-	48050332	48058418	MSTRG.10888.1	1	8087	MSTRG.10888	.	9.71374	1.43369	0	0	7.76676	0.843746	0	0	0.108657	0.015746	0	0
28173	u	novel	-1.16375	-0.135168	chr23	-	48061443	48064485	MSTRG.10890.1	1	3043	MSTRG.10890	.	13.86	2.04565	9.74334	0.971814	9.98554	1.08479	0	0	0	0	0	0
28179	u	novel	-1.05199	-0.02048	chr23	+	48544350	48548422	MSTRG.10892.1	1	4073	MSTRG.10892	.	10.0638	1.48536	0	0	5.75497	0.625195	0	0	0	0	6.05022	0.834027
28180	u	novel	-1.04219	-0.0421888	chr23	+	48548695	48553198	MSTRG.10893.1	1	4504	MSTRG.10893	.	10.7345	1.58434	15.2591	1.52196	0	0	0	0	0	0	3.72846	0.513971
28196	u	novel	-1.05978	-0.0274432	chr23	+	48882042	48882524	MSTRG.10898.1	1	483	MSTRG.10898	.	10.3168	1.52269	0	0	0	0	0.937888	0.105036	1.25052	0.18122	0	0
28232	i	novel	-1.10051	-0.0507904	chr23	-	50411092	50413844	MSTRG.10915.1	1	2753	MSTRG.10915	BPHL	10.2041	1.50607	0	0	8.4447	0.917395	0	0	6.60697	0.957454	0	0
28259	u	novel	-1.19565	-0.069632	chr23	+	50671985	50672802	MSTRG.10921.1	1	818	MSTRG.10921	.	22.5208	3.32393	33.8667	3.37791	36.8826	4.00677	61.8753	6.92955	47.5061	6.88438	0	0
28273	u	novel	-1.06189	-0.0233472	chr23	-	51603088	51604872	MSTRG.10926.1	1	1785	MSTRG.10926	.	13.6739	2.01819	23.7866	2.3725	0	0	9.46779	1.06032	9.13781	1.32421	9.19216	1.26714
28274	u	novel	-1.09851	-0.0794624	chr23	-	51605610	51606326	MSTRG.10927.1	1	717	MSTRG.10927	.	8.84519	1.3055	16.8131	1.67696	12.3794	1.34484	8.35565	0.935767	12.1869	1.76607	4.21199	0.580626
28285	i	novel	-1.12405	-0.012288	chr23	-	52119033	52119412	MSTRG.10930.1	1	380	MSTRG.10930	DUSP22	9.93421	1.46623	0	0	0	0	0	0	0	0	0	0
28281	u	novel	-1.11611	-0.024576	chr23	+	52021218	52021455	MSTRG.10933.1	1	238	MSTRG.10933	.	10.1513	1.49826	0	0	0	0	0.634454	0.071054	0	0	0	0
28310	i	novel	-1.28187	-0.0004096	chr24	+	782634	782885	MSTRG.10937.1	1	252	MSTRG.10937	TXNL4A	10.7857	1.59191	13.91	1.3874	5.10872	0.554988	24.1032	2.69937	0	0	6.29531	0.867813
28312	u	novel	-1.12586	-0.077824	chr24	-	803684	804090	MSTRG.10941.1	1	407	MSTRG.10941	.	0	0	14.8256	1.47872	0	0	0	0	0	0	0	0
28332	u	novel	-1.38338	-0.0884736	chr24	-	1105150	1105604	MSTRG.10945.1	1	455	MSTRG.10945	.	0	0	0	0	2.65495	0.288422	8.27033	0.926212	10.9253	1.58324	6.78901	0.93587
28335	u	novel	-1.09572	-0.0782336	chr24	-	2087830	2088047	MSTRG.10948.1	1	218	MSTRG.10948	.	6.55275	0.967146	0	0	13.8532	1.50495	0	0	0.334862	0.048527	0	0
28348	u	novel	-1.32156	-0.125747	chr24	+	2814755	2817411	MSTRG.10957.1	1	2657	MSTRG.10957	.	15.5776	2.29915	28.9793	2.89043	17.7244	1.9255	0	0	0	0	14.6425	2.01847
28357	u	novel	-1.2236	-0.106086	chr24	-	3751017	3752176	MSTRG.10960.1	1	1160	MSTRG.10960	.	0	0	0	0	0	0	13.6543	1.52918	0	0	0	0
28362	u	novel	-1.07085	-0.094208	chr24	-	3827843	3828116	MSTRG.10961.1	1	274	MSTRG.10961	.	9.91971	1.46409	1.10219	0.109934	0	0	0	0	0	0	0	0
28358	u	novel	-1.19736	-0.047104	chr24	+	3755610	3757369	MSTRG.10962.1	1	1760	MSTRG.10962	.	0	0	0	0	11.675	1.26832	0	0	0	0	0	0
28359	u	novel	-1.16108	-0.049152	chr24	+	3758179	3759722	MSTRG.10963.1	1	1544	MSTRG.10963	.	0	0	15.0201	1.49812	0	0	0	0	0	0	6.05829	0.83514
28387	i	novel	-1.16804	-0.0004096	chr24	+	7502567	7503085	MSTRG.10969.1	1	519	MSTRG.10969	RTTN	12.2197	1.80355	0	0	0	0	0	0	0	0	0	0
28394	i	novel	-1.01542	-0.0442368	chr24	+	8758457	8759947	MSTRG.10979.1	1	1491	MSTRG.10979	TMX3	4.11804	0.607798	0	0	14.5567	1.58137	10.2247	1.14508	0	0	0	0
28395	i	novel	-1.28066	-0.0004096	chr24	+	8765619	8765996	MSTRG.10980.1	1	378	MSTRG.10980	TMX3	9.98677	1.47399	0	0	0	0	0	0	0	0	0	0
28431	x	novel	-1.05597	-0.0606208	chr24	+	21256853	21271436	MSTRG.10984.2	3	3249	MSTRG.10984	ELP2	3.47852	0.513408	3.24207	0.323368	3.26116	0.354278	17.3464	1.94266	14.1185	2.04598	13.0723	1.80202
28434	i	novel	-1.13554	-0.168346	chr24	-	21295334	21295964	MSTRG.10987.1	1	631	MSTRG.10987	ELP2	12.4437	1.83662	2.87163	0.28642	0	0	0	0	0	0	0	0
28448	u	novel	-1.2353	-0.0131072	chr24	-	21773173	21810533	MSTRG.10992.1	2	7133	MSTRG.10992	.	23.3704	3.44933	38.0068	3.79085	31.5991	3.43278	15.9546	1.78679	11.781	1.70725	17.995	2.48062
28449	j	novel	-1.11075	-0.0036864	chr24	+	21896587	21909539	MSTRG.10993.1	2	3498	MSTRG.10993	ENSBTAG00000012426	13.1473	1.94046	15.4718	1.54318	0	0	3.3186	0.371657	0	0	6.3609	0.876854
28479	u	novel	-1.38466	-0.0004096	chr24	-	25375307	25375579	MSTRG.10999.1	1	273	MSTRG.10999	.	0	0	6.52015	0.650328	2.21245	0.240351	0	0	0	0	11.033	1.5209
16	u	novel	-1.13686	-0.0131072	chr1	+	285236	285911	MSTRG.11.1	1	676	MSTRG.11	.	4.55326	0.672033	7.59467	0.757503	0	0	0	0	2.53428	0.367256	13.6213	1.87771
279	u	novel	-1.02227	-0.201523	chr1	+	21598036	21668164	MSTRG.110.2	3	22767	MSTRG.110	.	23.2967	3.43845	32.8216	3.27366	16.661	1.80998	50.4136	5.64593	26.1037	3.78283	53.1745	7.33014
278	u	novel	-1.06834	-0.201523	chr1	+	21598036	21657984	MSTRG.110.3	4	1613	MSTRG.110	.	0	0	2.92687	0.29193	12.6	1.36881	0	0	13.4986	1.95615	0	0
280	u	novel	-1.07271	-0.15319	chr1	+	21598063	21638192	MSTRG.110.4	4	9126	MSTRG.110	.	2.04523	0.301864	0.105012	0.010474	0.002959	0.000321	1.21494	0.136064	0.029848	0.004325	3.7869	0.522027
28485	u	novel	-1.32786	-0.0004096	chr24	-	25563749	25564313	MSTRG.11003.1	1	565	MSTRG.11003	.	0	0	3.88884	0.387878	0	0	0	0	1.06903	0.154919	1.33628	0.184208
28521	u	novel	-1.16243	-0.0004096	chr24	+	31099309	31100127	MSTRG.11008.1	1	819	MSTRG.11008	.	0	0	0	0	0	0	0	0	0	0	12.7485	1.75739
28525	i	novel	-1.44883	-0.0004096	chr24	-	32626748	32626971	MSTRG.11010.1	1	224	MSTRG.11010	IMPACT	0	0	0	0	0	0	0	0	0	0	0	0
28542	i	novel	-1.1235	-0.0004096	chr24	+	32843387	32843697	MSTRG.11013.1	1	311	MSTRG.11013	OSBPL1A	50.6431	7.47461	91.6109	9.13739	0	0	17.5595	1.96653	23.1576	3.35589	0	0
28548	i	novel	-1.13851	-0.0012288	chr24	+	32912770	32914842	MSTRG.11018.1	1	2073	MSTRG.11018	CABYR	9.99421	1.47508	0	0	0	0	0	0	0	0	0	0
28549	u	novel	-1.11637	-0.0004096	chr24	-	32916912	32917436	MSTRG.11019.1	1	525	MSTRG.11019	.	10.0419	1.48212	0	0	0	0	0	0	0	0	0	0
28551	i	novel	-1.18097	-0.04096	chr24	-	32929249	32929860	MSTRG.11021.1	1	612	MSTRG.11021	TTC39C	13.2778	1.95972	0	0	0	0	0	0	0	0	0	0
28552	i	novel	-1.25685	-0.077824	chr24	-	32936917	32937229	MSTRG.11022.1	1	313	MSTRG.11022	TTC39C	0	0	3.37848	0.336974	2.46313	0.267584	1.66273	0.186213	16.2173	2.35013	0	0
28553	i	novel	-1.07311	-0.049152	chr24	-	32958559	32959173	MSTRG.11023.1	1	615	MSTRG.11023	TTC39C	14.7317	2.17431	0	0	0	0	0	0	0	0	0	0
28554	i	novel	-1.01813	-0.028672	chr24	-	32960421	32961112	MSTRG.11024.1	1	692	MSTRG.11024	TTC39C	4.55636	0.672491	17.4436	1.73985	0	0	0	0	12.2919	1.78129	0	0
28556	u	novel	-1.05189	-0.024576	chr24	-	32992749	32993489	MSTRG.11026.1	1	741	MSTRG.11026	.	0	0	0	0	0	0	0	0	8.33738	1.20822	6.33198	0.872868
28558	u	novel	-1.03469	-0.012288	chr24	-	33008714	33009562	MSTRG.11028.1	1	849	MSTRG.11028	.	0	0	0	0	15.1072	1.64118	0	0	4.49861	0.651919	0	0
28559	u	novel	-1.24087	-0.0753664	chr24	-	33016739	33017761	MSTRG.11029.1	1	1023	MSTRG.11029	.	0	0	0	0	0	0	0	0	10.1007	1.46375	0	0
28560	u	novel	-1.10892	-0.012288	chr24	-	33020230	33022979	MSTRG.11030.1	1	2750	MSTRG.11030	.	9.36909	1.38282	0	0	2.03717	0.221309	0	0	5.824	0.843989	0	0
28597	i	novel	-1.29029	-0.0004096	chr24	-	33739348	33739663	MSTRG.11037.1	1	316	MSTRG.11037	ENSBTAG00000008705	0	0	0	0	0	0	0	0	0	0	0	0
28599	i	novel	-1.1892	-0.0311296	chr24	-	33786626	33790850	MSTRG.11039.1	1	4225	MSTRG.11039	ENSBTAG00000008705	0.285917	0.0422	0.428876	0.042777	0	0	0	0	3.32463	0.481792	0	0
28618	x	novel	-1.14726	-0.0135168	chr24	+	35051375	35058890	MSTRG.11050.1	1	7516	MSTRG.11050	GREB1L	0	0	0	0	0	0	6.11389	0.684708	0	0	6.10344	0.841363
28620	i	novel	-1.39192	-0.0004096	chr24	+	35061320	35061580	MSTRG.11052.1	1	261	MSTRG.11052	GREB1L	0	0	21.3678	2.13125	10.4023	1.13006	0	0	0	0	10.9464	1.50896
28621	i	novel	-1.01258	-0.458752	chr24	+	35062883	35063304	MSTRG.11053.1	1	422	MSTRG.11053	GREB1L	0	0	14.1754	1.41387	0	0	0	0	8.17299	1.18439	11.5071	1.58626
28652	u	novel	-1.17944	-0.172032	chr24	-	37161471	37162972	MSTRG.11056.1	1	1502	MSTRG.11056	.	0	0	17.0469	1.70028	10.3955	1.12932	0	0	3.81691	0.55313	8.85486	1.22065
28625	u	novel	-1.15811	-0.0376832	chr24	-	35392043	35393840	MSTRG.11058.1	2	623	MSTRG.11058	.	6.66453	0.983643	5.25798	0.524437	4.26485	0.463314	7.94266	0.889516	12.9085	1.87064	4.61943	0.636792
28670	u	novel	-1.22192	-0.0253952	chr24	-	37819496	37819834	MSTRG.11063.1	1	339	MSTRG.11063	.	0	0	0	0	0	0	0	0	0	0	0	0
28667	u	novel	-1.07695	-0.0057344	chr24	-	37613352	37614940	MSTRG.11070.1	1	1589	MSTRG.11070	.	9.95909	1.4699	0	0	0	0	9.78792	1.09617	10.5739	1.53233	0	0
28668	u	novel	-1.00989	-0.0536576	chr24	-	37616882	37631393	MSTRG.11071.1	1	14512	MSTRG.11071	.	10.4456	1.54171	14.8646	1.48261	12.1901	1.32428	10.9587	1.22728	6.95032	1.00721	11.732	1.61727
28681	i	novel	-1.12544	-0.028672	chr24	+	38054242	38054481	MSTRG.11075.1	1	240	MSTRG.11075	DLGAP1	7.55	1.11433	11.325	1.12957	1.25833	0.1367	2.57854	0.288776	0	0	0	0
28686	i	novel	-1.30179	-0.0004096	chr24	-	39325055	39325259	MSTRG.11078.1	1	205	MSTRG.11078	EPB41L3	0	0	10.1951	1.01687	0	0	0	0	10.2341	1.48309	4.41951	0.609233
28721	i	novel	-1.24907	-0.18432	chr24	+	41994272	41994909	MSTRG.11081.1	1	638	MSTRG.11081	TWSG1	0	0	0	0	14.9107	1.61983	0	0	0	0	0	0
28722	u	novel	-1.05629	-0.0831488	chr24	+	42040406	42046717	MSTRG.11082.1	1	6312	MSTRG.11082	.	0	0	0	0	0	0	0	0	1.03961	0.150655	11.2308	1.54818
28718	u	novel	-1.24952	-0.0004096	chr24	+	41980330	41980588	MSTRG.11090.1	1	259	MSTRG.11090	.	0	0	0	0	0	0	0	0	0	0	15.5328	2.14121
28734	u	novel	-1.41152	-0.208896	chr24	+	42249880	42250310	MSTRG.11092.1	1	431	MSTRG.11092	.	15.065	2.2235	0	0	0	0	0	0	0	0	0	0
28754	u	novel	-1.13929	-0.0303104	chr24	+	43243258	43244259	MSTRG.11098.1	1	1002	MSTRG.11098	.	25.7455	3.79988	47.504	4.73811	34.995	3.8017	47.3194	5.2994	31.4291	4.55457	39.9321	5.50467
28763	i	novel	-1.08609	-0.0004096	chr24	+	43455965	43456310	MSTRG.11104.1	1	346	MSTRG.11104	SPIRE1	9.71532	1.43392	32.6792	3.25946	24.3699	2.64744	27.9061	3.12526	18.5419	2.68701	27.1517	3.74289
28794	u	novel	-1.19809	-0.086016	chr24	-	44344909	44345178	MSTRG.11111.1	1	270	MSTRG.11111	.	59.0167	8.7105	97.3889	9.71369	68.4549	7.43664	3.63518	0.407112	1.11852	0.162091	6.15185	0.848037
28799	i	novel	-1.00931	-0.014336	chr24	+	45827738	45828202	MSTRG.11113.1	1	465	MSTRG.11113	SLC14A2	14.0194	2.06917	24.0195	2.39573	25.0262	2.71873	18.422	2.06312	9.09247	1.31764	13.4097	1.84853
28785	u	novel	-1.21547	-0.06144	chr24	-	43925073	43925609	MSTRG.11115.1	1	537	MSTRG.11115	.	0	0	0	0	0	0	0	0	0	0	0	0
28824	i	novel	-1.35939	-0.032768	chr24	+	46410070	46410444	MSTRG.11130.1	1	375	MSTRG.11130	ENSBTAG00000032964	0	0	0	0	33.41	3.62951	50.8453	5.69428	0	0	0	0
28825	u	novel	-1.13103	-0.0004096	chr24	+	46457187	46457525	MSTRG.11131.1	1	339	MSTRG.11131	.	3.23141	0.476936	0	0	0	0	0	0	16.0324	2.32335	0	0
28826	u	novel	-1.1507	-0.139264	chr24	+	46460318	46461721	MSTRG.11132.1	1	1404	MSTRG.11132	.	10.3248	1.52388	0	0	0	0	0	0	0	0	0	0
28829	u	novel	-1.45751	-0.0004096	chr24	-	46876813	46877126	MSTRG.11133.1	1	314	MSTRG.11133	.	0	0	0	0	0	0	0	0	0	0	12.1975	1.68143
28845	u	novel	-1.15841	-0.0004096	chr24	-	47165637	47166329	MSTRG.11135.1	1	693	MSTRG.11135	.	15.3615	2.26726	22.4156	2.23576	21.0584	2.2877	0	0	12.4069	1.79796	12.3521	1.70274
28850	i	novel	-1.03285	-0.0610304	chr24	+	47251469	47253944	MSTRG.11139.1	1	2476	MSTRG.11139	ENSBTAG00000011893	10.2768	1.51679	4.6175	0.460555	11.7527	1.27677	0	0	0	0	7.9584	1.09707
28851	u	novel	-1.19704	-0.0004096	chr24	-	47263683	47263894	MSTRG.11140.1	1	212	MSTRG.11140	.	0	0	2.84906	0.284169	2.84906	0.309509	0	0	0	0	11.1887	1.54237
28858	i	novel	-1.19553	-0.0401408	chr24	-	47317842	47318740	MSTRG.11143.1	1	899	MSTRG.11143	ENSBTAG00000032961	0	0	24.0868	2.40245	0	0	0	0	0	0	0	0
28859	i	novel	-1.2926	-0.0843776	chr24	-	47320455	47321930	MSTRG.11144.1	1	1476	MSTRG.11144	ENSBTAG00000032961	0	0	24.2419	2.41791	0	0	0	0	0	0	0	0
28862	u	novel	-1.35285	-0.0167936	chr24	-	47963624	47965965	MSTRG.11145.1	1	2342	MSTRG.11145	.	0	0	0	0	0	0	39.5222	4.42618	0	0	0	0
28844	u	novel	-1.04892	-0.0036864	chr24	-	47089313	47095611	MSTRG.11148.1	1	6299	MSTRG.11148	.	31.3902	4.633	48.3465	4.82214	45.7012	4.96478	41.3483	4.63069	32.2996	4.68071	38.5655	5.31628
28870	u	novel	-1.17064	-0.06144	chr24	+	48694168	48731473	MSTRG.11151.1	1	37306	MSTRG.11151	.	9.41664	1.38984	16.6907	1.66475	15.1703	1.64803	14.4458	1.61782	2.29306	0.332301	13.9737	1.92629
28873	u	novel	-1.01355	-0.016384	chr24	+	48739021	48739568	MSTRG.11154.1	1	548	MSTRG.11154	.	0	0	0	0	5.73515	0.623041	0	0	0	0	0	0
28874	u	novel	-1.09952	-0.0462848	chr24	+	48742459	48743464	MSTRG.11155.1	1	1006	MSTRG.11155	.	0	0	0	0	0	0	1.94605	0.217943	13.3469	1.93418	0	0
28877	u	novel	-1.25999	-0.0004096	chr24	+	48752420	48754371	MSTRG.11158.1	1	1952	MSTRG.11158	.	0	0	0	0	0	0	11.3381	1.26978	0	0	12.085	1.66593
28878	u	novel	-1.02627	-0.114688	chr24	+	48754995	48756181	MSTRG.11159.1	1	1187	MSTRG.11159	.	0	0	0	0	7.59393	0.824971	0	0	0	0	10.4625	1.44226
28890	i	novel	-1.00362	-0.012288	chr24	+	49231534	49231849	MSTRG.11165.1	1	316	MSTRG.11165	DYM	3.59445	0.53052	0	0	0	0	0	0	0	0	10.981	1.51374
28893	i	novel	-1.27398	-0.0004096	chr24	-	49312941	49313178	MSTRG.11168.1	1	238	MSTRG.11168	DYM	0	0	0	0	3.79496	0.412268	0	0	0	0	12.6891	1.7492
28895	i	novel	-1.04442	-0.0229376	chr24	-	49447959	49448226	MSTRG.11169.1	1	268	MSTRG.11169	DYM	0	0	0	0	0	0	0	0	0	0	0	0
28912	u	novel	-1.13605	-0.004096	chr24	+	49942891	49943281	MSTRG.11176.1	1	391	MSTRG.11176	.	43.3043	6.39146	29.5043	2.94279	75.3665	8.18748	0	0	0	0	37.4629	5.16429
28942	i	novel	-1.03441	-0.0462848	chr24	-	51120881	51135547	MSTRG.11188.1	1	14667	MSTRG.11188	MEX3C	3.16861	0.467668	13.7267	1.36912	12.9993	1.41219	3.62118	0.405544	5.973	0.865581	17.2083	2.37217
28946	u	novel	-1.14403	-0.0004096	chr24	+	51502774	51503245	MSTRG.11190.1	1	472	MSTRG.11190	.	0	0	1.91949	0.191453	0	0	13.1165	1.46895	7.35805	1.0663	12.7797	1.76168
28947	u	novel	-1.07966	-0.0004096	chr24	+	51512982	51513305	MSTRG.11191.1	1	324	MSTRG.11191	.	0	0	0	0	0.932099	0.101259	0	0	10.7191	1.55337	1.39815	0.192736
28948	u	novel	-1.20751	-0.0004096	chr24	+	51517675	51518109	MSTRG.11192.1	1	435	MSTRG.11192	.	1.38851	0.204935	4.8046	0.479217	0	0	0	0	11.0874	1.60673	0	0
28949	u	novel	-1.35062	-0.110592	chr24	+	51544500	51544764	MSTRG.11193.1	1	265	MSTRG.11193	.	10.2566	1.51381	0	0	5.57736	0.6059	0	0	0	0	0	0
28954	u	novel	-1.01308	-0.057344	chr24	+	54108040	54109226	MSTRG.11197.1	1	1187	MSTRG.11197	.	23.9941	3.54138	29.8913	2.9814	31.278	3.39791	34.9486	3.91397	27.4541	3.97853	36.417	5.02011
28964	u	novel	-1.39862	-0.0004096	chr24	-	55051961	55052173	MSTRG.11199.1	1	213	MSTRG.11199	.	0	0	0	0	0	0	0	0	17.2723	2.50303	0	0
286	u	novel	-1.04573	-0.0004096	chr1	-	22105049	22105779	MSTRG.112.1	1	731	MSTRG.112	.	0	0	0	0	0	0	0	0	12.9685	1.87934	11.3242	1.56105
29038	i	novel	-1.04755	-0.057344	chr24	+	58291909	58294872	MSTRG.11213.1	1	2964	MSTRG.11213	MALT1	12.3927	1.82909	21.2065	2.11516	11.7706	1.2787	0	0	1.42645	0.206715	3.30988	0.45627
29058	u	novel	-1.08752	-0.045056	chr24	-	60837191	60837522	MSTRG.11217.1	1	332	MSTRG.11217	.	0	0	0	0	1.6988	0.18455	13.1898	1.47715	0	0	0	0
29059	u	novel	-1.17932	-0.01024	chr24	-	60844658	60845667	MSTRG.11218.1	1	1010	MSTRG.11218	.	2.04158	0.301325	0	0	0.877228	0.095298	13.7426	1.53906	0	0	0	0
29061	u	novel	-1.24165	-0.04096	chr24	-	60852801	60864905	MSTRG.11220.1	1	12105	MSTRG.11220	.	0.881784	0.130146	1.75019	0.174566	1.25023	0.135819	12.683	1.42039	0	0	13.7023	1.88887
29072	u	novel	-1.15283	-0.057344	chr24	+	61444634	61447817	MSTRG.11228.1	2	2122	MSTRG.11228	.	2.98904	0.441165	3.91078	0.390066	3.57541	0.388416	3.25868	0.364946	8.60118	1.24645	12.3855	1.70735
29073	u	novel	-1.07356	-0.032768	chr24	+	61444635	61447826	MSTRG.11228.2	1	3192	MSTRG.11228	.	20.658	3.04899	6.20301	0.618696	31.162	3.3853	13.0789	1.46473	43.6361	6.32355	39.4004	5.43137
29075	u	novel	-1.09242	-0.0065536	chr24	-	61562925	61564038	MSTRG.11231.1	1	1114	MSTRG.11231	.	10.6338	1.56948	19.0619	1.90126	18.0736	1.96344	7.58797	0.849793	5.74416	0.832419	7.04847	0.971637
29076	u	novel	-1.17116	-0.0356352	chr24	-	61565168	61568698	MSTRG.11232.1	2	467	MSTRG.11232	.	13.5096	1.99394	17.8287	1.77826	8.21714	0.892673	4.85011	0.543174	2.0364	0.295107	0.250535	0.034536
29078	u	novel	-1.24616	-0.053248	chr24	+	61570096	61572143	MSTRG.11234.1	1	2048	MSTRG.11234	.	47.4961	7.01013	68.4004	6.82234	59.9116	6.50853	34.8545	3.90343	26.915	3.90041	36.4678	5.02711
29082	u	novel	-1.2062	-0.0049152	chr24	+	61668051	61670066	MSTRG.11237.1	1	2016	MSTRG.11237	.	10.3661	1.52997	0	0	0	0	0	0	0	0	0	0
29091	u	novel	-1.38228	-0.0004096	chr24	-	62114179	62114848	MSTRG.11240.1	1	670	MSTRG.11240	.	0	0	5.97164	0.595619	4.94925	0.537665	0	0	11.4672	1.66177	0	0
29089	i	novel	-1.04706	-0.01024	chr24	-	61948896	61949443	MSTRG.11243.1	1	548	MSTRG.11243	BCL2	2.20438	0.325353	5.98358	0.59681	4.41058	0.479146	23.927	2.67964	17.0493	2.47071	12.1241	1.67131
29170	u	novel	-1.28913	-0.0106496	chr25	+	552845	553138	MSTRG.11271.1	1	294	MSTRG.11271	.	0	0	0	0	0	0	1.82318	0.204182	9.71429	1.40775	0	0
2944	u	novel	-1.13431	-0.004096	chr10	+	26080742	26084859	MSTRG.1129.1	1	4118	MSTRG.1129	.	0	0	17.2559	1.72113	18.6785	2.02915	0	0	4.89461	0.709305	0	0
2945	u	novel	-1.29315	-0.1024	chr10	+	26087985	26089540	MSTRG.1130.1	1	1556	MSTRG.1130	.	8.73008	1.28851	0	0	11.2988	1.22746	0	0	4.04884	0.586741	0	0
2946	u	novel	-1.04458	-0.0454656	chr10	+	26090878	26095161	MSTRG.1131.1	1	4284	MSTRG.1131	.	0	0	16.5231	1.64804	0	0	5.55836	0.622492	0	0	0	0
29393	u	novel	-1.13169	-0.118784	chr25	+	2312909	2314650	MSTRG.11333.1	4	499	MSTRG.11333	.	21.8497	3.22488	35.9459	3.58529	24.6341	2.67614	25.7904	2.88832	48.2571	6.9932	34.2095	4.7158
29394	u	novel	-1.11981	-0.0208896	chr25	+	2315873	2316341	MSTRG.11334.1	1	469	MSTRG.11334	.	0	0	2.18212	0.217648	0	0	0	0	15.4158	2.23399	0	0
29395	u	novel	-1.05844	-0.0802816	chr25	-	2321810	2322367	MSTRG.11335.1	1	558	MSTRG.11335	.	0	0	2.70609	0.269909	0	0	8.05376	0.901958	2.1147	0.306452	0	0
29429	u	novel	-1.09082	-0.032768	chr25	-	2540570	2540816	MSTRG.11344.1	1	247	MSTRG.11344	.	15.8947	2.34597	0	0	0	0	0	0	0	0	0	0
29454	u	novel	-1.27557	-0.0512	chr25	-	2747357	2749925	MSTRG.11351.1	2	533	MSTRG.11351	.	1.10311	0.162812	11.5685	1.15386	3.34252	0.363117	3.60673	0.403925	2.115	0.306497	1.92118	0.264835
29472	i	novel	-1.10058	-0.069632	chr25	-	3003212	3003984	MSTRG.11362.1	1	773	MSTRG.11362	TRAP1	0	0	0	0	0	0	11.0892	1.24191	13.414	1.94389	0	0
29473	i	novel	-1.17758	-0.032768	chr25	-	3004263	3004585	MSTRG.11363.1	1	323	MSTRG.11363	TRAP1	0	0	0	0	0	0	0	0	11.195	1.62234	0	0
29487	i	novel	-1.3488	-0.0421888	chr25	-	3504930	3505774	MSTRG.11365.1	1	845	MSTRG.11365	ENSBTAG00000009200	0	0	10.6047	1.05773	0	0	5.39251	0.603919	0	0	5.36331	0.739337
29544	u	novel	-1.07045	-0.0667648	chr25	-	7804857	7821719	MSTRG.11393.1	1	16863	MSTRG.11393	.	15.6559	2.31072	23.9359	2.3874	22.1204	2.40306	17.1182	1.91711	18.5096	2.68234	21.3529	2.94351
29567	i	novel	-1.00487	-0.053248	chr25	+	9876094	9876403	MSTRG.11400.1	1	310	MSTRG.11400	CLEC16A	14.6129	2.15678	0	0	0	0	0	0	1.94839	0.282352	0.974194	0.134293
29569	u	novel	-1.21485	-0.0479232	chr25	-	9938926	9939244	MSTRG.11402.1	1	319	MSTRG.11402	.	0.946708	0.139728	1.89342	0.188852	0	0	12.3072	1.37831	11.3605	1.64631	19.4075	2.67534
29570	u	novel	-1.11659	-0.018432	chr25	+	9940824	9942117	MSTRG.11403.1	1	1294	MSTRG.11403	.	0	0	0	0	0	0	0	0	0	0	0	0
29571	u	novel	-1.08044	-0.016384	chr25	-	9961317	9962006	MSTRG.11404.1	1	690	MSTRG.11404	.	12.0522	1.77883	0	0	0	0	0	0	0	0	2.18285	0.300908
29585	u	novel	-1.19866	-0.103629	chr25	+	10347718	10347947	MSTRG.11407.1	1	230	MSTRG.11407	.	11.8174	1.74418	0	0	8.44783	0.917735	0	0	8.53478	1.23682	15.1478	2.08814
29599	i	novel	-1.18081	-0.0004096	chr25	+	10784705	10784982	MSTRG.11414.1	1	278	MSTRG.11414	SNX29	0	0	0	0	0	0	0	0	3.25899	0.472279	0	0
29600	i	novel	-1.29241	-0.0024576	chr25	+	10797125	10797949	MSTRG.11415.1	1	825	MSTRG.11415	SNX29	10.0667	1.48578	0	0	0	0	0	0	2.74546	0.397859	0	0
29601	i	novel	-1.11108	-0.0004096	chr25	+	10968283	10968570	MSTRG.11416.1	1	288	MSTRG.11416	SNX29	1.57292	0.232153	6.29167	0.627539	0	0	0	0	14.1285	2.04744	0	0
29602	i	novel	-1.00116	-0.0311296	chr25	+	11061693	11062135	MSTRG.11417.1	1	443	MSTRG.11417	SNX29	9.88488	1.45895	0	0	0	0	0.681716	0.076347	0	0	0.681716	0.093975
29603	u	novel	-1.15444	-0.024576	chr25	-	11367167	11367486	MSTRG.11418.1	1	320	MSTRG.11418	.	0	0	0	0	0	0	0	0	6.60625	0.957349	0	0
29607	u	novel	-1.29294	-0.0004096	chr25	+	12575088	12575381	MSTRG.11420.1	1	294	MSTRG.11420	.	2.5	0.368985	15.1412	1.5102	14.1241	1.53439	8.72109	0.976694	8.98809	1.30252	10.0153	1.38062
2985	o	novel	-1.22926	-0.0004096	chr10	+	26819829	26826140	MSTRG.1144.1	4	411	MSTRG.1144	SNORA79	3.73723	0.551592	7.309	0.729009	12.9856	1.4107	19.3236	2.16409	5.03173	0.729177	7.91321	1.09084
29664	u	novel	-1.09154	-0.167936	chr25	+	15669829	15670200	MSTRG.11443.1	1	372	MSTRG.11443	.	0.811828	0.119821	0	0	0	0	0	0	11.7715	1.70588	0	0
29683	i	novel	-1.08868	-0.014336	chr25	-	17023710	17024401	MSTRG.11449.1	1	692	MSTRG.11449	COQ7	10.9104	1.61031	0	0	0	0	0	0	0	0	0	0
29685	i	novel	-1.45065	-0.0004096	chr25	-	17042155	17042390	MSTRG.11451.1	1	236	MSTRG.11451	TMC7	12.4534	1.83804	29.3347	2.92589	26.6165	2.8915	20.803	2.32977	14.7691	2.14027	29.7119	4.0958
29686	i	novel	-1.07323	-0.0004096	chr25	-	17043261	17043712	MSTRG.11452.1	1	452	MSTRG.11452	TMC7	33.51	4.94587	65.1947	6.5026	56.7423	6.16423	34.4945	3.86311	30.7954	4.46273	30.4392	4.19606
2999	u	novel	-1.17862	-0.0004096	chr10	-	27040667	27040876	MSTRG.1146.1	1	210	MSTRG.1146	.	4.99048	0.736564	0	0	20.9905	2.28031	16.0119	1.79321	11.3976	1.65169	12.6571	1.7448
29694	i	novel	-1.17151	-0.057344	chr25	+	17286327	17289217	MSTRG.11460.1	1	2891	MSTRG.11460	C16orf62	8.63835	1.27497	3.32904	0.332042	7.70276	0.836794	5.68139	0.636271	0	0	1.68912	0.232847
29695	i	novel	-1.17083	-0.0004096	chr25	+	17292080	17292407	MSTRG.11461.1	1	328	MSTRG.11461	C16orf62	0	0	0	0	0	0	0	0	16.5732	2.40171	0	0
29696	i	novel	-1.10449	-0.0004096	chr25	+	17314174	17314453	MSTRG.11462.1	1	280	MSTRG.11462	C16orf62	0	0	0	0	0	0	0	0	12.8286	1.85906	0	0
29714	i	novel	-1.04943	-0.0004096	chr25	+	18692232	18692489	MSTRG.11466.1	1	258	MSTRG.11466	REXO5	9.94961	1.4685	1.17054	0.116751	0	0	1.17054	0.131092	0	0	0	0
29715	i	novel	-1.04855	-0.0004096	chr25	-	18730445	18732546	MSTRG.11467.1	1	2102	MSTRG.11467	REXO5	11.9558	1.7646	0	0	0	0	0	0	0	0	4.24815	0.585611
29723	i	novel	-1.23499	-0.0004096	chr25	+	18809256	18809506	MSTRG.11470.1	1	251	MSTRG.11470	LYRM1	5.40239	0.79736	0	0	9.61355	1.04437	0	0	1.20319	0.174361	1.20319	0.16586
29744	u	novel	-1.22217	-0.053248	chr25	+	19907392	19912065	MSTRG.11478.1	1	4674	MSTRG.11478	.	8.96513	1.3232	16.8254	1.67819	12.4498	1.35249	0	0	0	0	0	0
29745	u	novel	-1.11266	-0.0004096	chr25	+	19921317	19921518	MSTRG.11479.1	1	202	MSTRG.11479	.	0	0	0	0	2.24257	0.243623	0	0	12.2723	1.77845	0	0
29747	u	novel	-1.12263	-0.0004096	chr25	+	19936588	19936814	MSTRG.11481.1	1	227	MSTRG.11481	.	15.8722	2.34265	0	0	0	0	0	0	0	0	0	0
29748	u	novel	-1.10966	-0.0733184	chr25	+	19937331	19937881	MSTRG.11482.1	1	551	MSTRG.11482	.	0	0	0	0	0	0	0	0	0	0	3.00015	0.413573
29756	u	novel	-1.23469	-0.012288	chr25	-	20182081	20182411	MSTRG.11485.1	1	331	MSTRG.11485	.	5.72508	0.844986	17.5861	1.75406	7.51964	0.8169	10.6888	1.19706	21.0725	3.05374	15.5106	2.13814
29757	u	novel	-1.03551	-0.122061	chr25	+	20183487	20183840	MSTRG.11486.1	1	354	MSTRG.11486	.	0	0	0	0	0	0	0	0	0	0	18.8136	2.59346
29775	u	novel	-1.18164	-0.045056	chr25	-	20945500	20946395	MSTRG.11492.1	1	896	MSTRG.11492	.	0	0	0	0	0	0	0	0	10.0368	1.45449	0	0
29776	u	novel	-1.01587	-0.057344	chr25	-	20946918	20949634	MSTRG.11493.1	1	2717	MSTRG.11493	.	6.98785	1.03137	0	0	15.0788	1.63809	0	0	8.92197	1.29293	0	0
29783	u	novel	-1.32186	-0.098304	chr25	-	21394535	21395719	MSTRG.11496.1	1	1185	MSTRG.11496	.	14.6435	2.16128	0	0	0	0	0	0	0	0	0	0
29793	i	novel	-1.18053	-0.135168	chr25	-	21507679	21508835	MSTRG.11501.1	1	1157	MSTRG.11501	NDUFAB1	1e-06	0	0	0	0	0	15.6543	1.75316	0	0	0	0
29816	u	novel	-1.4054	-0.0004096	chr25	+	22654587	22654958	MSTRG.11508.1	1	372	MSTRG.11508	.	31.1263	4.59406	34.793	3.4703	26.4892	2.87767	27.2419	3.05088	0	0	11.7715	1.62271
29837	u	novel	-1.13853	-0.0004096	chr25	+	25042522	25042841	MSTRG.11514.1	1	320	MSTRG.11514	.	1.41562	0.208938	0	0	0	0	0	0	0	0	0	0
29840	u	novel	-1.01363	-0.098304	chr25	+	25045277	25056635	MSTRG.11515.3	2	3437	MSTRG.11515	.	0	0	0	0	0	0	0	0	0	0	0.039784	0.005484
29854	x	novel	-1.14919	-0.0024576	chr25	-	25132302	25139772	MSTRG.11519.1	2	407	MSTRG.11519	IL4R	1.83056	0.27018	1.20374	0.120062	1.42986	0.155333	3.4553	0.386966	0.938264	0.135969	1.4742	0.20322
3057	i	novel	-1.12979	-0.0262144	chr10	+	28460637	28461233	MSTRG.1152.1	1	597	MSTRG.1152	KATNBL1	0	0	0	0	0	0	0	0	0	0	0	0
29874	i	novel	-1.2378	-0.0720896	chr25	+	25238925	25241550	MSTRG.11523.1	1	2626	MSTRG.11523	IL21R	27.5187	4.06159	0	0	0	0	5.29553	0.593058	0	0	5.79752	0.799192
3058	i	novel	-1.30166	-0.032768	chr10	+	28461940	28462310	MSTRG.1153.1	1	371	MSTRG.1153	KATNBL1	0	0	0	0	0	0	0	0	12.4124	1.79875	0	0
29914	u	novel	-1.19936	-0.0004096	chr25	-	26262815	26263334	MSTRG.11535.1	1	520	MSTRG.11535	.	0	0	0	0	0	0	0	0	14.2135	2.05975	0	0
3059	i	novel	-1.18928	-0.008192	chr10	+	28464383	28466124	MSTRG.1154.1	1	1742	MSTRG.1154	KATNBL1	0	0	0	0	0	0	0	0	10.4604	1.51587	0	0
29929	i	novel	-1.08608	-0.0004096	chr25	-	26378673	26378977	MSTRG.11549.1	1	305	MSTRG.11549	SGF29	0	0	0	0	0	0	14.8525	1.66336	0.990164	0.14349	0	0
3060	i	novel	-1.13414	-0.090112	chr10	+	28479115	28479577	MSTRG.1155.1	1	463	MSTRG.1155	KATNBL1	0	0	6.19654	0.618051	0	0	0	0	0	0	8.76026	1.20761
3061	i	novel	-1.37693	-0.0004096	chr10	+	28481109	28481390	MSTRG.1156.1	1	282	MSTRG.1156	KATNBL1	11.2447	1.65965	7.49645	0.747706	3.74823	0.407191	9.10284	1.01945	4.28369	0.620773	12.3156	1.69772
3062	i	novel	-1.17138	-0.0004096	chr10	+	28483872	28484151	MSTRG.1157.1	1	280	MSTRG.1157	KATNBL1	0	0	0	0	0	0	0	0	0	0	11.8286	1.63058
30026	u	novel	-1.17289	-0.028672	chr25	-	26976491	26977707	MSTRG.11579.1	1	1217	MSTRG.11579	.	10.221	1.50856	0	0	0	0	0	0	5.34593	0.774709	0	0
3063	i	novel	-1.44865	-0.0004096	chr10	+	28485094	28485333	MSTRG.1158.1	1	240	MSTRG.1158	KATNBL1	3.775	0.557167	0	0	0	0	16.3583	1.83201	0	0	0	0
30030	u	novel	-1.21679	-0.0045056	chr25	+	27034202	27034591	MSTRG.11581.1	1	390	MSTRG.11581	.	11.5846	1.70982	7.68035	0.766048	2.99318	0.325166	0	0	0	0	0.708133	0.097617
30062	u	novel	-1.08801	-0.0995328	chr25	-	27256767	27257143	MSTRG.11586.1	1	377	MSTRG.11586	.	0	0	0	0	0	0	0	0	0	0	11.6154	1.60119
30081	u	novel	-1.11762	-0.0004096	chr25	-	27398915	27399247	MSTRG.11603.1	1	333	MSTRG.11603	.	1.81381	0.267708	0.906907	0.090456	0	0	0	0	0	0	0	0
30082	u	novel	-1.29444	-0.0004096	chr25	-	27403286	27403624	MSTRG.11604.1	1	339	MSTRG.11604	.	0	0	0	0	0	0	0	0	11.6283	1.68512	0	0
30083	x	novel	-1.0158	-0.0417792	chr25	-	27411058	27415270	MSTRG.11605.1	2	2250	MSTRG.11605	STX4	1.93555	0.285676	2.33822	0.233217	0.537333	0.058373	27.9	3.12458	20.4382	2.96182	26.512	3.6547
30121	u	novel	-1.10351	-0.0004096	chr25	+	27662685	27663935	MSTRG.11621.1	1	1251	MSTRG.11621	.	0	0	2.21218	0.220645	2.03985	0.2216	4.79616	0.537133	6.996	1.01383	9.3733	1.29212
30151	i	novel	-1.13554	-0.059392	chr25	+	28105746	28106651	MSTRG.11635.1	1	906	MSTRG.11635	ENSBTAG00000014448	3.58499	0.529123	0	0	5.32561	0.57855	15.1159	1.69286	0	0	10.0453	1.38474
30152	i	novel	-1.19325	-0.0692224	chr25	+	28121508	28121946	MSTRG.11636.1	1	439	MSTRG.11636	ENSBTAG00000014448	0	0	0	0	0	0	0	0	12.1549	1.76144	0	0
30154	i	novel	-1.38531	-0.0004096	chr25	+	28133465	28133752	MSTRG.11638.1	1	288	MSTRG.11638	ENSBTAG00000014448	0	0	0	0	0	0	0.524306	0.058718	10.4861	1.5196	0	0
30169	u	novel	-1.26242	-0.0004096	chr25	+	28298783	28299028	MSTRG.11643.1	1	246	MSTRG.11643	.	0	0	0	0	0	0	0	0	13.6138	1.97286	0	0
30208	u	novel	-1.27519	-0.0004096	chr25	-	30162123	30162382	MSTRG.11651.1	1	260	MSTRG.11651	.	0	0	0	0	0	0	0	0	0	0	11.0346	1.52113
30209	u	novel	-1.25051	-0.151552	chr25	-	30178293	30179259	MSTRG.11652.1	1	967	MSTRG.11652	.	13.1107	1.93505	0	0	0	0	0	0	0	0	0	0
30212	u	novel	-1.15637	-0.176947	chr25	-	30203764	30204491	MSTRG.11655.1	1	728	MSTRG.11655	.	10.6209	1.56758	0	0	0	0	6.04505	0.676998	0	0	0	0
30213	u	novel	-1.00906	-0.0172032	chr25	-	30204872	30207831	MSTRG.11656.1	1	2960	MSTRG.11656	.	0	0	18.248	1.82008	0	0	7.71419	0.863929	5.82264	0.843791	0	0
30193	u	novel	-1.07643	-0.0188416	chr25	-	30041397	30042282	MSTRG.11657.1	1	886	MSTRG.11657	.	8.41479	1.24197	0	0	4.01806	0.436504	6.30587	0.706208	0	0	0	0
30214	u	novel	-1.11468	-0.098304	chr25	-	30208504	30209309	MSTRG.11661.1	1	806	MSTRG.11661	.	8.95161	1.3212	18.3598	1.83123	12.9727	1.4093	0	0	5.05459	0.732489	7.68114	1.05885
30215	u	novel	-1.17246	-0.0253952	chr25	-	30210809	30212806	MSTRG.11662.1	1	1998	MSTRG.11662	.	9.96997	1.47151	0	0	0	0	0	0	0	0	0	0
30217	u	novel	-1.10701	-0.24576	chr25	-	30439212	30440681	MSTRG.11664.1	1	1470	MSTRG.11664	.	0	0	15.8129	1.5772	0	0	1.23265	0.138047	0	0	0	0
30218	u	novel	-1.1134	-0.0004096	chr25	-	30446908	30447693	MSTRG.11665.1	1	786	MSTRG.11665	.	0	0	9.6374	0.961247	0	0	0.192112	0.021515	1.15267	0.16704	1.92112	0.264828
30226	u	novel	-1.26697	-0.0598016	chr25	+	32362108	32363069	MSTRG.11669.1	2	856	MSTRG.11669	.	37.8092	5.58041	61.7845	6.16246	76.1885	8.27678	57.3916	6.4274	41.1618	5.96499	47.7144	6.57746
30228	o	novel	-1.22422	-0.0704512	chr25	-	32373862	32378458	MSTRG.11671.1	2	804	MSTRG.11671	ENSBTAG00000047264	178.544	26.3519	328.759	32.7908	358.872	38.9863	434.048	48.61	347.488	50.3564	343.407	47.3389
30232	i	novel	-1.52188	-0.090112	chr25	-	32376598	32378458	MSTRG.11671.2	2	253	MSTRG.11671	ENSBTAG00000047264	0	0	0	0	0	0	0.046992	0.005263	0	0	0	0
30229	x	novel	-1.41463	-0.0159744	chr25	+	32374129	32395979	MSTRG.11672.1	5	890	MSTRG.11672	ENSBTAG00000047264	562.973	83.0914	1442.7	143.897	742.055	80.6136	273.446	30.6238	670.941	97.2298	405.467	55.8939
30236	x	novel	-1.33095	-0.057344	chr25	+	32378264	32383845	MSTRG.11672.10	2	675	MSTRG.11672	ENSBTAG00000047264	0	0	3.58049	0.357122	557.752	60.5917	0	0	323.827	46.9276	98.8217	13.6226
30230	x	novel	-1.33825	-0.0126976	chr25	+	32376455	32385134	MSTRG.11672.2	3	494	MSTRG.11672	ENSBTAG00000047264	621.88	91.7857	2761.67	275.452	1339.2	145.485	845	94.6334	1588.45	230.192	593.206	81.7738
30231	x	novel	-1.38601	-0.0126976	chr25	+	32376455	32395979	MSTRG.11672.3	4	749	MSTRG.11672	ENSBTAG00000047264	145.829	21.5234	0	0	236.23	25.663	229.488	25.7009	421.37	61.063	99.0242	13.6506
30233	x	novel	-1.36581	-0.0126976	chr25	+	32377244	32387420	MSTRG.11672.4	3	878	MSTRG.11672	ENSBTAG00000047264	0	0	927.738	92.5338	9.0692	0.985238	0	0	0	0	0	0
30234	x	novel	-1.3996	-0.0212992	chr25	+	32377244	32395979	MSTRG.11672.5	5	750	MSTRG.11672	ENSBTAG00000047264	20.9829	3.09695	822.125	81.9998	232.622	25.2711	128.106	14.3469	389.782	56.4855	188.78	26.0235
30235	x	novel	-1.36399	-0.01024	chr25	+	32377246	32389058	MSTRG.11672.6	2	865	MSTRG.11672	ENSBTAG00000047264	359.137	53.0064	1521.57	151.763	37.5858	4.08315	584.402	65.4484	726.59	105.294	122.625	16.9039
30238	x	novel	-1.32874	-0.057344	chr25	+	32378264	32392008	MSTRG.11672.7	3	665	MSTRG.11672	ENSBTAG00000047264	408.947	60.358	25.6603	2.55939	1361.54	147.912	706.067	79.074	0.952957	0.138098	12.0975	1.66766
30239	x	novel	-1.32874	-0.057344	chr25	+	32378264	32392008	MSTRG.11672.8	3	665	MSTRG.11672	ENSBTAG00000047264	166.675	24.6003	304.01	30.3223	975.776	106.004	699.501	78.3386	200.978	29.1249	37.5266	5.17307
30237	x	novel	-1.24952	-0.057344	chr25	+	32378264	32385134	MSTRG.11672.9	2	293	MSTRG.11672	ENSBTAG00000047264	0	0	1414.83	141.117	1069.69	116.206	0	0	635.624	92.1118	272.059	37.5035
30240	u	novel	-1.18597	-0.0622592	chr25	+	32440657	32464920	MSTRG.11673.1	3	695	MSTRG.11673	.	0	0	0.012013	0.001198	2578.19	280.084	0	0	1076.12	155.946	0	0
30249	u	novel	-1.23974	-0.0454656	chr25	+	32454768	32464920	MSTRG.11673.10	3	720	MSTRG.11673	.	116.149	17.1428	1810.05	180.537	513.279	55.7604	1527.42	171.059	1957.93	283.735	1642.3	226.392
30250	u	novel	-1.18985	-0.0622592	chr25	+	32454772	32464920	MSTRG.11673.11	3	716	MSTRG.11673	.	231.381	34.1504	299.179	29.8405	612.648	66.5554	1521.29	170.372	334.82	48.5206	1305.75	179.998
30251	u	novel	-1.18449	-0.0622592	chr25	+	32460053	32464920	MSTRG.11673.12	3	687	MSTRG.11673	.	787.276	116.197	740.305	73.839	742.387	80.6497	1553.95	174.03	758.516	109.921	1524.14	210.104
30252	u	novel	-1.18949	-0.0622592	chr25	+	32462643	32464920	MSTRG.11673.13	2	714	MSTRG.11673	.	1059.54	156.381	420.82	41.9731	188.16	20.4409	252.408	28.2677	992.805	143.873	193.878	26.7263
30241	u	novel	-1.19126	-0.0622592	chr25	+	32446007	32464920	MSTRG.11673.2	3	724	MSTRG.11673	.	4.56531	0.673812	0	0	0	0	0.175959	0.019706	1034.13	149.861	0.011479	0.001582
30242	u	novel	-1.19126	-0.0622592	chr25	+	32446007	32464920	MSTRG.11673.3	4	724	MSTRG.11673	.	0	0	0	0	2.02367	0.219843	0	0	1475.09	213.764	0	0
30243	u	novel	-1.19126	-0.0622592	chr25	+	32446007	32464920	MSTRG.11673.4	4	724	MSTRG.11673	.	14.546	2.14691	0.124491	0.012417	0.263491	0.028624	7.72364	0.864987	942.784	136.624	7.65559	1.05533
30244	u	novel	-1.20416	-0.0622592	chr25	+	32446976	32464920	MSTRG.11673.5	4	801	MSTRG.11673	.	0	0	2129.1	212.359	93.2414	10.1293	0	0	852.14	123.488	0	0
30245	u	novel	-1.20416	-0.0622592	chr25	+	32446976	32464920	MSTRG.11673.6	3	801	MSTRG.11673	.	69.3416	10.2344	1445.8	144.206	0	0	1.56504	0.175272	6861.99	994.409	0.62296	0.085875
30246	u	novel	-1.20416	-0.0622592	chr25	+	32446976	32464920	MSTRG.11673.7	4	801	MSTRG.11673	.	32.6644	4.82106	223.379	22.2801	184.223	20.0132	34.8958	3.90806	124.807	18.0866	59.7394	8.23511
30247	u	novel	-1.19073	-0.0622592	chr25	+	32453921	32464920	MSTRG.11673.8	3	721	MSTRG.11673	.	801.197	118.252	2914.97	290.743	670.933	72.8872	2474.62	277.138	2312.37	335.098	2739.68	377.667
30248	u	novel	-1.19073	-0.0622592	chr25	+	32454767	32464920	MSTRG.11673.9	2	721	MSTRG.11673	.	102.185	15.0819	337.362	33.6489	521.338	56.6359	495.558	55.4986	352.151	51.0321	182.27	25.1261
30253	o	novel	-1.21294	-0.0688128	chr25	+	32465021	32468565	MSTRG.11674.1	3	660	MSTRG.11674	5_8S_rRNA	1701.19	251.086	1235.02	123.183	162.233	17.6243	38.0371	4.25985	1295.92	187.799	9.76325	1.34587
30262	o	novel	-1.26439	-0.101171	chr25	+	32467072	32469876	MSTRG.11674.10	2	1010	MSTRG.11674	5_8S_rRNA	154.537	22.8087	972.919	97.0402	749.016	81.3698	206.92	23.1734	28.421	4.11865	559.333	77.1045
30271	o	novel	-1.31182	-0.0868352	chr25	+	32468750	32471822	MSTRG.11674.13	2	448	MSTRG.11674	5_8S_rRNA	328.984	48.5561	1187.65	118.458	874.422	94.9934	1378.07	154.333	1.11357	0.161373	1.18106	0.162809
30270	o	novel	-1.3003	-0.083968	chr25	+	32468750	32470917	MSTRG.11674.14	2	420	MSTRG.11674	5_8S_rRNA	148.536	21.923	440.354	43.9215	305.379	33.175	0.159931	0.017911	0	0	0.589601	0.081277
30269	o	novel	-1.40974	-0.0978944	chr25	+	32468750	32469874	MSTRG.11674.15	2	293	MSTRG.11674	5_8S_rRNA	167.854	24.7742	404.988	40.394	287.856	31.2715	0.637067	0.071347	0	0	0	0
30272	o	novel	-1.45706	-0.0892928	chr25	+	32469099	32471822	MSTRG.11674.16	2	931	MSTRG.11674	5_8S_rRNA	401.45	59.2516	3.43331	0.342443	768.451	83.4811	1126.7	126.181	4.72715	0.685039	9.90811	1.36584
30275	o	novel	-1.31182	-0.0868352	chr25	+	32470498	32471822	MSTRG.11674.18	2	448	MSTRG.11674	5_8S_rRNA	314.013	46.3464	0	0	817.468	88.8061	1370.59	153.495	0	0	0	0
30276	o	novel	-1.34533	-0.0958464	chr25	+	32470498	32472772	MSTRG.11674.19	2	613	MSTRG.11674	5_8S_rRNA	364.319	53.7713	6.56899	0.655199	881.684	95.7823	1198.42	134.214	268.486	38.9078	222.136	30.6215
30254	o	novel	-1.28714	-0.0495616	chr25	+	32465021	32470917	MSTRG.11674.2	4	1262	MSTRG.11674	5_8S_rRNA	1088.31	160.628	2038.68	203.34	2488.55	270.346	3263.14	365.446	2232.51	323.526	2251.99	310.439
30278	o	novel	-1.45485	-0.0974848	chr25	+	32471121	32472772	MSTRG.11674.20	2	867	MSTRG.11674	5_8S_rRNA	379.878	56.0677	720.029	71.8166	1165.79	126.646	1392.86	155.99	2238.57	324.404	1644.8	226.736
30255	o	novel	-1.30005	-0.0610304	chr25	+	32465021	32472772	MSTRG.11674.3	4	1456	MSTRG.11674	5_8S_rRNA	2340.37	345.425	3323.14	331.454	3597.6	390.828	6105.65	683.785	3335.87	483.42	3355	462.49
30265	o	novel	-1.29189	-0.0651264	chr25	+	32467072	32472772	MSTRG.11674.5	2	1328	MSTRG.11674	5_8S_rRNA	361.346	53.3325	1084.14	108.134	2052.45	222.97	4088.76	457.909	1335.56	193.544	1148.76	158.357
30264	o	novel	-1.27921	-0.055296	chr25	+	32467072	32471822	MSTRG.11674.6	2	1163	MSTRG.11674	5_8S_rRNA	356.486	52.6152	2227.42	222.165	1522.08	165.352	4144.44	464.145	2804.76	406.454	2787.23	384.222
30266	o	novel	-1.29189	-0.0643072	chr25	+	32467072	32472772	MSTRG.11674.7	3	1328	MSTRG.11674	5_8S_rRNA	1003.9	148.17	2244.91	223.91	1404.02	152.526	1777.78	199.098	1704.9	247.067	1236.49	170.45
30263	o	novel	-1.27647	-0.0528384	chr25	+	32467072	32470914	MSTRG.11674.8	2	1132	MSTRG.11674	5_8S_rRNA	85.3076	12.5909	935.619	93.3198	807.313	87.703	187.191	20.9639	23.2486	3.36908	773.007	106.56
30261	o	novel	-1.25353	-0.101171	chr25	+	32467072	32468951	MSTRG.11674.9	2	917	MSTRG.11674	5_8S_rRNA	161.641	23.8573	1443.17	143.944	667.054	72.4658	265.724	29.759	208.683	30.2414	996.291	137.339
30260	x	novel	-1.24254	-0.032768	chr25	-	32466718	32472255	MSTRG.11676.1	2	209	MSTRG.11676	5_8S_rRNA	0	0	0	0	0	0	0	0	1180.04	171.006	0	0
30259	x	novel	-1.28393	-0.0987136	chr25	-	32466718	32470683	MSTRG.11676.2	2	299	MSTRG.11676	5_8S_rRNA	0	0	0	0	0	0	0	0	270.502	39.1999	0	0
30258	x	novel	-1.28393	-0.0987136	chr25	-	32466718	32468935	MSTRG.11676.3	2	299	MSTRG.11676	5_8S_rRNA	0	0	0	0	0	0	0	0	210.297	30.4753	0	0
30285	u	novel	-1.26261	-0.0278528	chr25	-	33261726	33262165	MSTRG.11680.1	1	440	MSTRG.11680	.	2.05909	0.303909	0	0	0	0	0	0	11.6545	1.68893	3.70227	0.510361
30286	u	novel	-1.22775	-0.016384	chr25	-	33263948	33264704	MSTRG.11681.1	1	757	MSTRG.11681	.	0	0	5.30383	0.529011	0	0	14.8336	1.66124	0	0	0	0
3101	u	novel	-1.06982	-0.0004096	chr10	+	34075786	34076104	MSTRG.1169.1	1	319	MSTRG.1169	.	0	0	0	0	13.6552	1.48344	3.27586	0.366871	0	0	4.73354	0.652522
30320	i	novel	-1.15481	-0.02048	chr25	+	34188007	34189186	MSTRG.11696.1	1	1180	MSTRG.11696	BAZ1B	11.761	1.73585	0	0	0	0	0	0	0	0	0	0
30321	i	novel	-1.00736	-0.008192	chr25	+	34190149	34191914	MSTRG.11697.1	1	1766	MSTRG.11697	BAZ1B	0	0	0	0	0	0	0	0	0	0	15.1365	2.08657
30355	u	novel	-1.25285	-0.111821	chr25	-	34876531	34879358	MSTRG.11708.1	1	2828	MSTRG.11708	.	0	0	13.9585	1.39224	0	0	0	0	0	0	0	0
30382	i	novel	-1.22396	-0.0004096	chr25	-	35162310	35162838	MSTRG.11719.1	1	529	MSTRG.11719	PRKRIP1	13.6957	2.0214	0	0	0	0	0	0	5.73226	0.830694	0	0
30408	u	novel	-1.10126	-0.118784	chr25	+	36025104	36025602	MSTRG.11727.1	1	499	MSTRG.11727	.	16.02	2.36446	10.8257	1.07976	0	0	4.41082	0.493977	4.23647	0.613931	3.78557	0.521844
3106	i	novel	-1.09698	-0.049152	chr10	+	34188666	34188985	MSTRG.1173.1	1	320	MSTRG.1173	FAM98B	0	0	0	0	0	0	13.1844	1.47655	0	0	1.41562	0.195145
30419	i	novel	-1.2344	-0.0004096	chr25	-	36183470	36183672	MSTRG.11733.1	1	203	MSTRG.11733	AP1S1	0	0	0	0	0	0	0	0	11.9015	1.72471	0	0
3107	u	novel	-1.36317	-0.0004096	chr10	+	34197044	34197421	MSTRG.1174.1	1	378	MSTRG.1174	.	0	0	0	0	0	0	0	0	10.7857	1.56302	0	0
30448	u	novel	-1.15533	-0.155648	chr25	+	36452957	36455156	MSTRG.11741.1	1	2200	MSTRG.11741	.	9.97909	1.47285	0	0	0	0	1.98	0.221744	1.36182	0.197349	1.90773	0.262982
30453	x	novel	-1.09305	-0.0978944	chr25	+	36492010	36506013	MSTRG.11745.1	2	12407	MSTRG.11745	FBXO24	17.9071	2.64298	24.2896	2.42268	24.3354	2.64369	14.9844	1.67814	14.7898	2.14328	14.9935	2.06686
30477	x	novel	-1.09857	-0.0233472	chr25	+	36721362	36746395	MSTRG.11753.2	4	2818	MSTRG.11753	STAG3	29.9299	4.41747	1.04012	0.103743	6.59482	0.716433	0.73757	0.082602	0.214336	0.031061	0.372978	0.051415
3113	u	novel	-1.15018	-0.057344	chr10	-	34833109	34833500	MSTRG.1176.1	1	392	MSTRG.1176	.	11.1709	1.64876	0	0	0	0	0	0	0	0	2.31122	0.318604
3115	u	novel	-1.09258	-0.016384	chr10	-	34850250	34850735	MSTRG.1178.1	1	486	MSTRG.1178	.	12.4218	1.83338	0	0	0	0	1.8642	0.208775	0	0	0	0
30585	u	novel	-1.04387	-0.0208896	chr25	-	38321642	38322879	MSTRG.11789.1	1	1238	MSTRG.11789	.	0	0	0	0	0	0	14.2246	1.59304	9.25525	1.34123	0	0
309	u	novel	-1.30335	-0.0004096	chr1	+	26488489	26488903	MSTRG.118.1	1	415	MSTRG.118	.	17.2181	2.54128	22.8578	2.27987	0	0	0	0	0	0	5.16988	0.712671
3117	u	novel	-1.27578	-0.073728	chr10	-	34863241	34863816	MSTRG.1180.1	1	576	MSTRG.1180	.	10.4705	1.54538	0	0	0	0	0	0	0	0	0	0
30613	u	novel	-1.12623	-0.065536	chr25	-	38794445	38795068	MSTRG.11805.1	1	624	MSTRG.11805	.	19.3269	2.85254	0	0	0	0	0	0	0	0	0	0
30614	u	novel	-1.02215	-0.0004096	chr25	-	38796979	38797237	MSTRG.11806.1	1	259	MSTRG.11806	.	17.4286	2.57235	0	0	0	0	8.9807	1.00577	0	0	0	0
30642	i	novel	-1.08327	-0.0073728	chr25	+	39085172	39086199	MSTRG.11817.1	1	1028	MSTRG.11817	RBAK	7.75973	1.14529	0	0	13.0866	1.42167	12.9202	1.44697	10.573	1.53219	11.7792	1.62377
30652	u	novel	-1.11461	-0.02048	chr25	+	39285511	39286759	MSTRG.11821.1	1	1249	MSTRG.11821	.	10.7494	1.58655	0	0	0	0	0	0	0	0	7.96448	1.09791
30660	u	novel	-1.00585	-0.0331776	chr25	-	39426000	39426367	MSTRG.11824.1	1	368	MSTRG.11824	.	12.3098	1.81685	0	0	3.69293	0.401184	1.6413	0.183813	0.820652	0.118925	0.820652	0.113127
30661	u	novel	-1.05782	-0.0892928	chr25	-	39427681	39427889	MSTRG.11825.1	1	209	MSTRG.11825	.	0	0	0	0	0	0	0	0	12.2823	1.7799	0	0
30697	u	novel	-1.18776	-0.0004096	chr25	-	40832977	40833182	MSTRG.11831.1	1	206	MSTRG.11831	.	2.56553	0.378657	15.3566	1.53168	7.68204	0.834543	6.23058	0.697777	1.46602	0.212449	0	0
30696	i	novel	-1.01496	-0.0032768	chr25	+	39999675	40001323	MSTRG.11833.1	2	1096	MSTRG.11833	SDK1	4.18696	0.61797	8.54951	0.852739	14.7929	1.60703	12.5288	1.40313	5.7347	0.831048	8.166	1.12569
3121	u	novel	-1.24757	-0.0004096	chr10	-	34893130	34894018	MSTRG.1184.1	1	889	MSTRG.1184	.	13.0439	1.9252	0	0	0	0	0	0	3.07649	0.445831	0	0
3122	u	novel	-1.12349	-0.026624	chr10	-	34894803	34903087	MSTRG.1185.1	1	8285	MSTRG.1185	.	0	0	16.8776	1.68339	0	0	3.30361	0.369978	3.23536	0.468855	0	0
30741	u	novel	-1.14197	-0.0311296	chr25	-	42218398	42219302	MSTRG.11850.1	1	905	MSTRG.11850	.	11.5171	1.69986	9.87514	0.984959	0	0	0	0	0	0	0	0
3123	u	novel	-1.08007	-0.0004096	chr10	-	34906560	34906774	MSTRG.1186.1	1	215	MSTRG.1186	.	2.10698	0.310977	0	0	6.67209	0.724827	14.3977	1.61243	0	0	9.39767	1.29548
30788	i	novel	-1.06792	-0.0405504	chr26	-	679556	680166	MSTRG.11865.1	1	611	MSTRG.11865	UBE2D1	0	0	0	0	0	0	0	0	11.1817	1.6204	0	0
3124	u	novel	-1.51885	-0.0004096	chr10	-	34915957	34916161	MSTRG.1187.1	1	205	MSTRG.1187	.	0	0	16.8976	1.68538	0	0	0	0	0	0	0	0
30800	u	novel	-1.26128	-0.0004096	chr26	+	824930	825406	MSTRG.11870.1	1	477	MSTRG.11870	.	14.1971	2.0954	0	0	0	0	9.81342	1.09903	0	0	5.93082	0.817567
30803	u	novel	-1.0568	-0.016384	chr26	+	843673	843971	MSTRG.11873.1	1	299	MSTRG.11873	.	0	0	0	0	0	0	0	0	0	0	13.1304	1.81004
30804	u	novel	-1.24129	-0.0053248	chr26	-	1841353	1841628	MSTRG.11874.1	1	276	MSTRG.11874	.	0	0	0	0	18.0633	1.96231	0	0	0	0	0	0
30826	u	novel	-1.08244	-0.0724992	chr26	+	9291972	9309937	MSTRG.11878.1	1	17966	MSTRG.11878	.	27.172	4.01042	43.4904	4.33779	35.8924	3.89919	20.0047	2.24037	15.5264	2.25001	25.8355	3.56144
30827	u	novel	-1.01884	-0.0008192	chr26	+	9310640	9328363	MSTRG.11879.1	1	17724	MSTRG.11879	.	15.5996	2.30241	25.0671	2.50022	19.5879	2.12794	10.1484	1.13655	8.00863	1.16058	15.3615	2.11759
3125	u	novel	-1.20044	-0.0004096	chr10	-	34924654	34924932	MSTRG.1188.1	1	279	MSTRG.1188	.	0	0	0	0	0	0	0	0	10.8244	1.56862	1.08244	0.149215
30838	i	novel	-1.16508	-0.098304	chr26	+	9531429	9539184	MSTRG.11887.1	2	4196	MSTRG.11887	PTEN	10.9366	1.61417	18.55	1.85021	15.3869	1.67157	6.40578	0.717397	5.55005	0.804289	8.16348	1.12534
30877	u	novel	-1.4474	-0.0004096	chr26	-	12027096	12027550	MSTRG.11897.1	1	455	MSTRG.11897	.	7.61978	1.12463	18.0121	1.79655	9.28681	1.00888	9.56044	1.07069	4.76813	0.690977	9.64505	1.32958
30891	u	novel	-1.14038	-0.069632	chr26	+	12514579	12520258	MSTRG.11903.1	2	4141	MSTRG.11903	.	62.0462	9.15764	93.4892	9.32474	92.8213	10.0837	39.5458	4.42882	27.4746	3.9815	32.5089	4.48138
30896	u	novel	-1.06163	-0.053248	chr26	+	12813752	12833426	MSTRG.11904.1	1	19675	MSTRG.11904	.	0	0	0	0	0	0	5.60935	0.628204	0	0	11.9784	1.65123
30898	u	novel	-1.07643	-0.0356352	chr26	+	12846209	12849517	MSTRG.11906.1	1	3309	MSTRG.11906	.	8.10396	1.19609	13.4986	1.34637	0	0	0	0	6.18555	0.896384	10.1707	1.40204
30900	u	novel	-1.05686	-0.0004096	chr26	+	12851152	12851701	MSTRG.11908.1	1	550	MSTRG.11908	.	11.2218	1.65627	0	0	8.1954	0.890312	0	0	6.86364	0.994648	0	0
30901	u	novel	-1.10479	-0.02048	chr26	+	12854081	12854317	MSTRG.11909.1	1	237	MSTRG.11909	.	0	0	0	0	0	0	0	0	13.2025	1.91325	0	0
30921	u	novel	-1.09422	-0.108544	chr26	-	13811107	13814816	MSTRG.11915.1	1	3710	MSTRG.11915	.	12.2391	1.80641	14.5508	1.45132	14.0154	1.52257	17.1687	1.92276	14.5501	2.10854	13.9156	1.91828
30927	u	novel	-1.02686	-0.0004096	chr26	-	14021905	14022471	MSTRG.11919.1	1	567	MSTRG.11919	.	6.68783	0.987083	12.8513	1.2818	9.05673	0.983883	20.2108	2.26345	12.351	1.78985	0	0
30957	i	novel	-1.05132	-0.0290816	chr26	+	16245331	16245651	MSTRG.11925.1	1	321	MSTRG.11925	ENSBTAG00000023955	10.7819	1.59135	20.6526	2.05992	20.4408	2.2206	13.4065	1.50143	0	0	12.7009	1.75083
30972	u	novel	-1.20291	-0.144589	chr26	+	17346788	17348714	MSTRG.11929.2	2	1199	MSTRG.11929	.	16.8493	2.48685	28.2488	2.81757	21.6018	2.34673	9.84035	1.10204	14.8063	2.14566	11.2158	1.54611
30974	u	novel	-1.16282	-0.0438272	chr26	+	17346907	17352333	MSTRG.11929.3	3	3922	MSTRG.11929	.	7.20756	1.06379	6.13551	0.611963	4.21477	0.457874	8.76604	0.981728	0.911397	0.132076	1.7254	0.237848
30975	u	novel	-1.0471	-0.0004096	chr26	+	17358971	17360570	MSTRG.11930.1	1	1600	MSTRG.11930	.	12.0199	1.77406	15.7831	1.57423	9.87091	1.07233	6.97447	0.781086	4.6925	0.680017	0	0
31005	u	novel	-1.27065	-0.0004096	chr26	+	17934709	17935283	MSTRG.11934.1	1	575	MSTRG.11934	.	22.8417	3.3713	31.0417	3.09614	23.8957	2.59592	18.3826	2.05871	13.9183	2.01697	22.9061	3.15762
31007	u	novel	-1.06062	-0.0069632	chr26	+	17984973	18003424	MSTRG.11936.1	1	18452	MSTRG.11936	.	23.5853	3.48104	35.8873	3.57944	30.7289	3.33825	21.7522	2.43608	15.6058	2.26152	22.2802	3.07135
3131	u	novel	-1.04092	-0.06144	chr10	+	35039762	35040842	MSTRG.1194.1	1	1081	MSTRG.1194	.	11.1258	1.6421	9.52174	0.94971	10.9334	1.18776	7.81684	0.875424	6.45976	0.93612	0	0
3132	u	novel	-1.27389	-0.0692224	chr10	-	35045421	35046444	MSTRG.1195.1	1	1024	MSTRG.1195	.	13.8779	2.0483	0	0	0	0	0	0	0	0	0	0
31110	i	novel	-1.24909	-0.032768	chr26	-	21049334	21049712	MSTRG.11970.1	1	379	MSTRG.11970	BLOC1S2	0	0	23.6992	2.36379	0	0	13.1478	1.47245	0	0	0	0
31114	u	novel	-1.21635	-0.08192	chr26	-	21137719	21139145	MSTRG.11971.1	1	1427	MSTRG.11971	.	4.29643	0.634126	9.38893	0.936464	7.83041	0.850661	0	0	13.9257	2.01805	0	0
31103	i	novel	-1.24317	-0.0004096	chr26	-	20953734	20953936	MSTRG.11973.1	1	203	MSTRG.11973	ERLIN1	0	0	0	0	0	0	0	0	10.4138	1.50912	0	0
31123	u	novel	-1.14915	-0.057344	chr26	+	21308519	21313694	MSTRG.11979.1	1	5176	MSTRG.11979	.	14.7482	2.17675	0	0	21.3596	2.32041	6.58172	0.737101	11.5775	1.67776	0	0
31124	u	novel	-1.00162	-0.045056	chr26	+	21317168	21317824	MSTRG.11980.1	1	657	MSTRG.11980	.	13.3059	1.96388	15.9528	1.59115	13.2785	1.44252	0	0	4.13699	0.599514	0	0
3135	u	novel	-1.03891	-0.0536576	chr10	-	35075139	35076930	MSTRG.1199.1	1	1792	MSTRG.1199	.	12.0413	1.77722	0	0	3.84822	0.418053	0	0	4.21317	0.610554	0	0
31156	i	novel	-1.03139	-0.0004096	chr26	-	22239044	22239346	MSTRG.11995.1	1	303	MSTRG.11995	FBXW4	0	0	0	0	0	0	0	0	0	0	10.9241	1.50589
31157	i	novel	-1.10328	-0.0004096	chr26	-	22257747	22258094	MSTRG.11996.1	1	348	MSTRG.11996	FBXW4	14.319	2.11339	0	0	0	0	0	0	3.80172	0.550929	0	0
31158	i	novel	-1.14717	-0.0004096	chr26	-	22266037	22266355	MSTRG.11997.1	1	319	MSTRG.11997	FBXW4	0	0	0	0	0	0	0	0	4.73354	0.685964	0	0
31159	i	novel	-1.07359	-0.0004096	chr26	-	22269278	22269615	MSTRG.11998.1	1	338	MSTRG.11998	FBXW4	0	0	14.7426	1.47045	0	0	0	0	0	0	0	0
17	u	novel	-1.03785	-0.0159744	chr1	-	327990	328699	MSTRG.12.1	1	710	MSTRG.12	.	2.97747	0.439456	0	0	0	0	17.5113	1.96113	0	0	0	0
31174	u	novel	-1.04739	-0.077824	chr26	-	22613045	22618084	MSTRG.12005.1	1	5040	MSTRG.12005	.	14.5486	2.14729	0	0	0	0	0	0	0	0	11.6435	1.60506
31175	u	novel	-1.13569	-0.0004096	chr26	-	22619524	22619836	MSTRG.12006.1	1	313	MSTRG.12006	.	10.131	1.49527	0	0	0	0	0	0	4.34185	0.629202	0	0
31218	u	novel	-1.02787	-0.14295	chr26	-	23526075	23526402	MSTRG.12016.1	1	328	MSTRG.12016	.	5.52439	0.815366	5.03963	0.50266	0	0	3.89939	0.436701	12.8902	1.868	7.36585	1.01539
3138	u	novel	-1.19963	-0.0188416	chr10	-	35089091	35092159	MSTRG.1202.1	1	3069	MSTRG.1202	.	11.7882	1.73987	22.9521	2.28927	18.2095	1.9782	8.38742	0.939326	7.97882	1.15626	8.59238	1.18447
31231	i	novel	-1.12766	-0.02048	chr26	+	23741889	23743089	MSTRG.12028.1	1	1201	MSTRG.12028	ARL3	8.65529	1.27747	0	0	10.8285	1.17636	0	0	0	0	0	0
3139	u	novel	-1.0748	-0.012288	chr10	-	35093470	35096416	MSTRG.1203.1	1	2947	MSTRG.1203	.	7.5492	1.11422	15.6882	1.56476	0	0	0	0	5.09674	0.738598	0	0
31239	i	novel	-1.28272	-0.094208	chr26	-	24067165	24067945	MSTRG.12032.1	1	781	MSTRG.12032	NT5C2	19.3342	2.85361	37.0397	3.69439	15.8313	1.71985	0	0	0	0	9.69142	1.33597
31287	u	novel	-1.19035	-0.0577536	chr26	-	25908835	25910076	MSTRG.12049.1	1	1242	MSTRG.12049	.	0	0	7.06097	0.704271	0	0	0	0	8.34139	1.2088	18.5671	2.55949
3145	u	novel	-1.1272	-0.24576	chr10	-	35188555	35189519	MSTRG.1205.1	1	965	MSTRG.1205	.	12.0166	1.77357	0	0	0	0	0	0	2.657	0.38504	0	0
31309	u	novel	-1.28016	-0.0004096	chr26	+	27273465	27273711	MSTRG.12053.1	1	247	MSTRG.12053	.	40.3482	5.95514	47.0688	4.6947	54.4049	5.9103	25.6761	2.87552	13.4494	1.94903	16.8785	2.32672
3143	u	novel	-1.01098	-0.11223	chr10	-	35132763	35169761	MSTRG.1206.2	4	2053	MSTRG.1206	.	4.41912	0.652235	11.4216	1.1392	18.9262	2.05606	7.4502	0.834364	4.21119	0.610266	3.05998	0.42182
31317	i	novel	-1.12371	-0.0495616	chr26	+	30842113	30842402	MSTRG.12060.1	1	290	MSTRG.12060	ADD3	5.11034	0.754256	0	0	17.5793	1.90974	0	0	0	0	0.52069	0.071777
31318	i	novel	-1.01426	-0.118784	chr26	+	30843026	30843380	MSTRG.12061.1	1	355	MSTRG.12061	ADD3	0	0	0	0	0	0	22.5042	2.5203	0	0	2.49322	0.343692
31319	i	novel	-1.119	-0.0589824	chr26	+	30843635	30849342	MSTRG.12062.1	1	5708	MSTRG.12062	ADD3	9.82603	1.45026	14.9723	1.49336	16.6803	1.81207	10.7202	1.20058	3.76857	0.546125	10.4876	1.44572
31320	i	novel	-1.06536	-0.057344	chr26	+	30856252	30865778	MSTRG.12063.1	1	9527	MSTRG.12063	ADD3	8.56649	1.26436	0	0	0	0	0	0	0	0	0	0
31322	i	novel	-1.16506	-0.0004096	chr26	+	30880475	30881022	MSTRG.12065.1	1	548	MSTRG.12065	ADD3	10.1953	1.50476	0	0	0	0	8.7938	0.984836	0	0	0	0
31344	u	novel	-1.01041	-0.0393216	chr26	+	31340786	31343022	MSTRG.12067.1	1	2237	MSTRG.12067	.	0	0	0	0	0	0	0	0	0	0	15.5338	2.14134
31345	u	novel	-1.19206	-0.0036864	chr26	+	31354558	31354833	MSTRG.12068.1	1	276	MSTRG.12068	.	0	0	19.6957	1.96447	4.02938	0.437734	0	0	0	0	0	0
31347	i	novel	-1.15396	-0.0004096	chr26	+	31388876	31389464	MSTRG.12072.1	1	589	MSTRG.12072	SMC3	12.039	1.77689	0	0	0	0	0	0	2.82003	0.408667	0	0
31348	i	novel	-1.02319	-0.126976	chr26	+	31408851	31409087	MSTRG.12073.1	1	237	MSTRG.12073	SMC3	0	0	0	0	13.3038	1.44527	0	0	0	0	0	0
31385	u	novel	-1.10556	-0.253952	chr26	+	33400184	33400515	MSTRG.12081.1	1	332	MSTRG.12081	.	0	0	0	0	0	0	0	0	0	0	11.3765	1.56826
31386	u	novel	-1.5259	-0.0004096	chr26	+	33409346	33409673	MSTRG.12082.1	1	328	MSTRG.12082	.	11.5091	1.69868	0	0	0	0	5.52439	0.618688	2.7622	0.400285	0	0
31387	u	novel	-1.02794	-0.0004096	chr26	+	33410085	33410651	MSTRG.12083.1	1	567	MSTRG.12083	.	0	0	0	0	0	0	3.08642	0.345655	0	0	11.1605	1.53848
31388	u	novel	-1.15086	-0.0004096	chr26	+	33418280	33418545	MSTRG.12084.1	1	266	MSTRG.12084	.	2.83835	0.418923	0	0	0	0	0	0	10.218	1.48075	0	0
31376	i	novel	-1.00496	-0.0212992	chr26	-	33245870	33246518	MSTRG.12087.1	1	649	MSTRG.12087	ZDHHC6	11.5254	1.70108	8.55978	0.853764	5.7122	0.620548	3.46513	0.388067	5.54825	0.804028	0	0
31380	u	novel	-1.05538	-0.04096	chr26	+	33373472	33378683	MSTRG.12089.1	1	5212	MSTRG.12089	.	4.43189	0.65412	0	0	0	0	0	0	7.83845	1.13591	0	0
31381	u	novel	-1.19188	-0.094208	chr26	+	33380089	33381211	MSTRG.12090.1	1	1123	MSTRG.12090	.	9.40071	1.38749	0	0	0	0	0	0	0	0	0	0
31382	u	novel	-1.05524	-0.016384	chr26	+	33387187	33387665	MSTRG.12091.1	1	479	MSTRG.12091	.	0	0	0	0	0	0	0	0	0	0	0	0
31383	u	novel	-1.25374	-0.012288	chr26	+	33388214	33390862	MSTRG.12092.1	1	2649	MSTRG.12092	.	0	0	3.49641	0.348737	0	0	0	0	0	0	10.4522	1.44085
31384	u	novel	-1.0372	-0.069632	chr26	+	33393048	33394529	MSTRG.12093.1	1	1482	MSTRG.12093	.	2.75101	0.406033	0	0	4.24022	0.460638	0	0	4.7888	0.693972	11.7989	1.62649
31392	u	novel	-1.10753	-0.11264	chr26	+	33484073	33484543	MSTRG.12096.1	1	471	MSTRG.12096	.	11.0297	1.62792	0	0	0	0	13.1444	1.47207	0	0	0	0
31394	u	novel	-1.082	-0.237568	chr26	+	33490787	33494397	MSTRG.12098.1	1	3611	MSTRG.12098	.	6.91941	1.02126	0	0	7.09438	0.770702	0	0	0	0	10.8549	1.49635
31395	u	novel	-1.11414	-0.02048	chr26	+	33495476	33497918	MSTRG.12099.1	1	2443	MSTRG.12099	.	7.28985	1.07594	0	0	0	0	0	0	0	0	9.6447	1.32953
324	u	novel	-1.20477	-0.0004096	chr1	-	31322244	31322541	MSTRG.121.1	1	298	MSTRG.121	.	1.38139	0.203885	3.5282	0.351908	2.84592	0.309168	28.4139	3.18213	30.9446	4.48436	22.156	3.05423
31396	u	novel	-1.06046	-0.008192	chr26	+	33499248	33499635	MSTRG.12100.1	1	388	MSTRG.12100	.	0	0	0	0	0	0	8.95103	1.00245	5.83763	0.845964	13.1649	1.8148
31398	u	novel	-1.40148	-0.1024	chr26	+	33503834	33505117	MSTRG.12102.1	1	1284	MSTRG.12102	.	0	0	0	0	0	0	0	0	0	0	11.3886	1.56993
31399	u	novel	-1.08975	-0.0004096	chr26	+	33540810	33541842	MSTRG.12103.1	1	1033	MSTRG.12103	.	0	0	8.65613	0.863373	0	0	0	0	0	0	11.1588	1.53824
31400	u	novel	-1.01591	-0.036864	chr26	+	33543640	33546912	MSTRG.12104.1	1	3273	MSTRG.12104	.	0	0	0	0	0	0	0	0	0	0	9.29636	1.28151
31404	u	novel	-1.30348	-0.0004096	chr26	+	33754639	33755115	MSTRG.12107.1	1	477	MSTRG.12107	.	6.6478	0.981175	6.63732	0.662014	1.26625	0.137559	9.73585	1.09034	2.84906	0.412873	15.1803	2.09261
31411	i	novel	-1.04484	-0.233472	chr26	+	33788422	33789074	MSTRG.12113.1	1	653	MSTRG.12113	ENSBTAG00000021574	0	0	2.96937	0.296169	2.54365	0.27633	0	0	0	0	0	0
31413	i	novel	-1.32565	-0.0004096	chr26	+	33814214	33814461	MSTRG.12115.1	1	248	MSTRG.12115	ENSBTAG00000021574	0	0	0	0	0	0	0	0	10.9597	1.58823	0	0
31416	i	novel	-1.11371	-0.0872448	chr26	+	33828254	33835601	MSTRG.12117.1	1	7348	MSTRG.12117	ENSBTAG00000021574	4.8288	0.712701	7.01701	0.699886	6.15324	0.668461	12.9864	1.45437	9.166	1.3283	12.6066	1.73783
31426	u	novel	-1.31635	-0.0004096	chr26	-	34583075	34584161	MSTRG.12122.1	2	553	MSTRG.12122	.	0	0	1.10483	0.110198	0.737577	0.080127	0	0	11.1013	1.60875	1.84241	0.253978
31431	u	novel	-1.18579	-0.004096	chr26	-	34880129	34881868	MSTRG.12125.1	1	1740	MSTRG.12125	.	0	0	26.6017	2.65329	0	0	0	0	0	0	0	0
3153	i	novel	-1.00238	-0.01024	chr10	+	35780701	35781159	MSTRG.1213.1	1	459	MSTRG.1213	EIF2AK4	21.7124	3.20462	10.4089	1.0382	0	0	0	0	3.48802	0.505468	6.25054	0.861642
31458	i	novel	-1.06102	-0.1024	chr26	-	37605094	37605599	MSTRG.12131.1	1	506	MSTRG.12131	SHTN1	18.8004	2.77482	0	0	0	0	7.45455	0.834851	3.58103	0.518947	0	0
31459	i	novel	-1.18516	-0.0004096	chr26	-	37613824	37614124	MSTRG.12132.1	1	301	MSTRG.12132	SHTN1	0	0	4.50498	0.449333	0	0	0	0	1.00332	0.145397	0	0
31460	i	novel	-1.02187	-0.0004096	chr26	-	37615945	37616342	MSTRG.12133.1	1	398	MSTRG.12133	SHTN1	8.72613	1.28792	0	0	0	0	4.54523	0.50903	2.15578	0.312406	0	0
31461	i	novel	-1.21675	-0.0004096	chr26	-	37650604	37651059	MSTRG.12134.1	1	456	MSTRG.12134	SHTN1	0	0	15.5636	1.55233	4.01603	0.436284	1.32456	0.14834	0	0	0	0
31466	x	novel	-1.01236	-0.0069632	chr26	-	37928077	37929149	MSTRG.12137.1	1	1073	MSTRG.12137	SLC18A2	10.2507	1.51294	0	0	0	0	0	0	0	0	0	0
3154	i	novel	-1.19687	-0.032768	chr10	+	35781984	35782611	MSTRG.1214.1	1	628	MSTRG.1214	EIF2AK4	0	0	0	0	0	0	0	0	10.2627	1.48723	0	0
31471	i	novel	-1.20645	-0.0004096	chr26	-	38639925	38640365	MSTRG.12140.1	1	441	MSTRG.12140	RAB11FIP2	6.67574	0.985298	0	0	0	0	0	0	0	0	0	0
31472	i	novel	-1.2675	-0.0704512	chr26	-	38652891	38655887	MSTRG.12141.1	1	2997	MSTRG.12141	RAB11FIP2	10.2966	1.51972	0	0	0	0	0	0	5.47514	0.793434	0	0
31473	u	novel	-1.13946	-0.032768	chr26	-	38919845	38920787	MSTRG.12142.1	1	943	MSTRG.12142	.	11.1983	1.6528	0	0	0	0	0	0	0	0	0	0
3155	x	novel	-1.17775	-0.0004096	chr10	-	35790294	35790786	MSTRG.1215.1	1	493	MSTRG.1215	EIF2AK4	18.071	2.66717	0	0	0	0	0	0	0	0	0	0
3156	i	novel	-1.19596	-0.0004096	chr10	-	35792635	35793025	MSTRG.1216.1	1	391	MSTRG.1216	EIF2AK4	10.4271	1.53898	0	0	0	0	0	0	0	0	0	0
31515	i	novel	-1.26318	-0.148275	chr26	+	41221298	41221710	MSTRG.12161.1	1	413	MSTRG.12161	WDR11	0	0	0	0	0	0	19.7433	2.2111	0	0	0	0
31529	u	novel	-1.17747	-0.0004096	chr26	-	42571409	42571625	MSTRG.12164.1	1	217	MSTRG.12164	.	0	0	0	0	0	0	0	0	0	0	11.1336	1.53478
31539	u	novel	-1.15857	-0.0004096	chr26	-	42741458	42741832	MSTRG.12168.1	1	375	MSTRG.12168	.	0	0	0	0	4.42933	0.481183	0	0	0	0	0.805333	0.111016
3157	x	novel	-1.04174	-0.0004096	chr10	-	35793645	35797077	MSTRG.1217.1	1	3433	MSTRG.1217	EIF2AK4	0	0	20.0708	2.00189	0	0	0	0	0	0	7.42412	1.02342
329	u	novel	-1.12087	-0.0004096	chr1	+	34004512	34004806	MSTRG.122.1	1	295	MSTRG.122	.	18.3898	2.71423	19.6797	1.96287	18.8237	2.04493	34.0932	3.81817	14.9729	2.1698	16.6169	2.29066
31634	i	novel	-1.11132	-0.049152	chr26	-	45671462	45671959	MSTRG.12200.1	1	498	MSTRG.12200	BCCIP	11.8253	1.74534	0	0	0	0	0	0	0	0	0	0
31635	x	novel	-1.38818	-0.08192	chr26	-	45675404	45676509	MSTRG.12201.1	1	1106	MSTRG.12201	BCCIP	11.0759	1.63474	16.2315	1.61895	0	0	0	0	0	0	9.90597	1.36555
31644	u	novel	-1.12871	-0.0413696	chr26	+	46749785	46754271	MSTRG.12206.1	1	4487	MSTRG.12206	.	4.48131	0.661415	5.69923	0.568449	4.56184	0.495579	0	0	8.33631	1.20806	7.41889	1.0227
31645	u	novel	-1.26538	-0.0004096	chr26	+	46754815	46755308	MSTRG.12207.1	1	494	MSTRG.12207	.	0	0	0	0	0	0	0	0	13.1437	1.90473	0	0
31646	u	novel	-1.01323	-0.0004096	chr26	+	46769357	46769795	MSTRG.12208.1	1	439	MSTRG.12208	.	0	0	0	0	0	0	0	0	0	0	10.8246	1.49218
31649	u	novel	-1.15894	-0.086016	chr26	+	46781994	46782287	MSTRG.12212.1	1	294	MSTRG.12212	.	0	0	0	0	0	0	0	0	10.2823	1.49007	0	0
31652	i	novel	-1.14901	-0.0004096	chr26	+	46875899	46876185	MSTRG.12214.1	1	287	MSTRG.12214	DOCK1	1.05227	0.155308	0	0	0	0	0	0	0	0	0	0
31653	i	novel	-1.11686	-0.0004096	chr26	+	46921223	46921460	MSTRG.12215.1	1	238	MSTRG.12215	DOCK1	0	0	1.26891	0.126563	0	0	0	0	0	0	0	0
31654	i	novel	-1.05813	-0.06144	chr26	+	46931685	46932039	MSTRG.12216.1	1	355	MSTRG.12216	DOCK1	0	0	0	0	0	0	0	0	10.9014	1.57978	0	0
31655	i	novel	-1.24466	-0.131072	chr26	+	46934547	46934907	MSTRG.12217.1	1	361	MSTRG.12217	DOCK1	12.5263	1.84881	0	0	0	0	11.6925	1.30947	0	0	0	0
31656	i	novel	-1.03163	-0.0282624	chr26	+	46955100	46956251	MSTRG.12218.1	1	1152	MSTRG.12218	DOCK1	0	0	5.23314	0.52196	0	0	0	0	11.3576	1.6459	9.55111	1.31663
31662	i	novel	-1.02176	-0.0405504	chr26	+	47120697	47120958	MSTRG.12223.1	1	262	MSTRG.12223	DOCK1	12.645	1.86633	0	0	0	0	8.31349	0.931046	0	0	0	0
31672	u	novel	-1.0045	-0.0548864	chr26	+	47726539	47732397	MSTRG.12230.1	1	5859	MSTRG.12230	.	0.506912	0.074817	1.08141	0.107862	0.566991	0.061595	0	0	0	0	9.59686	1.32293
31685	u	novel	-1.3689	-0.0004096	chr26	-	49705348	49705683	MSTRG.12233.1	1	336	MSTRG.12233	.	1.79762	0.265318	16.2381	1.61961	0	0	0	0	3.59524	0.521006	0	0
31686	u	novel	-1.04813	-0.0188416	chr26	-	49711649	49714678	MSTRG.12234.1	1	3030	MSTRG.12234	.	0	0	0	0	0	0	0	0	0	0	0	0
31687	u	novel	-1.12719	-0.0004096	chr26	-	49715467	49716249	MSTRG.12235.1	1	783	MSTRG.12235	.	0	0	0	0	0	0	0	0	8.68327	1.25834	0	0
31708	u	novel	-1.01051	-0.04096	chr26	-	51259422	51260926	MSTRG.12241.1	1	1505	MSTRG.12241	.	11.3375	1.67335	0	0	0	0	0	0	0	0	7.82193	1.07826
31709	u	novel	-1.10064	-0.0421888	chr26	-	51261585	51263707	MSTRG.12242.1	1	2123	MSTRG.12242	.	12.8724	1.89988	18.8771	1.88282	14.0674	1.52822	10.593	1.18634	7.27037	1.05359	0	0
31723	i	novel	-1.23393	-0.0462848	chr27	-	95534	99016	MSTRG.12252.1	1	3483	MSTRG.12252	ENSBTAG00000008584	0	0	17.4895	1.74443	16.7425	1.81883	11.1513	1.24886	9.28625	1.34572	8.82113	1.216
31725	i	novel	-1.20875	-0.0360448	chr27	+	108713	111203	MSTRG.12253.1	1	2491	MSTRG.12253	ENSBTAG00000008584	0	0	0	0	18.2196	1.9793	0	0	3.63388	0.526606	5.99639	0.826606
31745	i	novel	-1.40619	-0.0258048	chr27	-	4888844	4889175	MSTRG.12258.1	1	332	MSTRG.12258	ENSBTAG00000048171	1.36446	0.201386	0	0	2.2741	0.247048	10.006	1.1206	2.14199	0.310408	11.7651	1.62182
31750	u	novel	-1.10049	-0.0393216	chr27	-	4978840	4992361	MSTRG.12259.1	5	2301	MSTRG.12259	.	9.98653	1.47395	13.2749	1.32405	11.4684	1.24588	7.55954	0.846609	7.67125	1.11168	9.95219	1.37192
31784	u	novel	-1.29669	-0.0782336	chr27	+	6802477	6806334	MSTRG.12264.1	1	3858	MSTRG.12264	.	84.021	12.401	124.752	12.4429	106.526	11.5726	107.145	11.9994	69.388	10.0554	66.0739	9.10833
31792	u	novel	-1.31287	-0.024576	chr27	-	10912673	10913280	MSTRG.12266.1	1	608	MSTRG.12266	.	0	0	0	0	0	0	12.1993	1.36623	8.27796	1.19961	0	0
31798	u	novel	-1.34667	-0.0032768	chr27	+	13056508	13058607	MSTRG.12268.1	1	2100	MSTRG.12268	.	0	0	0	0	0	0	0	0	0	0	13.1348	1.81064
31799	u	novel	-1.14429	-0.094208	chr27	+	13058891	13059828	MSTRG.12269.1	1	938	MSTRG.12269	.	0	0	17.6141	1.75685	13.7719	1.49611	0	0	9.09062	1.31737	15.5384	2.14198
3187	u	novel	-1.01847	-0.0249856	chr10	-	36257941	36261911	MSTRG.1227.1	1	3971	MSTRG.1227	.	7.10224	1.04825	10.1911	1.01648	0	0	0	0	0	0	0	0
31800	u	novel	-1.17565	-0.106496	chr27	+	13060280	13062998	MSTRG.12270.1	1	2719	MSTRG.12270	.	0	0	0	0	0	0	0	0	0	0	12.7083	1.75185
31805	u	novel	-1.0015	-0.08192	chr27	+	13093179	13093935	MSTRG.12275.1	1	757	MSTRG.12275	.	0	0	0	0	0	0	0	0	0	0	9.31308	1.28381
31806	u	novel	-1.16835	-0.12288	chr27	+	13115586	13115849	MSTRG.12276.1	1	264	MSTRG.12276	.	10.2955	1.51955	0	0	0	0	0	0	0	0	0	0
31807	u	novel	-1.1415	-0.0004096	chr27	+	13120015	13120366	MSTRG.12277.1	1	352	MSTRG.12277	.	0	0	0	0	0	0	0	0	0	0	13.0653	1.80107
31808	u	novel	-1.08566	-0.117965	chr27	+	13137465	13137820	MSTRG.12278.1	1	356	MSTRG.12278	.	0	0	0	0	0	0	13.1489	1.47257	0	0	0	0
31819	i	novel	-1.11877	-0.02048	chr27	+	13413519	13416608	MSTRG.12284.1	1	3090	MSTRG.12284	TRAPPC11	11.9104	1.7579	10.1328	1.01065	0	0	0	0	0	0	0	0
31823	u	novel	-1.03814	-0.14336	chr27	-	13963910	13964278	MSTRG.12286.1	1	369	MSTRG.12286	.	15.1409	2.23471	0	0	0	0	0	0	0	0	9.82114	1.35385
31869	u	novel	-1.19271	-0.0282624	chr27	+	18147443	18147846	MSTRG.12300.1	1	404	MSTRG.12300	.	0	0	15.8441	1.58031	5.23267	0.568455	18.3973	2.06035	5.94555	0.861602	0	0
31874	u	novel	-1.09576	-0.0004096	chr27	-	18272573	18272969	MSTRG.12302.1	1	397	MSTRG.12302	.	12.2317	1.80533	10.2695	1.02429	2.66247	0.289239	7.5063	0.840647	0	0	0	0
31886	x	novel	-1.29973	-0.0004096	chr27	+	18329033	18329543	MSTRG.12305.1	1	511	MSTRG.12305	PCM1	5.31898	0.785049	13.771	1.37354	9.75147	1.05936	7.97847	0.893527	4.72798	0.685159	11.6634	1.60781
31897	x	novel	-1.04013	-0.0253952	chr27	-	19001506	19013613	MSTRG.12309.1	2	4190	MSTRG.12309	MTMR7	2.11367	0.311965	0	0	3.63482	0.394871	0	0	0	0	0.706441	0.097383
3196	i	novel	-1.21129	-0.036864	chr10	-	36413199	36413621	MSTRG.1231.1	1	423	MSTRG.1231	RMDN3	0	0	11.5201	1.14903	0	0	0	0	0	0	0	0
31915	i	novel	-1.33634	-0.0004096	chr27	-	19187087	19187417	MSTRG.12313.1	1	331	MSTRG.12313	MICU3	0	0	20.0725	2.00206	2.60601	0.283105	7.29909	0.817441	0	0	11.1269	1.53385
31916	i	novel	-1.35879	-0.0004096	chr27	-	19220534	19220987	MSTRG.12314.1	1	454	MSTRG.12314	MICU3	0	0	20.5507	2.04975	0	0	0.997797	0.111745	3.32599	0.481988	4.98899	0.687735
31917	i	novel	-1.00783	-0.149094	chr27	-	19236184	19236808	MSTRG.12315.1	1	625	MSTRG.12315	MICU3	11.4848	1.69509	0	0	0	0	0	0	0	0	5.23616	0.721809
31944	u	novel	-1.30643	-0.0344064	chr27	+	23366626	23368501	MSTRG.12319.1	1	1876	MSTRG.12319	.	13.5682	2.00259	0	0	0	0	0	0	0	0	0	0
31945	u	novel	-1.0133	-0.0004096	chr27	+	23371050	23371252	MSTRG.12320.1	1	203	MSTRG.12320	.	0	0	0	0	0	0	0	0	0	0	0	0
31953	u	novel	-1.09739	-0.0004096	chr27	-	24044661	24044922	MSTRG.12323.1	1	262	MSTRG.12323	.	0	0	0	0	0	0	0	0	13.8092	2.00116	0	0
31955	u	novel	-1.30293	-0.004096	chr27	-	24076184	24076892	MSTRG.12325.1	1	709	MSTRG.12325	.	2.55148	0.376583	0	0	0	0	0	0	9.92384	1.43812	0	0
31960	i	novel	-1.02213	-0.0004096	chr27	+	24207927	24208340	MSTRG.12329.1	1	414	MSTRG.12329	ENSBTAG00000009685	0	0	16.2923	1.62501	0	0	1.82367	0.204237	2.55314	0.36999	1.0942	0.150837
31969	u	novel	-1.20715	-0.0237568	chr27	+	24829309	24830981	MSTRG.12331.1	1	1673	MSTRG.12331	.	1.2636	0.186499	0.541542	0.054014	0.90257	0.098051	11.3444	1.27048	0	0	11.049	1.52311
31974	u	novel	-1.02835	-0.065536	chr27	-	25173182	25173805	MSTRG.12336.1	1	624	MSTRG.12336	.	0	0	6.25962	0.624342	0	0	0	0	13.0497	1.8911	6.07488	0.837427
31996	u	novel	-1.06765	-0.0466944	chr27	+	25988257	25988689	MSTRG.12342.1	1	433	MSTRG.12342	.	0	0	0	0	0	0	0	0	0	0	2.78984	0.384581
31999	u	novel	-1.27665	-0.0004096	chr27	-	26037463	26037665	MSTRG.12343.1	1	203	MSTRG.12343	.	0	0	0	0	0	0	0.743842	0.083304	10.4138	1.50912	0	0
32036	u	novel	-1.14563	-0.045056	chr27	-	28941314	28942050	MSTRG.12352.1	1	737	MSTRG.12352	.	8.25102	1.2178	16.924	1.68802	15.3528	1.66786	16.1262	1.80601	6.70421	0.971544	12.7083	1.75185
32037	u	novel	-1.19199	-0.045056	chr27	-	28943476	28947171	MSTRG.12353.1	1	3696	MSTRG.12353	.	11.415	1.68479	19.0584	1.90091	16.4497	1.78702	15.0525	1.68576	10.747	1.55741	13.9445	1.92226
32033	u	novel	-1.10187	-0.012288	chr27	-	28437715	28438383	MSTRG.12354.1	1	669	MSTRG.12354	.	14.6712	2.16537	0	0	0	0	0	0	0	0	0	0
32040	u	novel	-1.18089	-0.0589824	chr27	-	29233226	29234219	MSTRG.12356.1	1	994	MSTRG.12356	.	0	0	11.3169	1.12876	0	0	12.4296	1.39202	11.9547	1.73243	16.8622	2.32446
32059	u	novel	-1.10363	-0.0282624	chr27	-	32808411	32811233	MSTRG.12360.1	1	2823	MSTRG.12360	.	41.5531	6.13299	61.6555	6.1496	60.464	6.56855	112.485	12.5975	0	0	98.6566	13.5999
32066	i	novel	-1.25129	-0.0290816	chr27	+	32954426	32954806	MSTRG.12366.1	1	381	MSTRG.12366	EIF4EBP1	5.15223	0.760438	0	0	0	0	11.7664	1.31774	0	0	0	0
32068	i	novel	-1.03728	-0.0004096	chr27	+	32968756	32969169	MSTRG.12368.1	1	414	MSTRG.12368	EIF4EBP1	10.942	1.61498	0	0	0	0	0.729469	0.081695	0	0	0.364734	0.050279
32097	u	novel	-1.04453	-0.170803	chr27	+	33717199	33730751	MSTRG.12372.1	2	227	MSTRG.12372	.	8.54185	1.26073	13.8899	1.38539	11.8779	1.29036	1.3304	0.148994	4.53304	0.656908	5.23348	0.721439
32139	u	novel	-1.10219	-0.0004096	chr27	-	36525278	36525547	MSTRG.12387.1	1	270	MSTRG.12387	.	0.955556	0.141034	15.0889	1.50499	0	0	0	0	0	0	1.67778	0.231283
32140	u	novel	-1.01058	-0.0004096	chr27	-	36530216	36530966	MSTRG.12389.1	1	751	MSTRG.12389	.	45.5526	6.72329	75.6578	7.5462	54.6325	5.93503	49.4794	5.5413	34.0333	4.93196	46.8975	6.46485
3216	j	novel	-1.07269	-0.0229376	chr10	+	36841629	36901179	MSTRG.1239.2	4	19488	MSTRG.1239	CHP1	1.94978	0.287775	1.82039	0.181568	0.630925	0.068541	0.517657	0.057974	1.72171	0.249503	10.2502	1.413
3220	x	novel	-1.07163	-0.0229376	chr10	+	36877974	36901175	MSTRG.1239.4	3	18734	MSTRG.1239	OIP5	0	0	0	0	28.0879	3.05135	0	0	0	0	0	0
32156	u	novel	-1.17778	-0.0114688	chr27	+	36910775	36911230	MSTRG.12396.1	1	456	MSTRG.12396	.	1.6557	0.244372	0	0	0	0	0	0	0	0	0	0
32157	u	novel	-1.05135	-0.032768	chr27	-	36917271	36919938	MSTRG.12397.1	1	2668	MSTRG.12397	.	0.282984	0.041767	1.38418	0.13806	1.52811	0.166007	46.1346	5.16671	32.8894	4.76619	27.3497	3.77018
32165	x	novel	-1.04318	-0.0663552	chr27	+	36938666	36941939	MSTRG.12401.1	3	2353	MSTRG.12401	SLC20A2	2.82363	0.41675	8.03814	0.801735	6.57374	0.714142	17.1492	1.92057	13.2214	1.91599	14.8347	2.04497
32166	u	novel	-1.01621	-0.0585728	chr27	-	37039307	37054899	MSTRG.12402.1	3	6567	MSTRG.12402	.	42.5263	6.27663	65.1736	6.5005	59.0267	6.4124	90.4997	10.1353	62.2773	9.02495	65.0796	8.97126
32169	i	novel	-1.15493	-0.0466944	chr27	+	37055418	37057041	MSTRG.12404.1	1	1624	MSTRG.12404	SMIM19	13.7315	2.02669	23.4563	2.33956	22.1096	2.40189	0	0	14.4624	2.09583	0	0
32192	u	novel	-1.27791	-0.0106496	chr27	+	37419872	37421115	MSTRG.12409.1	1	1244	MSTRG.12409	.	11.0064	1.62448	0	0	11.1584	1.21219	13.9212	1.55907	6.86977	0.995538	0	0
32195	u	novel	-1.26918	-0.090112	chr27	+	37450262	37451250	MSTRG.12413.1	1	989	MSTRG.12413	.	7.00607	1.03405	0	0	15.6542	1.7006	0	0	5.76946	0.836085	7.93933	1.09444
32205	u	novel	-1.18586	-0.0221184	chr27	-	38129564	38134611	MSTRG.12416.1	1	5048	MSTRG.12416	.	14.4947	2.13932	16.7114	1.66681	0	0	24.0121	2.68917	0	0	24.5979	3.39083
32210	u	novel	-1.08934	-0.0233472	chr27	+	38163159	38163809	MSTRG.12417.1	1	651	MSTRG.12417	.	6.26267	0.924332	10.6697	1.06421	7.31797	0.794992	14.149	1.58458	10.9677	1.5894	12.7834	1.7622
32206	u	novel	-1.15582	-0.0544768	chr27	-	38135158	38137235	MSTRG.12418.1	1	2078	MSTRG.12418	.	0	0	10.2204	1.0194	10.8138	1.17476	0	0	11.8489	1.71709	0	0
32207	u	novel	-1.28656	-0.118784	chr27	+	38138748	38139630	MSTRG.12419.1	1	883	MSTRG.12419	.	4.95923	0.731952	0	0	0	0	0	0	8.5504	1.23909	0	0
32208	u	novel	-1.01983	-0.0458752	chr27	+	38144074	38158651	MSTRG.12420.1	1	14578	MSTRG.12420	.	5.76761	0.851263	0	0	4.79476	0.520881	12.6855	1.42068	10.1536	1.47141	13.9258	1.91968
32209	u	novel	-1.3326	-0.0622592	chr27	+	38160095	38161458	MSTRG.12421.1	1	1364	MSTRG.12421	.	0	0	0	0	6.03959	0.656114	0	0	10.1466	1.4704	13.9692	1.92566
32211	u	novel	-1.04595	-0.09216	chr27	+	38166367	38166823	MSTRG.12422.1	1	457	MSTRG.12422	.	12.8796	1.90096	0	0	0	0	0	0	0	0	0	0
32212	u	novel	-1.02921	-0.057344	chr27	+	38169315	38170255	MSTRG.12423.1	1	941	MSTRG.12423	.	0	0	3.67269	0.366319	0	0	0	0	10.7428	1.5568	0	0
32213	u	novel	-1.15373	-0.0036864	chr27	+	38172367	38173544	MSTRG.12424.1	1	1178	MSTRG.12424	.	3.79457	0.560055	0	0	0	0	0	0	0	0	9.50411	1.31015
32214	u	novel	-1.17649	-0.0004096	chr27	+	38174472	38175065	MSTRG.12425.1	1	594	MSTRG.12425	.	2.1559	0.318197	0	0	0	0	0	0	0	0	0	0
32225	u	novel	-1.27673	-0.0131072	chr27	+	38219670	38220247	MSTRG.12426.1	1	578	MSTRG.12426	.	0	0	7.93772	0.791718	0	0	0	0	11.2284	1.62717	0	0
32216	u	novel	-1.06231	-0.0004096	chr27	+	38192239	38193039	MSTRG.12428.1	1	801	MSTRG.12428	.	3.23346	0.477239	11.6117	1.15817	0	0	0	0	0	0	8.57303	1.1818
32217	u	novel	-1.19854	-0.06144	chr27	+	38193327	38193659	MSTRG.12429.1	1	333	MSTRG.12429	.	1.81381	0.267708	6.78378	0.676623	0	0	8.16216	0.914098	4.53453	0.657125	11.3273	1.56148
32218	u	novel	-1.38224	-0.0606208	chr27	+	38193934	38194195	MSTRG.12430.1	1	262	MSTRG.12430	.	0	0	5.18702	0.51736	0	0	0	0	10.9504	1.58688	0	0
32220	u	novel	-1.17138	-0.0004096	chr27	+	38197299	38197653	MSTRG.12432.1	1	355	MSTRG.12432	.	0	0	0.850704	0.08485	0	0	0	0	12.7521	1.84798	0	0
32222	u	novel	-1.05695	-0.0241664	chr27	+	38209270	38213468	MSTRG.12434.1	1	4199	MSTRG.12434	.	8.81662	1.30128	11.4089	1.13794	6.94808	0.754809	0	0	7.28888	1.05627	14.3858	1.98309
32223	u	novel	-1.24808	-0.117146	chr27	+	38215873	38216336	MSTRG.12435.1	1	464	MSTRG.12435	.	5.85776	0.86457	0	0	7.15948	0.777775	0	0	5.2069	0.754561	12.7629	1.75938
32224	u	novel	-1.09662	-0.0110592	chr27	+	38217164	38217670	MSTRG.12436.1	1	507	MSTRG.12436	.	0	0	0	0	0	0	0	0	0	0	12.1933	1.68085
32227	u	novel	-1.30563	-0.0004096	chr27	-	38237607	38237832	MSTRG.12438.1	1	226	MSTRG.12438	.	0	0	0	0	0	0	0	0	0	0	0	0
32229	u	novel	-1.23753	-0.077824	chr27	-	38241841	38243201	MSTRG.12440.1	1	1361	MSTRG.12440	.	0	0	0	0	4.77076	0.518274	0	0	0	0	0	0
32230	u	novel	-1.29873	-0.0004096	chr27	-	38243505	38243767	MSTRG.12441.1	1	263	MSTRG.12441	.	0	0	6.31559	0.629925	0	0	0	0	0	0	11.6274	1.60284
32231	u	novel	-1.26141	-0.032768	chr27	+	38246690	38249800	MSTRG.12442.1	1	3111	MSTRG.12442	.	8.39087	1.23844	0	0	0	0	0	0	34.4175	4.98764	0	0
32233	u	novel	-1.04473	-0.0303104	chr27	+	38270644	38277244	MSTRG.12444.1	1	6601	MSTRG.12444	.	6.60536	0.974911	0	0	10.2695	1.11563	24.7647	2.77346	21.3071	3.08773	36.1797	4.9874
32236	u	novel	-1.0374	-0.14377	chr27	+	38305314	38346625	MSTRG.12447.1	2	3704	MSTRG.12447	.	5.94404	0.877304	12.1858	1.21542	9.07464	0.985829	15.487	1.73443	16.1602	2.34186	25.3574	3.49553
32261	u	novel	-1.21908	-0.0004096	chr27	-	41857700	41858061	MSTRG.12455.1	1	362	MSTRG.12455	.	0	0	0	0	0	0	0	0	11.2238	1.6265	0	0
32262	u	novel	-1.06228	-0.110592	chr27	-	41860882	41861234	MSTRG.12456.1	1	353	MSTRG.12456	.	0	0	0	0	0	0	17.1246	1.91783	0	0	0	0
32281	u	novel	-1.15162	-0.0004096	chr27	-	42183308	42183551	MSTRG.12465.1	1	244	MSTRG.12465	.	9.88934	1.45961	0	0	0	0	0	0	0	0	0	0
32285	u	novel	-1.14585	-0.0897024	chr27	-	42311797	42312289	MSTRG.12467.1	1	493	MSTRG.12467	.	0	0	0	0	0	0	0	0	11.0264	1.59789	0	0
32287	u	novel	-1.28586	-0.0004096	chr27	-	42344336	42344580	MSTRG.12469.1	1	245	MSTRG.12469	.	1.81225	0.267476	0	0	0	0	0	0	0	0	11.0939	1.5293
32288	u	novel	-1.19421	-0.086016	chr27	-	42356706	42357142	MSTRG.12470.1	1	437	MSTRG.12470	.	0	0	0	0	0	0	0	0	10.7117	1.55229	0	0
32289	u	novel	-1.15168	-0.0004096	chr27	-	42360957	42361685	MSTRG.12471.1	1	729	MSTRG.12471	.	0	0	0	0	0	0	7.45679	0.835102	11.1783	1.61991	0	0
32290	u	novel	-1.08565	-0.0376832	chr27	-	42370488	42372185	MSTRG.12472.1	1	1698	MSTRG.12472	.	0	0	0	0	0	0	0.186241	0.020858	10.361	1.50147	0	0
32291	u	novel	-1.34465	-0.0004096	chr27	-	42374448	42375099	MSTRG.12473.1	1	652	MSTRG.12473	.	9.89724	1.46077	0	0	0	0	0	0	0	0	0	0
32293	u	novel	-1.25337	-0.0073728	chr27	-	42398189	42400629	MSTRG.12475.1	1	2441	MSTRG.12475	.	1.97952	0.292165	0	0	0	0	0	0	6.79844	0.985201	10.32	1.42261
32296	u	novel	-1.1035	-0.0401408	chr27	-	42414808	42416850	MSTRG.12478.1	1	2043	MSTRG.12478	.	0	0	0	0	0	0	0	0	11.0387	1.59968	0	0
32297	u	novel	-1.10411	-0.177766	chr27	-	42417205	42417607	MSTRG.12479.1	1	403	MSTRG.12479	.	0	0	0	0	0	0	0	0	0	0	0	0
32303	u	novel	-1.06724	-0.03072	chr27	-	42486609	42495969	MSTRG.12486.1	2	9271	MSTRG.12486	.	0	0	0	0	0	0	0.219215	0.02455	0	0	0	0
32319	u	novel	-1.36732	-0.0004096	chr28	-	563603	563938	MSTRG.12494.1	1	336	MSTRG.12494	.	0	0	0	0	0	0	0	0	12.5655	1.82093	0	0
32322	u	novel	-1.01292	-0.0774144	chr28	-	587591	587994	MSTRG.12496.1	1	404	MSTRG.12496	.	33.5842	4.95682	69.4233	6.92436	45.3342	4.9249	74.0495	8.29297	69.415	10.0593	66.0025	9.09849
32323	u	novel	-1.07629	-0.036864	chr28	-	588083	596032	MSTRG.12497.1	2	3036	MSTRG.12497	.	11.2496	1.66038	14.9285	1.48899	21.5912	2.34558	22.7066	2.54296	4.46963	0.64772	22.6363	3.12043
319	u	novel	-1.22034	-0.012288	chr1	-	28952620	28961496	MSTRG.125.1	1	8877	MSTRG.125	.	21.5384	3.17893	17.6539	1.76083	14.7035	1.59732	24.7714	2.77421	16.3298	2.36645	32.4078	4.46744
32366	i	novel	-1.01962	-0.0004096	chr28	+	3427279	3427510	MSTRG.12513.1	1	232	MSTRG.12513	C1orf131	0	0	18.1724	1.81254	0	0	0	0	0	0	0	0
32385	i	novel	-1.04066	-0.012288	chr28	+	5874406	5874750	MSTRG.12518.1	1	345	MSTRG.12518	NTPCR	0	0	0	0	0	0	0	0	0	0	0	0
32386	i	novel	-1.23702	-0.0004096	chr28	+	5879636	5879978	MSTRG.12519.1	1	343	MSTRG.12519	NTPCR	5.72303	0.844685	0	0	0	0	0	0	10.1254	1.46732	0	0
32387	i	novel	-1.30392	-0.0004096	chr28	+	5890826	5891251	MSTRG.12520.1	1	426	MSTRG.12520	NTPCR	2.48122	0.366213	0	0	4.21361	0.457749	0	0	10.6338	1.541	0	0
32398	i	novel	-1.30104	-0.0004096	chr28	-	7931746	7932300	MSTRG.12523.1	1	555	MSTRG.12523	TOMM20	13.5171	1.99504	0	0	0	0	0	0	0	0	0	0
32401	i	novel	-1.14912	-0.094208	chr28	-	7954674	7955005	MSTRG.12526.1	1	332	MSTRG.12526	RBM34	4.8513	0.716023	15.9187	1.58775	0	0	6.28767	0.70417	0	0	0	0
32414	u	novel	-1.1414	-0.0167936	chr28	-	8412580	8412830	MSTRG.12528.1	1	251	MSTRG.12528	.	0	0	0	0	0	0	0	0	0	0	0	0
32443	i	novel	-1.08417	-0.032768	chr28	+	9419461	9420249	MSTRG.12536.1	1	789	MSTRG.12536	ACTN2	0.382763	0.056493	0.765526	0.076355	0.365019	0.039654	13.2053	1.47889	0	0	0	0
32508	u	novel	-1.41315	-0.0004096	chr28	-	15681210	15681525	MSTRG.12546.1	1	316	MSTRG.12546	.	0	0	0	0	0	0	0	0	10.0348	1.4542	0	0
32521	u	novel	-1.11498	-0.487424	chr28	+	17468602	17470089	MSTRG.12548.1	1	1488	MSTRG.12548	.	0	0	0	0	0	0	1.52218	0.170472	1.6875	0.244545	0	0
32536	i	novel	-1.30038	-0.0004096	chr28	+	19353842	19354893	MSTRG.12553.1	1	1052	MSTRG.12553	NRBF2	0	0	16.5475	1.65047	14.9686	1.62613	22.3365	2.50151	0	0	14.385	1.98298
32544	i	novel	-1.08103	-0.016384	chr28	-	19533184	19534290	MSTRG.12558.1	1	1107	MSTRG.12558	JMJD1C	0	0	0	0	0	0	0	0	6.62782	0.960475	11.1798	1.54114
32545	i	novel	-1.16156	-0.0004096	chr28	-	19536120	19536431	MSTRG.12559.1	1	312	MSTRG.12559	JMJD1C	15.4872	2.28581	12.1347	1.21033	0	0	0	0	0	0	0	0
32546	i	novel	-1.21238	-0.036864	chr28	-	19539139	19540177	MSTRG.12560.1	1	1039	MSTRG.12560	JMJD1C	3.49936	0.516484	0	0	0	0	0	0	7.69682	1.11539	0	0
32547	i	novel	-1.12261	-0.0004096	chr28	-	19541899	19544514	MSTRG.12561.1	1	2616	MSTRG.12561	JMJD1C	0	0	0	0	0	0	0	0	0	0	0	0
32549	i	novel	-1.26258	-0.024576	chr28	-	19561942	19566100	MSTRG.12562.1	1	4159	MSTRG.12562	JMJD1C	0	0	0	0	8.70899	0.946107	12.925	1.4475	10.0142	1.45121	14.3987	1.98487
32552	i	novel	-1.27427	-0.0004096	chr28	-	19589475	19589708	MSTRG.12565.1	1	234	MSTRG.12565	JMJD1C	0	0	0	0	0	0	12.906	1.44537	0	0	2.5812	0.35582
32554	u	novel	-1.32331	-0.0004096	chr28	-	19664516	19665564	MSTRG.12567.1	1	1049	MSTRG.12567	.	0	0	0	0	0	0	0	0	0	0	12.4786	1.72018
32555	u	novel	-1.19462	-0.012288	chr28	-	19667673	19673755	MSTRG.12568.1	1	6083	MSTRG.12568	.	0	0	4.4479	0.443639	0	0	0	0	2.19136	0.317562	0	0
32611	x	novel	-1.04005	-0.135168	chr28	-	25185593	25190519	MSTRG.12581.1	3	769	MSTRG.12581	TET1	22.935	3.38506	32.8218	3.27369	31.0091	3.36869	15.7971	1.76916	6.15709	0.892259	8.52519	1.1752
32612	u	novel	-1.22808	-0.0229376	chr28	+	25202563	25207033	MSTRG.12583.1	1	4471	MSTRG.12583	.	39.2453	5.79237	49.0697	4.89427	40.6791	4.4192	35.1805	3.93994	28.6656	4.15409	33.2294	4.5807
32613	u	novel	-1.20991	-0.077824	chr28	+	25202582	25207033	MSTRG.12583.2	2	3378	MSTRG.12583	.	5.23126	0.772101	12.3024	1.22706	11.5609	1.25593	7.37313	0.825733	6.41534	0.929683	7.96278	1.09767
32627	u	novel	-1.1784	-0.016384	chr28	+	25462618	25463042	MSTRG.12588.1	1	425	MSTRG.12588	.	9.94824	1.4683	3.95765	0.394741	1.77647	0.192988	2.84235	0.318321	2.84235	0.411901	3.90823	0.538753
32628	u	novel	-1.13949	-0.024576	chr28	+	25463357	25463687	MSTRG.12589.1	1	331	MSTRG.12589	.	11.8369	1.74705	0	0	0	0	0	0	0	0	0	0
32639	u	novel	-1.16121	-0.026624	chr28	+	25854033	25854433	MSTRG.12594.1	1	401	MSTRG.12594	.	6.13839	0.905989	0	0	6.77806	0.736338	16.192	1.81338	10.1671	1.47337	0	0
32678	u	novel	-1.03396	-0.0557056	chr28	-	27656218	27673186	MSTRG.12605.1	1	16969	MSTRG.12605	.	9.82344	1.44988	0	0	12.5396	1.36225	0	0	2.20535	0.319589	17.7244	2.44332
32699	u	novel	-1.24201	-0.002048	chr28	-	28501118	28501566	MSTRG.12618.1	1	449	MSTRG.12618	.	22.8552	3.37329	0	0	15.3818	1.67101	5.03118	0.563453	3.2294	0.46799	0	0
32701	u	novel	-1.05836	-0.038912	chr28	+	28517518	28517946	MSTRG.12620.1	1	429	MSTRG.12620	.	0	0	0	0	0	0	0	0	10.8974	1.57921	0	0
32722	i	novel	-1.14303	-0.0004096	chr28	-	29381731	29382163	MSTRG.12628.1	1	433	MSTRG.12628	ECD	13.94	2.05745	0	0	0	0	0	0	9.76443	1.41502	0	0
32738	u	novel	-1.39358	-0.0004096	chr28	+	29606470	29606753	MSTRG.12635.1	1	284	MSTRG.12635	.	0	0	0	0	0	0	4.34473	0.486576	0	0	0	0
32741	u	novel	-1.33493	-0.0004096	chr28	-	29632686	29633135	MSTRG.12640.1	1	450	MSTRG.12640	.	11.6911	1.72554	0	0	0	0	0	0	0	0	0	0
32742	u	novel	-1.29362	-0.032768	chr28	-	29633823	29636231	MSTRG.12641.1	1	2409	MSTRG.12641	.	3.14707	0.464488	0	0	0	0	0	0	0	0	8.18389	1.12816
32743	u	novel	-1.30701	-0.0004096	chr28	-	29637286	29638107	MSTRG.12642.1	1	822	MSTRG.12642	.	0	0	0	0	1.72884	0.187814	0	0	0	0	0	0
32773	i	novel	-1.17177	-0.077824	chr28	+	30063085	30064510	MSTRG.12650.1	1	1426	MSTRG.12650	VCL	1.90603	0.281319	0	0	2.19004	0.237916	13.3121	1.49085	11.8057	1.71084	11.7212	1.61578
32774	i	novel	-1.04848	-0.049152	chr28	+	30074573	30075579	MSTRG.12651.1	1	1007	MSTRG.12651	VCL	2.84906	0.420503	0	0	3.88977	0.422568	11.996	1.34346	0	0	0	0
32779	u	novel	-1.13802	-0.0499712	chr28	+	30189516	30191314	MSTRG.12653.1	1	1799	MSTRG.12653	.	1.93052	0.284933	0	0	0	0	0	0	0	0	0	0
32781	i	novel	-1	-0.0004096	chr28	+	30332702	30333042	MSTRG.12655.1	1	341	MSTRG.12655	ENSBTAG00000011072	0.88563	0.130714	2.65689	0.265002	1.77126	0.192422	3.54252	0.396735	10.6158	1.5384	1.73607	0.239318
32805	u	novel	-1.26302	-0.0004096	chr28	+	31488236	31488546	MSTRG.12660.1	1	311	MSTRG.12660	.	5.34084	0.788275	10.6431	1.06156	0	0	3.39871	0.380629	10.1125	1.46547	6.79743	0.93703
32825	u	novel	-1.02843	-0.049152	chr28	+	31708622	31708968	MSTRG.12663.1	1	347	MSTRG.12663	.	0	0	13.4899	1.3455	0	0	3.04611	0.34114	0	0	10.0086	1.3797
32826	u	novel	-1.1575	-0.0004096	chr28	+	31710606	31711056	MSTRG.12664.1	1	451	MSTRG.12664	.	0	0	10.4106	1.03837	0	0	10.3725	1.16164	0	0	0	0
32829	u	novel	-1.15112	-0.0401408	chr28	+	31717671	31718297	MSTRG.12667.1	1	627	MSTRG.12667	.	6.94577	1.02515	0	0	16.547	1.7976	0	0	0	0	0	0
32806	u	novel	-1.2762	-0.034816	chr28	+	31490965	31491505	MSTRG.12668.1	1	541	MSTRG.12668	.	0	0	0	0	0	0	8.09427	0.906495	0	0	0	0
32812	u	novel	-1.38626	-0.0004096	chr28	+	31626395	31626612	MSTRG.12674.1	1	218	MSTRG.12674	.	0	0	0	0	0	0	0	0	8.16514	1.18326	0	0
32813	u	novel	-1.03015	-0.2048	chr28	+	31628705	31631075	MSTRG.12675.1	1	2371	MSTRG.12675	.	11.1978	1.65273	0	0	0	0	0	0	0	0	0	0
32814	u	novel	-1.18849	-0.057344	chr28	+	31637683	31639719	MSTRG.12676.1	1	2037	MSTRG.12676	.	0	0	0	0	6.89285	0.748809	2.10381	0.23561	0	0	4.3158	0.594936
3274	u	novel	-1.24236	-0.02048	chr10	+	38104151	38104569	MSTRG.1268.1	1	419	MSTRG.1268	.	0	0	0	0	0	0	9.73031	1.08972	0	0	9.00955	1.24197
32818	u	novel	-1.15133	-0.221184	chr28	+	31660623	31662163	MSTRG.12680.1	1	1541	MSTRG.12680	.	0	0	9.37443	0.935018	0	0	0	0	0	0	0	0
32820	u	novel	-1.15918	-0.0004096	chr28	+	31687454	31688092	MSTRG.12682.1	1	639	MSTRG.12682	.	10.8654	1.60367	0	0	0	0	2.22844	0.249568	5.72247	0.829275	0	0
32822	u	novel	-1.24223	-0.0004096	chr28	+	31699523	31699800	MSTRG.12684.1	1	278	MSTRG.12684	.	0	0	0	0	0	0	12.4928	1.3991	2.17266	0.314853	0	0
32852	u	novel	-1.12177	-0.0929792	chr28	+	31914891	31915783	MSTRG.12686.1	1	893	MSTRG.12686	.	0	0	9.1579	0.91342	0	0	0	0	1.00784	0.146052	0	0
32830	u	novel	-1.0241	-0.0360448	chr28	+	31735139	31736097	MSTRG.12687.1	1	959	MSTRG.12687	.	0	0	14.1293	1.40928	0	0	0	0	0	0	0	0
32833	u	novel	-1.08026	-0.008192	chr28	+	31754608	31762602	MSTRG.12690.1	1	7995	MSTRG.12690	.	0	0	0	0	0	0	4.21964	0.472566	0	0	0	0
32834	u	novel	-1.1791	-0.0004096	chr28	+	31763787	31764589	MSTRG.12691.1	1	803	MSTRG.12691	.	0	0	0	0	0	0	4.50934	0.505011	0	0	11.4209	1.57438
32838	u	novel	-1.14141	-0.057344	chr28	+	31779036	31779359	MSTRG.12695.1	1	324	MSTRG.12695	.	8.38889	1.23815	0	0	0	0	0	0	0	0	0	0
32839	u	novel	-1.03627	-0.02048	chr28	+	31787795	31793791	MSTRG.12696.1	1	5997	MSTRG.12696	.	8.54677	1.26145	12.4957	1.24634	0	0	0	0	0	0	0	0
32840	u	novel	-1.10565	-0.008192	chr28	+	31799203	31800196	MSTRG.12697.1	1	994	MSTRG.12697	.	16.7938	2.47866	0	0	0	0	0	0	7.8994	1.14475	0	0
32842	u	novel	-1.15256	-0.0004096	chr28	+	31809159	31809711	MSTRG.12699.1	1	553	MSTRG.12699	.	11.1953	1.65236	0	0	0	0	0	0	0	0	0	0
32846	u	novel	-1.08276	-0.016384	chr28	+	31861320	31862403	MSTRG.12703.1	1	1084	MSTRG.12703	.	0	0	15.0987	1.50596	5.85055	0.635578	0	0	0	0	0	0
32847	u	novel	-1.24554	-0.0004096	chr28	+	31864265	31864643	MSTRG.12704.1	1	379	MSTRG.12704	.	0	0	0	0	14.9182	1.62065	0	0	7.89182	1.14365	0	0
32849	u	novel	-1.06766	-0.0004096	chr28	+	31887783	31888212	MSTRG.12706.1	1	430	MSTRG.12706	.	10.1837	1.50306	0	0	7.94651	0.863274	0	0	0	0	0	0
32850	u	novel	-1.42559	-0.053248	chr28	+	31889742	31890543	MSTRG.12707.1	1	802	MSTRG.12707	.	0	0	0	0	0	0	0	0	6.58978	0.954961	0	0
32854	u	novel	-1.20535	-0.176128	chr28	+	32051075	32051467	MSTRG.12710.1	1	393	MSTRG.12710	.	10.374	1.53115	0	0	0	0	0	0	5.76336	0.835201	0	0
32855	u	novel	-1.15857	-0.2048	chr28	+	32057253	32057651	MSTRG.12711.1	1	399	MSTRG.12711	.	0	0	15.3148	1.52751	0	0	3.02757	0.339064	0	0	10.1454	1.39855
32856	u	novel	-1.19621	-0.159744	chr28	+	32100637	32100926	MSTRG.12712.1	1	290	MSTRG.12712	.	0	0	0	0	0	0	0	0	0	0	9.83448	1.35569
32857	u	novel	-1.00886	-0.0004096	chr28	+	32132287	32132912	MSTRG.12713.1	1	626	MSTRG.12713	.	11.0911	1.63697	0	0	0	0	0	0	0	0	0	0
32858	u	novel	-1.12945	-0.0004096	chr28	+	32141444	32141698	MSTRG.12714.1	1	255	MSTRG.12714	.	10.6588	1.57318	0	0	0	0	0	0	0	0	0	0
32860	u	novel	-1.20135	-0.098304	chr28	+	32155213	32155690	MSTRG.12716.1	1	478	MSTRG.12716	.	0	0	0	0	0	0	0	0	3.5639	0.516465	0	0
32861	u	novel	-1.14722	-0.135168	chr28	+	32161978	32162236	MSTRG.12717.1	1	259	MSTRG.12717	.	0	0	0	0	0	0	0	0	13.9923	2.0277	0	0
32862	u	novel	-1.06542	-0.0004096	chr28	+	32176952	32177229	MSTRG.12718.1	1	278	MSTRG.12718	.	13.036	1.92403	0	0	0	0	0	0	0	0	3.08633	0.425453
32863	u	novel	-1.1783	-0.0004096	chr28	+	32296404	32296787	MSTRG.12719.1	1	384	MSTRG.12719	.	0	0	0	0	0	0	0	0	10.4115	1.50878	0	0
3281	u	novel	-1.09471	-0.024576	chr10	-	38156734	38157164	MSTRG.1272.1	1	431	MSTRG.1272	.	0	0	0	0	0	0	0	0	14.2784	2.06917	0	0
32864	u	novel	-1.16904	-0.0004096	chr28	+	32313671	32313910	MSTRG.12720.1	1	240	MSTRG.12720	.	0	0	0	0	10.2458	1.11306	0	0	0	0	0	0
32866	u	novel	-1.17871	-0.0004096	chr28	+	32347836	32348116	MSTRG.12721.1	1	281	MSTRG.12721	.	3.76157	0.555184	0	0	0	0	1.07473	0.120362	2.14947	0.311491	11.2847	1.5556
32902	u	novel	-1.45211	-0.0045056	chr28	+	35306064	35306327	MSTRG.12729.1	1	264	MSTRG.12729	.	12.0114	1.7728	0	0	0	0	0	0	0	0	5.59849	0.771755
32929	u	novel	-1.06076	-0.0618496	chr28	-	36114274	36125623	MSTRG.12736.1	1	11350	MSTRG.12736	.	17.3268	2.55733	19.1703	1.91207	25.9281	2.81671	16.2292	1.81754	11.9854	1.73687	15.1139	2.08346
3283	i	novel	-1.23887	-0.0004096	chr10	-	38217780	38218123	MSTRG.1274.1	1	344	MSTRG.1274	TTBK2	1.31686	0.19436	0	0	0	0	0	0	0	0	10.9738	1.51275
32973	u	novel	-1.02285	-0.098304	chr28	+	41986148	41987594	MSTRG.12749.1	1	1447	MSTRG.12749	.	2.38365	0.351812	5.95966	0.594424	6.8304	0.742025	0	0	3.04308	0.440989	10.3184	1.4224
3284	u	novel	-1.07293	-0.057344	chr10	-	38277879	38278144	MSTRG.1275.1	1	266	MSTRG.1275	.	0	0	14.7594	1.47212	0	0	0	0	0	0	0	0
32974	u	novel	-1.08397	-0.0638976	chr28	+	41987901	41989215	MSTRG.12750.1	1	1315	MSTRG.12750	.	0	0	0	0	0	0	0	0	6.09658	0.883489	11.492	1.58418
32978	u	novel	-1.01478	-0.043008	chr28	+	42009402	42010149	MSTRG.12754.1	1	748	MSTRG.12754	.	8.49497	1.25381	16.8286	1.67851	8.86031	0.962545	0	0	7.5773	1.09807	0	0
32979	u	novel	-1.1119	-0.0004096	chr28	+	42014027	42014434	MSTRG.12755.1	1	408	MSTRG.12755	.	0	0	0	0	0	0	2.59069	0.290137	0	0	0	0
32983	u	novel	-1.31328	-0.0221184	chr28	+	42027013	42027226	MSTRG.12759.1	1	214	MSTRG.12759	.	0	0	0	0	0	0	0	0	11.2897	1.63606	0	0
33011	u	novel	-1.31846	-0.0004096	chr28	-	43271968	43272234	MSTRG.12763.1	1	267	MSTRG.12763	.	9.04869	1.33553	0	0	0	0	13.6667	1.53056	0	0	0	0
33000	u	novel	-1.09622	-0.0606208	chr28	+	43095574	43120743	MSTRG.12764.1	1	25170	MSTRG.12764	.	9.61281	1.41879	11.9106	1.18798	13.9877	1.51956	12.4756	1.39717	12.7231	1.84378	14.6243	2.01597
33002	u	novel	-1.25233	-0.053248	chr28	+	43143399	43144033	MSTRG.12766.1	1	635	MSTRG.12766	.	0	0	0	0	0	0	0	0	0	0	0	0
33010	i	novel	-1.17399	-0.04096	chr28	-	43236470	43236823	MSTRG.12770.1	1	354	MSTRG.12770	ARHGAP22	23.4605	3.46262	0	0	0	0	0	0	0	0	0	0
33014	u	novel	-1.39931	-0.0004096	chr28	-	43320577	43320800	MSTRG.12773.1	1	224	MSTRG.12773	.	0	0	0	0	0	0	0	0	11.7411	1.70147	0	0
33056	x	novel	-1.22763	-0.004096	chr28	-	44415993	44418837	MSTRG.12781.1	1	2845	MSTRG.12781	TIMM23	6.15677	0.908701	0	0	9.75571	1.05982	20.5301	2.29921	14.5592	2.10986	14.6903	2.02507
33067	x	novel	-1.08989	-0.0700416	chr28	-	44493631	44496360	MSTRG.12793.1	2	2315	MSTRG.12793	FAM21A	6.62721	0.978136	10.2942	1.02675	9.0269	0.980643	28.3171	3.17129	24.2415	3.51297	20.2609	2.79298
33119	u	novel	-1.31876	-0.02048	chr29	-	985136	985397	MSTRG.12799.1	1	262	MSTRG.12799	.	0	0	0	0	0	0	0	0	10.9504	1.58688	0	0
33138	i	novel	-1.21723	-0.0004096	chr29	-	1087306	1087900	MSTRG.12811.1	1	595	MSTRG.12811	CEP295	9.13613	1.34844	0	0	0	0	0	0	0	0	0	0
33139	i	novel	-1.23948	-0.0004096	chr29	-	1088871	1089402	MSTRG.12812.1	1	532	MSTRG.12812	CEP295	7.36278	1.0867	0	0	15.0432	1.63423	0	0	4.54135	0.658113	10.4455	1.43992
33140	i	novel	-1.01956	-0.0004096	chr29	-	1106263	1107114	MSTRG.12813.1	1	852	MSTRG.12813	CEP295	11.8744	1.75259	0	0	3.0601	0.332436	0	0	0	0	0	0
33141	i	novel	-1.16026	-0.0004096	chr29	-	1117831	1118187	MSTRG.12814.1	1	357	MSTRG.12814	CEP295	0	0	0	0	0	0	0	0	10.9972	1.59367	0	0
33155	u	novel	-1.31123	-0.0004096	chr29	+	5065739	5066157	MSTRG.12817.1	1	419	MSTRG.12817	.	0	0	1.80191	0.179725	3.9642	0.430653	0	0	1.44153	0.2089	4.32458	0.596147
33179	u	novel	-1.0797	-0.04096	chr29	-	7341303	7345784	MSTRG.12820.1	2	3198	MSTRG.12820	.	1.52267	0.224737	0	0	0	0	2.0419	0.228677	7.23658	1.04869	1.62388	0.223853
33180	u	novel	-1.11073	-0.04096	chr29	-	7343273	7345781	MSTRG.12820.2	1	2509	MSTRG.12820	.	0.526704	0.077738	0	0	0	0	3.60263	0.403466	9.66776	1.40101	3.50698	0.483439
33181	u	novel	-1.02982	-0.0487424	chr29	-	7349650	7350456	MSTRG.12821.1	1	807	MSTRG.12821	.	0.928129	0.136986	2.58364	0.257696	0	0	0	0	10.4709	1.51739	0	0
33182	u	novel	-1.04125	-0.0425984	chr29	-	7351889	7356411	MSTRG.12822.1	1	4523	MSTRG.12822	.	2.45412	0.362214	0	0	0	0	14.5622	1.63086	0	0	9.22596	1.27181
33184	u	novel	-1.1282	-0.0192512	chr29	-	7364487	7374657	MSTRG.12824.1	3	7714	MSTRG.12824	.	0.411071	0.060672	1.08205	0.107925	1.08341	0.117697	16.0683	1.79953	9.84222	1.42629	12.8458	1.7708
33210	u	novel	-1.15129	-0.049152	chr29	-	8483470	8484655	MSTRG.12831.1	1	1186	MSTRG.12831	.	0	0	0	0	10.4503	1.13527	0	0	2.7167	0.393692	4.71079	0.649386
33211	u	novel	-1.348	-0.0004096	chr29	-	8487562	8488054	MSTRG.12832.1	1	493	MSTRG.12832	.	0	0	0	0	5.51319	0.598928	0	0	4.28803	0.621403	11.5497	1.59213
33199	u	novel	-1.15229	-0.0004096	chr29	-	8410396	8410632	MSTRG.12833.1	1	237	MSTRG.12833	.	9.55696	1.41055	2.54852	0.254193	0	0	3.82279	0.428122	2.54852	0.369321	10.211	1.40759
33200	u	novel	-1.18007	-0.0004096	chr29	-	8416651	8417066	MSTRG.12834.1	1	416	MSTRG.12834	.	0	0	14.7476	1.47094	9.40385	1.02159	4.71875	0.528463	0	0	0	0
33202	u	novel	-1.32578	-0.0004096	chr29	-	8431163	8431476	MSTRG.12836.1	1	314	MSTRG.12836	.	0	0	0	0	0	0	0	0	7.69427	1.11502	0	0
33206	u	novel	-1.1762	-0.1024	chr29	-	8441617	8443977	MSTRG.12840.1	1	2361	MSTRG.12840	.	0	0	4.85896	0.484639	0	0	0	0	4.60229	0.666943	0	0
33207	u	novel	-1.09306	-0.053248	chr29	-	8444783	8445143	MSTRG.12841.1	1	361	MSTRG.12841	.	0	0	0	0	0	0	7.81144	0.87482	14.2216	2.06093	0	0
33209	u	novel	-1.31967	-0.0004096	chr29	-	8452416	8453456	MSTRG.12843.1	1	1041	MSTRG.12843	.	10.4438	1.54144	0	0	0	0	0	0	0	0	0	0
33212	u	novel	-1.20566	-0.0004096	chr29	-	8503942	8504321	MSTRG.12846.1	1	380	MSTRG.12846	.	9.87895	1.45807	0	0	0	0	0	0	5.56316	0.806189	0	0
33213	u	novel	-1.0958	-0.0004096	chr29	-	8504633	8505061	MSTRG.12847.1	1	429	MSTRG.12847	.	6.37384	0.94074	0	0	16.8881	1.83465	0	0	0	0	0	0
33219	u	novel	-1.19764	-0.0004096	chr29	-	8591567	8592113	MSTRG.12851.1	1	547	MSTRG.12851	.	12.3784	1.82698	2.56762	0.256098	16.8391	1.82933	0	0	6.62523	0.960099	12.1463	1.67437
33229	i	novel	-1.12544	-0.065536	chr29	-	9284422	9285435	MSTRG.12854.1	1	1014	MSTRG.12854	HIKESHI	0	0	18.425	1.83774	0	0	8.11341	0.908639	4.46154	0.646547	8.44872	1.16466
33235	u	novel	-1.25619	-0.0454656	chr29	+	9549514	9551192	MSTRG.12856.1	1	1679	MSTRG.12856	.	12.2108	1.80225	0	0	0	0	5.11197	0.572501	0	0	3.75104	0.517084
33258	u	novel	-1.23105	-0.0057344	chr29	+	9690965	9691878	MSTRG.12857.1	1	914	MSTRG.12857	.	0	0	0	0	0	0	0	0	14.372	2.08273	5.82875	0.803497
33259	u	novel	-1.09658	-0.0004096	chr29	+	9696125	9696620	MSTRG.12858.1	1	496	MSTRG.12858	.	4.81855	0.711188	14.6129	1.45751	0	0	0	0	0	0	0	0
33261	i	novel	-1.10573	-0.0004096	chr29	+	9707376	9707664	MSTRG.12860.1	1	289	MSTRG.12860	CCDC83	13.4325	1.98256	0	0	0	0	0	0	0	0	0	0
33274	x	novel	-1.10949	-0.0548864	chr29	-	12486480	12490450	MSTRG.12868.1	1	3971	MSTRG.12868	CCDC90B	20.152	2.97431	31.4975	3.1416	29.5404	3.20914	16.5988	1.85894	12.6009	1.82606	18.1315	2.49943
3308	x	novel	-1.27565	-0.016384	chr10	+	42712873	42715163	MSTRG.1287.1	1	2291	MSTRG.1287	DNAAF2	3.16368	0.46694	19.6224	1.95717	22.0629	2.39681	0	0	5.06154	0.733497	8.51637	1.17399
33280	u	novel	-1.16685	-0.0167936	chr29	+	12548372	12549565	MSTRG.12870.1	1	1194	MSTRG.12870	.	24.2797	3.58354	34.7663	3.46764	0	0	0	0	0	0	8.94389	1.23292
33303	u	novel	-1.10073	-0.0323584	chr29	+	17700885	17705135	MSTRG.12872.1	1	4251	MSTRG.12872	.	39.3383	5.80609	60.9588	6.08011	51.5561	5.60083	67.0329	7.50716	54.6184	7.91507	68.6036	9.45706
33332	u	novel	-1.25212	-0.0004096	chr29	+	18476173	18476466	MSTRG.12881.1	1	294	MSTRG.12881	.	7.70408	1.13708	0	0	0	0	0	0	0	0	0	0
33322	i	novel	-1.06194	-0.172032	chr29	+	18211673	18212266	MSTRG.12885.1	1	594	MSTRG.12885	INTS4	0	0	0	0	0	0	0	0	0	0	7.37205	1.01624
33324	u	novel	-1.19748	-0.028672	chr29	+	18249538	18250384	MSTRG.12887.1	1	847	MSTRG.12887	.	0	0	0	0	0	0	0	0	10.0508	1.45651	0	0
3310	i	novel	-1.09497	-0.1024	chr10	+	42716426	42717805	MSTRG.1289.1	1	1380	MSTRG.1289	POLE2	10.2572	1.51391	0	0	0	0	0	0	0	0	0	0
33328	u	novel	-1.22892	-0.0004096	chr29	+	18430971	18432928	MSTRG.12890.1	1	1958	MSTRG.12890	.	0	0	10.1328	1.01066	13.2467	1.43906	0	0	0	0	0	0
33329	u	novel	-1.26163	-0.18432	chr29	+	18435311	18435588	MSTRG.12891.1	1	278	MSTRG.12891	.	4.34532	0.641343	0	0	0	0	0	0	10.8633	1.57426	0	0
33341	i	novel	-1.0014	-0.0499712	chr29	-	20419716	20419936	MSTRG.12896.1	1	221	MSTRG.12896	LUZP2	0	0	0	0	0	0	15.7149	1.75995	13.1527	1.90603	11.7195	1.61553
33352	i	novel	-1.11661	-0.0004096	chr29	-	24725716	24726300	MSTRG.12898.1	1	585	MSTRG.12898	PRMT3	11.0991	1.63817	0	0	0	0	0	0	0	0	0	0
3323	o	novel	-1.35057	-0.128614	chr10	-	42863857	42878191	MSTRG.1290.2	2	296	MSTRG.1290	Metazoa_SRP	1909.37	281.811	4.64835	0.463632	0	0	2605.26	291.769	2.78564	0.403682	7.33684	1.01139
33354	i	novel	-1.05433	-0.094208	chr29	-	24814009	24814304	MSTRG.12900.1	1	296	MSTRG.12900	HTATIP2	0	0	0	0	0	0	0	0	0	0	12.2432	1.68774
33363	i	novel	-1.01646	-0.0937984	chr29	-	26048318	26048903	MSTRG.12902.1	1	586	MSTRG.12902	ZDHHC13	10.3072	1.52127	0	0	0	0	2.06143	0.230864	0	0	0	0
33364	i	novel	-1.32094	-0.0004096	chr29	-	26050375	26050585	MSTRG.12903.1	1	211	MSTRG.12903	ZDHHC13	12.1659	1.79561	0	0	0	0	5.72512	0.641168	0	0	1.35545	0.18685
33373	u	novel	-1.22856	-0.0004096	chr29	-	26385182	26385398	MSTRG.12907.1	1	217	MSTRG.12907	.	4.87097	0.718925	17.3963	1.73513	0	0	0	0	8.3318	1.20741	3.47926	0.479619
3328	u	novel	-1.1224	-0.049152	chr10	-	42903208	42904328	MSTRG.1292.1	1	1121	MSTRG.1292	.	268.417	39.6167	339.723	33.8844	314.654	34.1827	481.785	53.9561	312.694	45.3143	345.942	47.6883
33491	i	novel	-1.18307	-0.0004096	chr29	-	28635273	28636167	MSTRG.12924.1	1	895	MSTRG.12924	MSANTD2	6.82123	1.00677	12.9844	1.29508	13.6492	1.48279	12.4849	1.39821	6.51285	0.943814	11.4816	1.58274
33533	x	novel	-1.15105	-0.0004096	chr29	+	29619658	29620795	MSTRG.12934.1	1	1138	MSTRG.12934	PUS3	16.1476	2.38329	19.6274	1.95766	13.0615	1.41894	57.0044	6.38405	35.7654	5.18296	51.145	7.05037
33550	u	novel	-1.12682	-0.0172032	chr29	+	29966030	29969003	MSTRG.12937.1	1	2974	MSTRG.12937	.	0	0	14.2213	1.41845	13.8248	1.50187	14.5124	1.62528	9.73336	1.41051	13.3736	1.84356
33553	u	novel	-1.12691	-0.06144	chr29	+	29983303	29984996	MSTRG.12940.1	1	1694	MSTRG.12940	.	100.795	14.8767	151.138	15.0747	134.322	14.5922	138.285	15.4869	97.8341	14.1777	109.372	15.077
33564	i	novel	-1.22961	-0.0094208	chr29	+	30086827	30088101	MSTRG.12948.1	1	1275	MSTRG.12948	ST3GAL4	0	0	10.2714	1.02448	0	0	0	0	11.5443	1.67295	0	0
33625	u	novel	-1.10527	-0.0004096	chr29	-	37577189	37577412	MSTRG.12967.1	1	224	MSTRG.12967	.	0	0	1.23214	0.122896	0	0	0	0	0	0	0	0
3314	i	novel	-1.08829	-0.0004096	chr10	+	42793605	42794332	MSTRG.1297.1	1	728	MSTRG.1297	KLHDC2	0	0	0	0	0	0	0	0	0	0	11.6154	1.60119
33640	u	novel	-1.27564	-0.0704512	chr29	-	37871710	37872374	MSTRG.12973.1	1	665	MSTRG.12973	.	18.1113	2.67311	28.8812	2.88065	11.6684	1.26761	33.5835	3.76108	19.8301	2.87369	33.1008	4.56296
33641	u	novel	-1.02786	-0.0638976	chr29	+	37872469	37875202	MSTRG.12974.1	1	2734	MSTRG.12974	.	8.57096	1.26502	0	0	4.09004	0.444324	0	0	6.81163	0.987112	0	0
33643	u	novel	-1.01982	-0.0045056	chr29	-	37953753	37954134	MSTRG.12976.1	1	382	MSTRG.12976	.	3.1623	0.466737	0	0	0	0	7.90576	0.885383	0	0	15.8115	2.17963
33644	u	novel	-1.00747	-0.0237568	chr29	-	37955715	37956464	MSTRG.12977.1	1	750	MSTRG.12977	.	0	0	0	0	2.55733	0.277817	0	0	0	0	10.96	1.51084
33646	u	novel	-1.1458	-0.0360448	chr29	-	37966030	37966675	MSTRG.12979.1	1	646	MSTRG.12979	.	0.467492	0.068999	0	0	2.80495	0.304718	0	0	14.2028	2.05821	0	0
33649	u	novel	-1.11358	-0.016384	chr29	-	37973927	37977928	MSTRG.12982.1	1	4002	MSTRG.12982	.	2.11294	0.311857	0	0	0	0	0	0	0	0	11.1372	1.53527
33719	i	novel	-1.1215	-0.0724992	chr29	-	40496082	40496397	MSTRG.12988.1	1	316	MSTRG.12988	VWCE	0	0	0	0	0	0	7.01582	0.785717	11.9399	1.73027	0	0
33740	i	novel	-1.15519	-0.0004096	chr29	-	40700577	40701025	MSTRG.12999.1	1	449	MSTRG.12999	SYT7	0	0	0	0	1.30958	0.142267	5.38307	0.602862	10.3541	1.50047	0	0
3317	x	novel	-1.36249	-0.0004096	chr10	-	42803270	42803626	MSTRG.1300.1	1	357	MSTRG.1300	KLHDC2	0	0	17.3613	1.73164	6.75985	0.73436	0	0	10.9888	1.59245	0	0
33762	x	novel	-1.0352	-0.0442368	chr29	-	41164883	41170555	MSTRG.13014.2	2	2505	MSTRG.13014	BEST1	0	0	0	0	0	0	0	0	1.2773	0.185101	0	0
33767	u	novel	-1.22681	-0.03072	chr29	-	41179497	41180165	MSTRG.13018.1	1	669	MSTRG.13018	.	4.28849	0.632955	11.701	1.16708	13.3513	1.45042	0	0	0	0	0	0
33769	u	novel	-1.33354	-0.159744	chr29	-	41196977	41197521	MSTRG.13019.1	1	545	MSTRG.13019	.	0	0	0	0	0	0	0	0	14.8881	2.15751	0	0
33772	u	novel	-1.16244	-0.0004096	chr29	-	41206973	41207620	MSTRG.13022.1	1	648	MSTRG.13022	.	0	0	0	0	4.39198	0.477125	11.7886	1.32023	0	0	0	0
33773	u	novel	-1.01802	-0.036864	chr29	-	41210294	41213116	MSTRG.13023.1	1	2823	MSTRG.13023	.	7.58059	1.11885	0	0	10.9876	1.19365	0	0	0	0	0	0
33775	u	novel	-1.1298	-0.012288	chr29	-	41224199	41225175	MSTRG.13025.1	1	977	MSTRG.13025	.	4.7912	0.707152	0	0	9.71955	1.05589	0	0	10.8158	1.56737	0	0
33777	u	novel	-1.01094	-0.004096	chr29	-	41237633	41244596	MSTRG.13027.1	1	6964	MSTRG.13027	.	2.24957	0.332023	0	0	6.63228	0.720501	0	0	0	0	13.5349	1.8658
33779	u	novel	-1.10735	-0.0139264	chr29	-	41265843	41283681	MSTRG.13029.1	2	7923	MSTRG.13029	.	15.579	2.29936	18.9303	1.88813	14.7393	1.60122	15.785	1.7678	8.19926	1.1882	18.6803	2.5751
33778	u	novel	-1.00029	-0.0139264	chr29	-	41265843	41272664	MSTRG.13029.2	2	5817	MSTRG.13029	.	7.56671	1.1168	3.24657	0.323817	8.52413	0.926024	8.00543	0.896545	10.5018	1.52187	14.2373	1.96262
33780	u	novel	-1.1146	-0.126976	chr29	-	41268243	41272617	MSTRG.13029.3	2	3552	MSTRG.13029	.	2.02369	0.298685	10.4062	1.03793	2.89495	0.314495	6.05402	0.678003	14.9991	2.1736	1.23318	0.169994
3330	u	novel	-1.08059	-0.004096	chr10	-	42992316	42992674	MSTRG.1303.1	1	359	MSTRG.1303	.	10.4485	1.54213	0	0	0	0	0	0	0	0	0	0
33837	u	novel	-1.21574	-0.086016	chr29	-	41751013	41751855	MSTRG.13042.1	1	843	MSTRG.13042	.	13.0486	1.9259	14.6631	1.46252	0	0	0	0	0	0	0	0
33861	o	novel	-1.16645	-0.04096	chr29	-	41851824	41855714	MSTRG.13049.1	11	1582	MSTRG.13049	SNORD22	20.1885	2.9797	27.3837	2.73128	28.267	3.0708	29.0125	3.24917	15.8529	2.29733	17.5358	2.41733
3332	u	novel	-1.0584	-0.090112	chr10	-	43003035	43003463	MSTRG.1305.1	1	429	MSTRG.1305	.	14.0583	2.07492	0	0	0	0	0	0	0	0	0	0
3333	u	novel	-1.16354	-0.065536	chr10	-	43006013	43006762	MSTRG.1306.1	1	750	MSTRG.1306	.	11.0653	1.63318	0	0	0	0	5.91969	0.662959	0	0	0	0
33926	i	novel	-1.04727	-0.006144	chr29	+	43010449	43010674	MSTRG.13068.1	1	226	MSTRG.13068	MACROD1	37.1814	5.48775	0	0	63.8186	6.93297	41.8186	4.68335	0	0	40.3407	5.561
3334	u	novel	-1.17808	-0.03072	chr10	+	43014459	43017661	MSTRG.1307.1	1	3203	MSTRG.1307	.	0	0	5.07707	0.506393	0	0	0	0	9.66157	1.40011	13.8111	1.90387
33893	i	novel	-1.33857	-0.0004096	chr29	+	42676530	42677026	MSTRG.13075.1	1	497	MSTRG.13075	ENSBTAG00000019204	0	0	0	0	0	0	0	0	0	0	20.666	2.84882
33895	i	novel	-1.22397	-0.012288	chr29	+	42686495	42687320	MSTRG.13077.1	1	826	MSTRG.13077	ENSBTAG00000019204	0	0	0	0	0	0	0	0	10.023	1.45249	0	0
33896	i	novel	-1.28215	-0.0442368	chr29	+	42688794	42690486	MSTRG.13078.1	1	1693	MSTRG.13078	ENSBTAG00000019204	10.9592	1.61752	0	0	0	0	0	0	0	0	0	0
33899	i	novel	-1.25484	-0.0004096	chr29	+	42699095	42699378	MSTRG.13079.1	1	284	MSTRG.13079	ENSBTAG00000019204	20.1549	2.97474	0	0	0	0	0	0	0	0	0	0
3336	u	novel	-1.06787	-0.0036864	chr10	-	43023505	43028335	MSTRG.1309.1	1	4831	MSTRG.1309	.	6.98365	1.03074	0	0	0	0	0	0	9.84889	1.42726	0	0
33949	u	novel	-1.11001	-0.0884736	chr29	+	43202158	43202609	MSTRG.13096.1	1	452	MSTRG.13096	.	0	0	0	0	0	0	0	0	9.97566	1.44563	4.81195	0.66333
34040	u	novel	-1.05498	-0.0487424	chr29	-	44328967	44329675	MSTRG.13126.1	1	709	MSTRG.13126	.	11.488	1.69556	0	0	0	0	0	0	3.83357	0.555544	0	0
34041	u	novel	-1.33751	-0.0004096	chr29	-	44330230	44330446	MSTRG.13127.1	1	217	MSTRG.13127	.	0	0	0	0	0	0	0	0	0	0	0	0
34042	u	novel	-1.05715	-0.0155648	chr29	+	44337463	44344351	MSTRG.13128.1	1	6889	MSTRG.13128	.	14223.8	2099.35	20621.9	2056.85	19996.8	2172.37	17333.5	1941.21	13956.2	2022.47	15408.4	2124.06
34043	u	novel	-1.05535	-0.0155648	chr29	+	44337489	44344341	MSTRG.13128.2	2	6505	MSTRG.13128	.	76.8565	11.3436	0	0	0	0	0	0	210.768	30.5436	0	0
3338	u	novel	-1.14083	-0.126976	chr10	-	43072483	43072874	MSTRG.1313.1	1	392	MSTRG.1313	.	0	0	2.7824	0.27752	12.7321	1.38316	0	0	14.2526	2.06542	0	0
3339	u	novel	-1.36572	-0.012288	chr10	-	43074455	43075071	MSTRG.1314.1	1	617	MSTRG.1314	.	0	0	0	0	0	0	0	0	10.1637	1.47288	3.92707	0.541349
3340	u	novel	-1.06161	-0.131072	chr10	-	43075592	43077891	MSTRG.1315.1	1	2300	MSTRG.1315	.	10.267	1.51534	13.1074	1.30735	0	0	0	0	0	0	0	0
34048	x	novel	-1.06046	-0.126976	chr29	-	44418809	44419443	MSTRG.13150.1	1	635	MSTRG.13150	SSSCA1	4.25197	0.627565	0	0	14.8866	1.61722	0	0	0.941732	0.136472	1.18898	0.163901
34051	x	novel	-1.13806	-0.0888832	chr29	-	44420768	44423806	MSTRG.13153.1	2	1102	MSTRG.13153	FAM89B	14.588	2.15309	17.6735	1.76277	25.249	2.74294	8.25557	0.924559	3.30127	0.478406	4.85229	0.668891
34052	x	novel	-1.19041	-0.0290816	chr29	-	44420861	44423812	MSTRG.13153.2	3	311	MSTRG.13153	FAM89B	7.45218	1.0999	3.50484	0.349577	3.20147	0.347794	1.19606	0.133949	0	0	1.90375	0.262434
34129	u	novel	-1.26987	-0.028672	chr29	+	44873221	44874427	MSTRG.13165.1	1	1207	MSTRG.13165	.	0	0	0	0	0	0	0	0	13.6239	1.97431	0	0
34131	u	novel	-1.13054	-0.557056	chr29	+	44893419	44894200	MSTRG.13167.1	1	782	MSTRG.13167	.	10.2302	1.50991	0	0	0	0	0	0	0	0	0	0
34176	u	novel	-1.05183	-0.0499712	chr29	+	45326008	45329481	MSTRG.13185.1	1	3474	MSTRG.13185	.	8.97772	1.32506	16.264	1.62219	13.1975	1.43372	0	0	8.88083	1.28697	7.04922	0.97174
34177	u	novel	-1.30362	-0.0004096	chr29	+	45337044	45337408	MSTRG.13186.1	1	365	MSTRG.13186	.	13.0685	1.92883	0	0	0	0	0	0	0	0	0	0
34209	u	novel	-1.02489	-0.0425984	chr29	-	45912791	45917796	MSTRG.13197.1	1	5006	MSTRG.13197	.	78.4768	11.5827	105.39	10.5118	105.513	11.4625	201.824	22.6027	152.6	22.1142	146.656	20.2166
346	u	novel	-1.35572	-0.0004096	chr1	+	35791444	35791704	MSTRG.132.1	1	261	MSTRG.132	.	2.31418	0.341558	16.7778	1.67344	0	0	0	0	1.15709	0.16768	0	0
34243	u	novel	-1.06208	-0.1024	chr29	+	46174636	46175214	MSTRG.13208.1	1	579	MSTRG.13208	.	5.99827	0.885309	7.56304	0.754347	0	0	3.49223	0.391102	0	0	4.9227	0.678598
34261	u	novel	-1.10473	-0.02048	chr29	+	46279434	46280848	MSTRG.13210.1	1	1415	MSTRG.13210	.	10.9915	1.62228	17.3145	1.72697	12.8615	1.39722	36.3343	4.06915	24.1067	3.49344	28.7145	3.95831
34262	u	novel	-1.15969	-0.036864	chr29	-	46281155	46283916	MSTRG.13214.1	1	2762	MSTRG.13214	.	14.3954	2.12467	17.9193	1.78729	15.0362	1.63347	35.7111	3.99936	29.1224	4.22029	36.752	5.06629
34323	u	novel	-1.00166	-0.04096	chr29	-	49055012	49056353	MSTRG.13235.1	1	1342	MSTRG.13235	.	11.1036	1.63882	17.5194	1.74741	9.93741	1.07956	0	0	5.59464	0.81075	0	0
3355	i	novel	-1.3361	-0.0004096	chr10	-	43369793	43370067	MSTRG.1324.1	1	275	MSTRG.1324	MAP4K5	0	0	0	0	0	0	0	0	10.4327	1.51187	0	0
3356	i	novel	-1.13207	-0.04096	chr10	-	43374065	43375177	MSTRG.1325.1	1	1113	MSTRG.1325	MAP4K5	0	0	10.2041	1.01777	0.144698	0.015719	4.3455	0.486662	10.389	1.50553	11.3921	1.57041
34381	u	novel	-1.09267	-0.0364544	chr29	+	50344078	50344434	MSTRG.13257.1	1	357	MSTRG.13257	.	0	0	0	0	0	0	0	0	0	0	17.3417	2.39057
3357	i	novel	-1.14586	-0.159744	chr10	-	43377454	43378015	MSTRG.1326.1	1	562	MSTRG.1326	MAP4K5	0	0	0	0	8.0605	0.875657	0	0	9.94128	1.44065	0	0
34388	u	novel	-1.19275	-0.0208896	chr29	-	50390003	50392605	MSTRG.13261.1	2	547	MSTRG.13261	.	0.552102	0.081487	1.93236	0.192736	1.65631	0.179934	4.84958	0.543115	13.8044	2.00047	9.97441	1.37498
34395	u	novel	-1.02679	-0.0176128	chr29	-	50524566	50531270	MSTRG.13265.1	1	6705	MSTRG.13265	.	9.25369	1.36579	0	0	8.96435	0.973848	4.39582	0.492298	0	0	0	0
34416	x	novel	-1.04201	-0.103219	chr29	+	50709803	50710123	MSTRG.13269.1	1	321	MSTRG.13269	CRACR2B	0	0	0	0	0	0	0	0	11.7601	1.70423	0	0
3358	i	novel	-1.22946	-0.0004096	chr10	-	43381315	43381742	MSTRG.1327.1	1	428	MSTRG.1327	MAP4K5	0	0	0	0	0	0	13.7593	1.54094	0	0	12.3481	1.7022
34425	u	novel	-1.12778	-0.0004096	chr29	-	50822211	50822414	MSTRG.13274.1	1	204	MSTRG.13274	.	2.94755	0.43504	12.1686	1.21371	0	0	15.6641	1.75426	9.72419	1.40919	5.45166	0.751515
34429	x	novel	-1.05422	-0.0589824	chr29	-	50854553	50855607	MSTRG.13277.1	1	1055	MSTRG.13277	GATD1	9.58957	1.41536	21.4398	2.13843	17.0919	1.85679	24.5536	2.74981	11.5441	1.67292	22.4294	3.09191
3359	i	novel	-1.10664	-0.0004096	chr10	-	43399629	43400038	MSTRG.1328.1	1	410	MSTRG.1328	MAP4K5	0	0	0	0	6.06585	0.658968	6.62927	0.742426	10.3122	1.4944	0	0
34453	x	novel	-1.46998	-0.0004096	chr29	-	51045882	51046231	MSTRG.13288.1	1	350	MSTRG.13288	LMNTD2	0	0	0	0	0	0	2.68048	0.300193	18.9629	2.74801	4.51503	0.6224
3360	i	novel	-1.05984	-0.0004096	chr10	-	43401544	43401834	MSTRG.1329.1	1	291	MSTRG.1329	MAP4K5	6.5625	0.968585	10.5299	1.05027	12.5251	1.36067	7.57143	0.847941	9.92442	1.4382	15.3505	2.11608
3361	i	novel	-1.32904	-0.0004096	chr10	-	43420965	43421321	MSTRG.1330.1	1	357	MSTRG.1330	MAP4K5	11.8319	1.74632	0	0	0	0	3.73302	0.418069	0	0	0	0
34491	i	novel	-1.13165	-0.008192	chr3	-	659731	669572	MSTRG.13302.1	2	8466	MSTRG.13302	DCAF6	15.8862	2.34471	24.9281	2.48636	18.2199	1.97932	17.0675	1.91142	12.5242	1.81495	14.9932	2.06683
3362	i	novel	-1.41987	-0.0004096	chr10	-	43423138	43423388	MSTRG.1331.1	1	251	MSTRG.1331	MAP4K5	12.6335	1.86462	0	0	0	0	0	0	0	0	0	0
34506	u	novel	-1.07318	-0.0004096	chr3	-	1449867	1450455	MSTRG.13311.1	1	589	MSTRG.13311	.	0	0	0	0	0	0	5.89644	0.660354	0	0	11.4448	1.57768
34508	u	novel	-1.34426	-0.0004096	chr3	-	1482128	1482742	MSTRG.13313.1	1	615	MSTRG.13313	.	14.9057	2.19999	0	0	0	0	1.93498	0.216703	0	0	0	0
34510	u	novel	-1.06556	-0.167936	chr3	-	1490098	1490534	MSTRG.13315.1	1	437	MSTRG.13315	.	8.29291	1.22398	0	0	0	0	0	0	10.1968	1.47768	0	0
34511	u	novel	-1.02017	-0.053248	chr3	-	1491515	1492167	MSTRG.13316.1	1	653	MSTRG.13316	.	8.5559	1.2628	0	0	0	0	13.1577	1.47356	0	0	15.1654	2.09056
34513	u	novel	-1.13784	-0.0241664	chr3	-	1500784	1502206	MSTRG.13318.1	1	1423	MSTRG.13318	.	10.3675	1.53018	0	0	0	0	0	0	0	0	0	0
34514	u	novel	-1.29446	-0.0196608	chr3	-	1504474	1504845	MSTRG.13319.1	1	372	MSTRG.13319	.	12.1774	1.79731	0	0	0	0	0	0	0	0	0	0
3363	i	novel	-1.33537	-0.0004096	chr10	-	43424762	43425008	MSTRG.1332.1	1	247	MSTRG.1332	MAP4K5	11.7895	1.74005	0	0	0	0	0	0	1.22267	0.177184	0	0
34515	u	novel	-1.101	-0.004096	chr3	-	1507109	1516017	MSTRG.13320.1	1	8909	MSTRG.13320	.	0	0	10.4421	1.04151	0	0	0	0	0.945336	0.136994	10.8643	1.49765
34516	u	novel	-1.21367	-0.0421888	chr3	-	1517037	1524366	MSTRG.13321.1	1	7330	MSTRG.13321	.	9.73779	1.43724	14.5888	1.45511	11.4613	1.2451	14.1718	1.58713	11.542	1.67262	0	0
34517	u	novel	-1.27491	-0.0454656	chr3	-	1525338	1529619	MSTRG.13322.1	1	4282	MSTRG.13322	.	11.2915	1.66655	0	0	0	0	0	0	12.3316	1.78704	13.0103	1.79348
34523	i	novel	-1.30367	-0.0004096	chr3	+	2090816	2091073	MSTRG.13324.1	1	258	MSTRG.13324	TADA1	0	0	0	0	0	0	0	0	14.0465	2.03556	0	0
34524	i	novel	-1.33966	-0.0004096	chr3	+	2093332	2093831	MSTRG.13325.1	1	500	MSTRG.13325	TADA1	0	0	0	0	0	0	0	0	12.778	1.85173	0	0
34525	i	novel	-1.19397	-0.147456	chr3	+	2095887	2096533	MSTRG.13326.1	1	647	MSTRG.13326	TADA1	9.09428	1.34226	0	0	0	0	17.0371	1.90802	6.05564	0.877557	0	0
34526	i	novel	-1.18257	-0.0536576	chr3	+	2097518	2097909	MSTRG.13327.1	1	392	MSTRG.13327	TADA1	11.4796	1.69432	19.2449	1.91951	21.1862	2.30158	0	0	0	0	0	0
34535	u	novel	-1.10986	-0.0094208	chr3	+	3224641	3229412	MSTRG.13330.1	1	4772	MSTRG.13330	.	13.558	2.00108	0	0	0	0	0	0	0	0	0	0
34542	u	novel	-1.07905	-0.0004096	chr3	-	4018423	4018856	MSTRG.13333.1	1	434	MSTRG.13333	.	46.3685	6.8437	62.5532	6.23914	82.2565	8.93598	64.2097	7.19098	59.4088	8.60926	51.4927	7.09831
34548	u	novel	-1.0599	-0.094208	chr3	+	6075699	6077958	MSTRG.13335.1	1	2260	MSTRG.13335	.	10.935	1.61393	0	0	0	0	0	0	5.88628	0.853014	3.98717	0.549634
34559	u	novel	-1.03614	-0.053248	chr3	+	6953904	6954916	MSTRG.13337.1	1	1013	MSTRG.13337	.	23.6318	3.48791	32.3756	3.22919	19.4388	2.11174	16.9141	1.89425	15.348	2.22416	18.4753	2.54684
34560	u	novel	-1.40165	-0.0004096	chr3	-	6963022	6963336	MSTRG.13338.1	1	315	MSTRG.13338	.	10.3302	1.52467	0	0	1.43809	0.156228	0.479365	0.053685	0.479365	0.069467	0.95873	0.132162
3365	i	novel	-1.31221	-0.0004096	chr10	-	43460186	43460424	MSTRG.1334.1	1	239	MSTRG.1334	MAP4K5	0	0	0	0	0	0	0	0	1.2636	0.183115	14.4895	1.99739
34567	u	novel	-1.35484	-0.0004096	chr3	-	7079943	7080148	MSTRG.13343.1	1	206	MSTRG.13343	.	0	0	0	0	0	0	0	0	10.2621	1.48714	0	0
34568	u	novel	-1.06265	-0.053248	chr3	-	7082132	7085544	MSTRG.13344.1	1	3413	MSTRG.13344	.	10.0756	1.4871	0	0	0	0	0	0	0	0	0	0
34569	u	novel	-1.33816	-0.0004096	chr3	-	7089081	7089989	MSTRG.13345.1	1	909	MSTRG.13345	.	12.1265	1.7898	0	0	0	0	0	0	0	0	0	0
34573	i	novel	-1.26278	-0.0659456	chr3	-	7306076	7306508	MSTRG.13349.1	1	433	MSTRG.13349	ENSBTAG00000010158	0	0	3.83603	0.38261	0	0	0	0	10.0416	1.45518	0	0
3366	i	novel	-1.27372	-0.0004096	chr10	-	43476427	43476842	MSTRG.1335.1	1	416	MSTRG.1335	MAP4K5	10.512	1.55151	5.08173	0.506858	0	0	0	0	0	0	0	0
34574	i	novel	-1.03114	-0.0004096	chr3	-	7347633	7348056	MSTRG.13350.1	1	424	MSTRG.13350	ENSBTAG00000010158	2.49292	0.36794	0.712264	0.071042	0	0	1.56974	0.175799	1.42453	0.206436	14.7877	2.0385
34576	i	novel	-1.21761	-0.0004096	chr3	-	7361433	7361764	MSTRG.13352.1	1	332	MSTRG.13352	ENSBTAG00000010158	0	0	0	0	0.909639	0.098819	0	0	0	0	15.009	2.06901
34577	i	novel	-1.17641	-0.098304	chr3	-	7367873	7368498	MSTRG.13353.1	1	626	MSTRG.13353	ENSBTAG00000010158	0	0	0	0	0	0	0	0	11.3371	1.64292	0	0
34578	i	novel	-1.16276	-0.0004096	chr3	-	7407125	7407352	MSTRG.13354.1	1	228	MSTRG.13354	ENSBTAG00000010158	0	0	0	0	0	0	0	0	10.5965	1.5356	0	0
34580	i	novel	-1.0081	-0.016384	chr3	-	7433059	7434036	MSTRG.13356.1	1	978	MSTRG.13356	ENSBTAG00000010158	1.23517	0.182304	0.617587	0.061599	0	0	0	0	8.18303	1.18585	0	0
34581	i	novel	-1.39233	-0.0208896	chr3	-	7436415	7437475	MSTRG.13357.1	1	1061	MSTRG.13357	ENSBTAG00000010158	0	0	0.853911	0.08517	0	0	3.24128	0.362998	0	0	10.9604	1.5109
34582	i	novel	-1.15041	-0.045056	chr3	-	7443074	7443356	MSTRG.13358.1	1	283	MSTRG.13358	ENSBTAG00000010158	0	0	0	0	0	0	0	0	10.6184	1.53877	0	0
34648	x	novel	-1.07997	-0.032768	chr3	+	8394665	8394879	MSTRG.13382.1	1	215	MSTRG.13382	NIT1	0	0	0	0	2.8093	0.30519	0	0	11.1163	1.61092	0	0
34673	u	novel	-1.03527	-0.0802816	chr3	+	8780606	8782150	MSTRG.13388.1	1	1545	MSTRG.13388	.	0	0	16.7903	1.67468	0	0	0	0	0	0	4.49126	0.619124
3380	u	novel	-1.39453	-0.0004096	chr10	+	43841594	43841881	MSTRG.1339.1	1	288	MSTRG.1339	.	0	0	0	0	0	0	0	0	19.8194	2.87215	0	0
34700	u	novel	-1.26846	-0.0004096	chr3	+	9246987	9247271	MSTRG.13401.1	1	285	MSTRG.13401	.	0	0	0	0	0	0	3.17895	0.356017	0	0	0	0
34699	u	novel	-1.01188	-0.036864	chr3	+	9244258	9245650	MSTRG.13403.1	1	1393	MSTRG.13403	.	10.2922	1.51906	0	0	7.89339	0.857502	0.325197	0.03642	0.325197	0.047126	1.08399	0.149429
34715	i	novel	-1.1375	-0.0090112	chr3	+	9540510	9541592	MSTRG.13413.1	1	1083	MSTRG.13413	ENSBTAG00000005796	0	0	18.9852	1.89361	16.6981	1.814	0	0	13.3804	1.93903	12.3407	1.70118
34716	i	novel	-1.17258	-0.069632	chr3	+	9543213	9544668	MSTRG.13414.1	1	1456	MSTRG.13414	ENSBTAG00000005796	0	0	0	0	16.6044	1.80383	13.3784	1.49828	0	0	0	0
34717	i	novel	-1.10891	-0.211354	chr3	+	9558308	9558518	MSTRG.13415.1	1	211	MSTRG.13415	ENSBTAG00000005796	0	0	0	0	0	0	0	0	14.3128	2.07415	8.19934	1.13028
34799	u	novel	-1.10985	-0.094208	chr3	+	12353910	12354203	MSTRG.13426.1	1	294	MSTRG.13426	.	10.2721	1.5161	1.02721	0.102455	0	0	1.89796	0.212557	0	0	0	0
34800	u	novel	-1.23549	-0.0004096	chr3	+	12355578	12355831	MSTRG.13427.1	1	254	MSTRG.13427	.	0	0	0	0	0	0	0	0	0	0	12.4843	1.72096
34876	x	novel	-1.10571	-0.032768	chr3	+	14562518	14565146	MSTRG.13452.1	1	2629	MSTRG.13452	TMEM79	8.44313	1.24615	10.9859	1.09575	0	0	0	0	12.2008	1.76809	0	0
34881	i	novel	-1.16085	-0.344064	chr3	-	14614972	14615247	MSTRG.13458.1	1	276	MSTRG.13458	PMF1	6.56522	0.968986	6.01812	0.600255	0	0	3.28261	0.367626	8.20652	1.18925	0	0
34916	i	novel	-1.28525	-0.0004096	chr3	+	15058514	15058840	MSTRG.13468.1	1	327	MSTRG.13468	ENSBTAG00000020356	8.31193	1.22679	0	0	14.7768	1.60528	0	0	0	0	0	0
34920	i	novel	-1.0787	-0.002048	chr3	-	15126507	15127154	MSTRG.13479.1	1	648	MSTRG.13479	DAP3	12.1173	1.78844	0	0	0	0	0	0	0	0	6.05864	0.835188
34921	i	novel	-1.05386	-0.0495616	chr3	-	15134860	15136570	MSTRG.13480.1	1	1711	MSTRG.13480	DAP3	0	0	0	0	0	0	8.73349	0.978082	0	0	4.92928	0.679505
34922	i	novel	-1.08119	-0.0004096	chr3	-	15137130	15137455	MSTRG.13481.1	1	326	MSTRG.13481	DAP3	0	0	1.34477	0.134129	0	0	0	0	14.8221	2.14795	0	0
34993	i	novel	-1.07464	-0.0004096	chr3	+	15716859	15717224	MSTRG.13486.1	1	366	MSTRG.13486	PMVK	0	0	0	0	0	0	0	0	9.90164	1.4349	0	0
34994	u	novel	-1.18038	-0.028672	chr3	+	15728346	15730958	MSTRG.13487.1	1	2613	MSTRG.13487	.	9.80243	1.44678	7.03694	0.701873	5.34641	0.580811	0	0	7.7041	1.11644	5.97551	0.823728
35102	u	novel	-1.10057	-0.0516096	chr3	+	16949344	16949782	MSTRG.13519.1	1	439	MSTRG.13519	.	3.43964	0.507669	0	0	15.0661	1.63671	0	0	0	0	4.32118	0.595678
35103	u	novel	-1.14714	-0.03072	chr3	+	16952655	16958962	MSTRG.13520.1	1	6308	MSTRG.13520	.	9.70308	1.43212	16.0274	1.5986	15.6661	1.7019	15.5092	1.73691	0	0	0	0
35104	u	novel	-1.14182	-0.0004096	chr3	+	16962403	16962725	MSTRG.13521.1	1	323	MSTRG.13521	.	10.7523	1.58698	0	0	0	0	0	0	0	0	0	0
3417	i	novel	-1.27593	-0.0004096	chr10	+	45732061	45732417	MSTRG.1353.1	1	357	MSTRG.1353	CSNK1G1	15.6499	2.30982	22.7003	2.26416	0	0	0	0	0	0	14.6359	2.01756
35169	i	novel	-1.07774	-0.057344	chr3	+	19364381	19366941	MSTRG.13533.1	1	2561	MSTRG.13533	POGZ	9.63686	1.42234	0	0	0	0	0	0	0	0	0	0
35208	i	novel	-1.10549	-0.0499712	chr3	+	19690353	19690845	MSTRG.13546.1	1	493	MSTRG.13546	LYSMD1	10.4138	1.53701	0	0	0	0	0	0	1.22515	0.177544	0	0
35215	x	novel	-1.3052	-0.0958464	chr3	+	19761150	19763020	MSTRG.13550.1	1	1871	MSTRG.13550	MLLT11	11.7018	1.72711	0	0	0	0	6.13362	0.686917	4.67074	0.676863	4.48423	0.618155
35225	i	novel	-1.05889	-0.018432	chr3	+	19811750	19812027	MSTRG.13555.1	1	278	MSTRG.13555	MINDY1	0.543165	0.080168	0	0	2.71583	0.295035	4.15534	0.465365	0	0	14.6655	2.02164
35231	i	novel	-1.08746	-0.004096	chr3	-	19863226	19863539	MSTRG.13559.1	1	314	MSTRG.13559	SETDB1	0	0	3.83758	0.382765	0	0	1.92357	0.215424	1.91401	0.27737	0	0
35232	i	novel	-1.17831	-0.0172032	chr3	-	19869909	19870873	MSTRG.13560.1	1	965	MSTRG.13560	SETDB1	0	0	16.1461	1.61043	0	0	0	0	0	0	0	0
35257	x	novel	-1.13408	-0.053248	chr3	+	20178920	20187179	MSTRG.13572.1	1	8260	MSTRG.13572	ADAMTSL4	47.4884	7.00899	71.34	7.11554	61.3035	6.65974	36.782	4.11929	29.4263	4.26433	35.2872	4.86436
35297	i	novel	-1.17109	-0.0004096	chr3	-	20580773	20581040	MSTRG.13579.1	1	268	MSTRG.13579	VPS45	0	0	0	0	0	0	0	0	11.3246	1.64112	0	0
35298	i	novel	-1.47201	-0.0004096	chr3	-	20583409	20583769	MSTRG.13580.1	1	361	MSTRG.13580	VPS45	0	0	12.7507	1.27177	0	0	2.50969	0.281066	0	0	3.34626	0.461284
35327	u	novel	-1.18291	-0.0311296	chr3	-	21408505	21409974	MSTRG.13594.1	1	1470	MSTRG.13594	.	0	0	7.83469	0.781442	4.21157	0.457526	0	0	13.5673	1.96612	9.65374	1.33078
35328	o	novel	-1.25672	-0.0270336	chr3	-	21432616	21434335	MSTRG.13595.1	2	942	MSTRG.13595	U1	1389.74	205.117	0	0	2952.03	320.695	1475.04	165.193	2050.89	297.206	2105.38	290.228
35329	x	novel	-1.30805	-0.117965	chr3	+	21433341	21434321	MSTRG.13596.1	2	203	MSTRG.13596	U1	0	0	59.963	5.98079	0	0	0	0	0	0	0	0
356	i	novel	-1.25617	-0.0004096	chr1	+	37882174	37882667	MSTRG.136.1	1	494	MSTRG.136	ARL13B	0	0	0	0	0	0	12.8381	1.43776	0	0	0	0
35353	x	novel	-1.14883	-0.057344	chr3	-	21792147	21796056	MSTRG.13608.1	1	3910	MSTRG.13608	PDZK1	0	0	15.2225	1.51831	0	0	7.31381	0.81909	3.40767	0.493825	4.81611	0.663905
3444	u	novel	-1.11027	-0.036864	chr10	-	46684794	46684998	MSTRG.1361.1	1	205	MSTRG.1361	.	0	0	0	0	0	0	0	0	10.3122	1.4944	0	0
35364	u	novel	-1.45887	-0.028672	chr3	-	22463087	22463855	MSTRG.13610.1	1	769	MSTRG.13610	.	3.78704	0.558944	7.60728	0.75876	0	0	0	0	6.86866	0.995376	10.1534	1.39966
35365	u	novel	-1.12702	-0.0004096	chr3	-	22473346	22473838	MSTRG.13611.1	1	493	MSTRG.13611	.	12.1785	1.79747	0	0	0	0	0	0	0	0	0	0
35431	u	novel	-1.02704	-0.0331776	chr3	+	25970766	25975137	MSTRG.13626.1	1	4372	MSTRG.13626	.	0	0	18.2706	1.82233	19.6013	2.1294	0	0	0	0	7.93024	1.09319
35443	u	novel	-1.23459	-0.0004096	chr3	-	26998604	26998918	MSTRG.13631.1	1	315	MSTRG.13631	.	0	0	0	0	0	0	0	0	0	0	0	0
35455	i	novel	-1.36664	-0.008192	chr3	-	27421521	27421916	MSTRG.13637.1	1	396	MSTRG.13637	SLC22A15	2.28788	0.337677	0	0	0	0	9.15151	1.0249	0	0	13.7273	1.89231
35458	i	novel	-1.27944	-0.0004096	chr3	-	27435512	27435951	MSTRG.13639.1	1	440	MSTRG.13639	SLC22A15	0	0	0	0	7.87955	0.855999	0	0	0	0	0	0
35459	i	novel	-1.26314	-0.028672	chr3	-	27449451	27449876	MSTRG.13640.1	1	426	MSTRG.13640	SLC22A15	14.1784	2.09265	0	0	0	0	0	0	6.73474	0.975969	0	0
35460	i	novel	-1.34777	-0.004096	chr3	-	27465526	27465967	MSTRG.13641.1	1	442	MSTRG.13641	SLC22A15	0	0	0	0	2.38462	0.259054	16.0158	1.79365	0	0	0	0
35461	i	novel	-1.23984	-0.0249856	chr3	-	27468957	27469770	MSTRG.13642.1	1	814	MSTRG.13642	SLC22A15	0	0	0	0	4.26659	0.463503	0	0	9.97297	1.44524	0	0
35462	i	novel	-1.3289	-0.02048	chr3	-	27477878	27478528	MSTRG.13643.1	1	651	MSTRG.13643	SLC22A15	0	0	0	0	0	0	0	0	0	0	0	0
35463	i	novel	-1.15223	-0.073728	chr3	-	27479352	27480263	MSTRG.13644.1	1	912	MSTRG.13644	SLC22A15	0	0	0	0	0	0	0	0	14.3739	2.083	0	0
35468	u	novel	-1.12073	-0.0602112	chr3	+	28068288	28084815	MSTRG.13645.1	1	16528	MSTRG.13645	.	2.76367	0.407901	3.61258	0.360323	0	0	4.2915	0.480615	13.5842	1.96856	0	0
35470	u	novel	-1.34664	-0.0004096	chr3	+	28097901	28098326	MSTRG.13647.1	1	426	MSTRG.13647	.	2.12676	0.313897	0	0	0	0	3.0552	0.342158	11.6972	1.6951	0	0
3451	u	novel	-1.07583	-0.0004096	chr10	-	46832793	46833127	MSTRG.1366.1	1	335	MSTRG.1366	.	12.5493	1.85219	0	0	0	0	0	0	2.70448	0.391921	0	0
35528	x	novel	-1.10671	-0.0991232	chr3	-	29764887	29771408	MSTRG.13667.1	1	6522	MSTRG.13667	RSBN1	14.3335	2.11553	17.795	1.7749	20.6242	2.24052	26.4598	2.96329	17.5242	2.53953	18.2076	2.50993
35531	i	novel	-1.23309	-0.057344	chr3	+	29793027	29793547	MSTRG.13669.1	1	521	MSTRG.13669	PHTF1	0	0	0	0	0	0	0	0	0	0	0	0
35534	i	novel	-1.09057	-0.0004096	chr3	-	30091392	30091685	MSTRG.13671.1	1	294	MSTRG.13671	MAGI3	2.56803	0.379025	0	0	0	0	0	0	0	0	0	0
35535	i	novel	-1.18286	-0.0004096	chr3	-	30108602	30108925	MSTRG.13672.1	1	324	MSTRG.13672	MAGI3	11.6512	1.71965	0	0	0	0	0	0	0	0	0	0
35536	u	novel	-1.09015	-0.0794624	chr3	-	30118026	30118389	MSTRG.13673.1	1	364	MSTRG.13673	.	2.73901	0.404261	0	0	18.5192	2.01185	0	0	0	0	0	0
35562	i	novel	-1.07011	-0.036864	chr3	-	31006243	31011463	MSTRG.13684.1	1	5221	MSTRG.13684	CTTNBP2NL	25.5865	3.77641	29.8275	2.97504	34.3769	3.73456	19.4039	2.17309	16.2737	2.35831	20.4106	2.81362
35564	u	novel	-1.09954	-0.028672	chr3	-	31032358	31038520	MSTRG.13685.1	1	6163	MSTRG.13685	.	45.1924	6.67013	71.0656	7.08817	64.0836	6.96176	42.0402	4.70818	28.7938	4.17267	0	0
35573	u	novel	-1.2997	-0.141312	chr3	-	31825034	31830552	MSTRG.13687.1	1	5519	MSTRG.13687	.	37.2008	5.49061	63.8558	6.36906	52.4211	5.6948	38.0736	4.26394	27.5314	3.98972	41.6835	5.74609
35569	u	novel	-1.24682	-0.188416	chr3	-	31735509	31735962	MSTRG.13689.1	1	454	MSTRG.13689	.	15.1322	2.23341	0	0	0	0	0	0	0	0	0	0
35593	i	novel	-1.02682	-0.0622592	chr3	+	32331261	32331779	MSTRG.13699.1	1	519	MSTRG.13699	DENND2D	0	0	0	0	0	0	0	0	3.47977	0.504273	11.3391	1.5631
35605	u	novel	-1.23031	-0.114278	chr3	-	32567788	32568346	MSTRG.13705.1	1	559	MSTRG.13705	.	13.2361	1.95357	19.9785	1.99268	13.4955	1.46609	0	0	4.84258	0.701765	0	0
35620	i	novel	-1.4697	-0.0004096	chr3	-	33171704	33171908	MSTRG.13715.1	1	205	MSTRG.13715	SLC16A4	0	0	0	0	0	0	0	0	10.3122	1.4944	0	0
35621	u	novel	-1.34878	-0.0004096	chr3	-	33184748	33185311	MSTRG.13716.1	1	564	MSTRG.13716	.	13.1028	1.9339	0	0	0	0	0	0	0	0	3.46986	0.478322
35622	u	novel	-1.16565	-0.0004096	chr3	-	33187678	33188212	MSTRG.13717.1	1	535	MSTRG.13717	.	10.7252	1.58298	0	0	0	0	0	0	2.82243	0.409014	0	0
35627	u	novel	-1.24018	-0.0835584	chr3	-	33454315	33456438	MSTRG.13719.1	1	2124	MSTRG.13719	.	0.9242	0.136406	2.17185	0.216623	1.8484	0.200802	0	0	15.2637	2.21194	0	0
35628	u	novel	-1.09916	-0.0004096	chr3	+	33465153	33465709	MSTRG.13720.1	1	557	MSTRG.13720	.	1.08438	0.160048	0.271095	0.027039	0	0	0	0	0	0	3.98025	0.54868
35687	i	novel	-1.12732	-0.117555	chr3	+	34511360	34512823	MSTRG.13742.1	1	1464	MSTRG.13742	CLCC1	11.7247	1.7305	11.3231	1.12938	15.0348	1.63332	0	0	6.57787	0.953236	0	0
35688	i	novel	-1.33626	-0.049152	chr3	+	34514564	34515586	MSTRG.13743.1	1	1023	MSTRG.13743	CLCC1	5.27468	0.778511	0	0	0	0	0	0	10.0176	1.45171	0	0
35691	i	novel	-1.02895	-0.0004096	chr3	+	34523682	34524214	MSTRG.13746.1	1	533	MSTRG.13746	CLCC1	0	0	0	0	0	0	14.7261	1.64921	0	0	0	0
3471	i	novel	-1.0849	-0.0004096	chr10	+	48157095	48157414	MSTRG.1375.1	1	320	MSTRG.1375	VPS13C	0	0	0	0	0	0	0	0	12.2688	1.77793	2.35938	0.325242
35715	u	novel	-1.15653	-0.02048	chr3	-	34900881	34913961	MSTRG.13754.1	2	5767	MSTRG.13754	.	11.7691	1.73705	13.2607	1.32264	11.7434	1.27575	27.4537	3.07459	21.8138	3.16116	20.5148	2.82797
35716	u	novel	-1.23529	-0.0004096	chr3	+	34917717	34918259	MSTRG.13755.1	1	543	MSTRG.13755	.	0	0	0	0	0	0	0	0	11.6796	1.69255	0	0
35733	u	novel	-1.02688	-0.0004096	chr3	+	35883163	35883364	MSTRG.13757.1	1	202	MSTRG.13757	.	0	0	2.9901	0.298236	0	0	0.747525	0.083717	11.9604	1.73325	0	0
35737	u	novel	-1.13266	-0.0028672	chr3	+	36692950	36693322	MSTRG.13758.1	1	373	MSTRG.13758	.	35.6327	5.25917	51.0831	5.09509	56.1113	6.09568	48.4491	5.42592	43.5067	6.3048	41.5134	5.72265
35741	u	novel	-1.32736	-0.0004096	chr3	-	39993332	39993711	MSTRG.13759.1	1	380	MSTRG.13759	.	0	0	14.9526	1.4914	0	0	1.98684	0.222511	7.15263	1.03653	0	0
35744	u	novel	-1.07983	-0.0004096	chr3	+	40027969	40028854	MSTRG.13761.1	1	886	MSTRG.13761	.	10.1862	1.50343	4.09029	0.407971	0	0	0	0	0.672686	0.097483	0	0
35731	u	novel	-1.02865	-0.0004096	chr3	+	35873124	35873330	MSTRG.13774.1	1	207	MSTRG.13774	.	11.6425	1.71836	0	0	0	0	0	0	0	0	0	0
35776	i	novel	-1.14794	-0.0638976	chr3	+	43298846	43299629	MSTRG.13780.1	1	784	MSTRG.13780	SASS6	4.81037	0.709981	8.98647	0.896322	20.0126	2.17408	4.05025	0.453597	11.6849	1.69333	10.1221	1.39534
35778	i	novel	-1.18287	-0.278528	chr3	+	43311164	43311906	MSTRG.13782.1	1	743	MSTRG.13782	SASS6	0	0	0	0	0	0	0	0	10.7712	1.56092	0	0
35779	i	novel	-1.19273	-0.0004096	chr3	+	43316357	43316588	MSTRG.13783.1	1	232	MSTRG.13783	SASS6	0	0	0	0	0	0	0	0	18.2586	2.64596	0	0
35804	u	novel	-1.01355	-0.032768	chr3	-	46820234	46823088	MSTRG.13786.1	1	2855	MSTRG.13786	.	0	0	0	0	11.8795	1.29054	0	0	0	0	8	1.10281
35807	u	novel	-1.31683	-0.067584	chr3	-	46834135	46837019	MSTRG.13788.1	1	2885	MSTRG.13788	.	61.4669	9.07214	87.9081	8.76807	84.964	9.23011	73.8146	8.26665	54.8302	7.94575	66.8662	9.21755
35824	i	novel	-1.22126	-0.0004096	chr3	+	49117315	49117774	MSTRG.13797.1	1	460	MSTRG.13797	F3	2.58698	0.381823	0	0	3.28261	0.356608	12.1001	1.35512	5.96341	0.864191	4.64825	0.640765
35829	i	novel	-1.36093	-0.0004096	chr3	+	49755455	49755741	MSTRG.13799.1	1	287	MSTRG.13799	GCLM	0.526132	0.077654	0	0	0	0	0	0	0	0	0	0
358	i	novel	-1.05238	-0.008192	chr1	+	37946222	37946578	MSTRG.138.1	1	357	MSTRG.138	ARL13B	14.7535	2.17753	0	0	9.22689	1.00237	0	0	5.07563	0.735538	3.38375	0.466453
35844	u	novel	-1.27596	-0.065536	chr3	-	50194297	50197040	MSTRG.13813.1	1	2744	MSTRG.13813	.	13.9668	2.06142	24.2139	2.41513	23.1318	2.51294	7.32908	0.8208	7.03717	1.0198	7.39304	1.01914
35845	u	novel	-1.36518	-0.059392	chr3	-	50200914	50202920	MSTRG.13814.1	1	2007	MSTRG.13814	.	17.3612	2.56241	30.0419	2.99641	23.3792	2.53981	0	0	5.93224	0.859674	10.6731	1.4713
35854	u	novel	-1.06142	-0.0761856	chr3	-	50478191	50479639	MSTRG.13817.1	1	1449	MSTRG.13817	.	8.9717	1.32417	0	0	15.4161	1.67474	0	0	7.0766	1.02551	5.69082	0.784484
35855	u	novel	-1.0717	-0.495616	chr3	-	50481350	50481977	MSTRG.13818.1	1	628	MSTRG.13818	.	0	0	0	0	0	0	0	0	11.9522	1.73206	0	0
35866	u	novel	-1.01446	-0.0544768	chr3	+	50843957	50860942	MSTRG.13825.1	1	16986	MSTRG.13825	.	14.4153	2.12761	0	0	11.9833	1.30182	15.7378	1.76251	11.9332	1.7293	14.1116	1.9453
35868	u	novel	-1.23928	-0.077824	chr3	+	50864726	50866881	MSTRG.13827.1	1	2156	MSTRG.13827	.	12.7885	1.8875	0	0	0	0	0	0	4.51346	0.65407	0	0
35869	u	novel	-1.00233	-0.0626688	chr3	+	50867250	50869423	MSTRG.13828.1	1	2174	MSTRG.13828	.	5.60626	0.827449	0	0	11.0368	1.19899	0	0	7.28289	1.0554	13.4968	1.86054
35870	u	novel	-1.27269	-0.0004096	chr3	+	50869772	50870352	MSTRG.13829.1	1	581	MSTRG.13829	.	8.68158	1.28135	8.75811	0.873545	0	0	0	0	0	0	0	0
35871	u	novel	-1.00232	-0.0004096	chr3	+	50873159	50873462	MSTRG.13830.1	1	304	MSTRG.13830	.	15.2829	2.25566	0	0	0	0	0	0	0	0	0	0
35872	u	novel	-1.25658	-0.0004096	chr3	+	50874587	50874813	MSTRG.13831.1	1	227	MSTRG.13831	.	9.97797	1.47269	0	0	0	0	0	0	0	0	0	0
35875	u	novel	-1.11049	-0.0004096	chr3	+	50882968	50883385	MSTRG.13834.1	1	418	MSTRG.13834	.	0	0	0	0	0	0	0	0	9.99043	1.44777	0	0
35876	u	novel	-1.09094	-0.0663552	chr3	+	50895399	50895756	MSTRG.13835.1	1	358	MSTRG.13835	.	0	0	0	0	0	0	0	0	0	0	10.9665	1.51174
35886	i	novel	-1.02813	-0.0004096	chr3	-	51220496	51220743	MSTRG.13841.1	1	248	MSTRG.13841	RPAP2	10.9597	1.61758	1.21774	0.121459	0	0	0	0	0	0	0	0
35887	i	novel	-1.22108	-0.0004096	chr3	-	51227959	51228333	MSTRG.13842.1	1	375	MSTRG.13842	RPAP2	0	0	0	0	0	0	4.808	0.538458	14.496	2.1007	0	0
35889	i	novel	-1.00567	-0.06144	chr3	-	51265044	51265546	MSTRG.13844.1	1	503	MSTRG.13844	RPAP2	0	0	0	0	0	0	0	0	0	0	0	0
35893	i	novel	-1.34336	-0.0004096	chr3	+	51312875	51313438	MSTRG.13848.1	1	564	MSTRG.13848	GLMN	13.8333	2.04171	0	0	0	0	0	0	0	0	0	0
35894	i	novel	-1.24488	-0.073728	chr3	+	51319782	51320976	MSTRG.13849.1	1	1195	MSTRG.13849	GLMN	10.9431	1.61513	0	0	0	0	0	0	0	0	0	0
35898	i	novel	-1.19428	-0.0004096	chr3	-	51407458	51407675	MSTRG.13851.1	1	218	MSTRG.13851	ENSBTAG00000006167	0	0	0	0	0	0	0	0	0	0	0	0
35901	i	novel	-1.05092	-0.079872	chr3	-	51466851	51467159	MSTRG.13853.1	1	309	MSTRG.13853	ENSBTAG00000006167	10.2621	1.51463	0	0	0	0	0	0	3.42071	0.495715	0	0
35921	u	novel	-1.13751	-0.0012288	chr3	+	52515845	52528696	MSTRG.13857.1	1	12852	MSTRG.13857	.	9.6985	1.43144	12.2901	1.22583	6.98255	0.758554	11.0387	1.23625	4.38262	0.635111	10.6271	1.46496
35922	u	novel	-1.40878	-0.0004096	chr3	+	52529454	52529902	MSTRG.13858.1	1	449	MSTRG.13858	.	0	0	0	0	0	0	0	0	10.0891	1.46207	0	0
35923	u	novel	-1.00098	-0.069632	chr3	+	52531968	52532756	MSTRG.13859.1	1	789	MSTRG.13859	.	0	0	0	0	0	0	0	0	10.3346	1.49764	0	0
35930	o	novel	-1.37827	-0.024576	chr3	+	53470573	53472496	MSTRG.13861.1	2	880	MSTRG.13861	bta-mir-2904-3	0	0	108.155	10.7876	0	0	71.4042	7.99672	292.369	42.3688	17.5565	2.42018
35931	o	novel	-1.37827	-0.024576	chr3	+	53470573	53472496	MSTRG.13861.2	2	880	MSTRG.13861	bta-mir-2904-3	0	0	0.521436	0.052009	235.449	25.5781	0	0	1.87004	0.270998	0	0
35932	o	novel	-1.37827	-0.024576	chr3	+	53470573	53472496	MSTRG.13861.3	2	880	MSTRG.13861	bta-mir-2904-3	0	0	237.289	23.6675	0	0	0	0	0	0	17.3105	2.38627
35929	o	novel	-1.37786	-0.036864	chr3	+	53470573	53472491	MSTRG.13861.4	2	875	MSTRG.13861	bta-mir-2904-3	0	0	153.078	15.2682	0	0	0	0	0	0	0.018254	0.002516
35939	j	novel	-1.0816	-0.0786432	chr3	-	53580635	53606808	MSTRG.13864.3	2	5848	MSTRG.13864	LRRC8D	1.52129	0.224533	20.2806	2.02282	0	0	1.69819	0.190184	0	0	0	0
35942	i	novel	-1.20617	-0.114688	chr3	-	53725468	53745048	MSTRG.13866.1	2	2078	MSTRG.13866	LRRC8C	7.24179	1.06884	10.6123	1.05849	11.0881	1.20456	9.10967	1.02021	12.8147	1.85705	8.78313	1.21076
35975	u	novel	-1.1106	-0.016384	chr3	+	54956552	54958354	MSTRG.13879.1	1	1803	MSTRG.13879	.	10.1337	1.49567	0	0	0	0	0	0	0	0	0	0
3507	u	novel	-1.16271	-0.0004096	chr10	+	51745269	51745617	MSTRG.1388.1	1	349	MSTRG.1388	.	11.2493	1.66033	0	0	0	0	0.86533	0.09691	0	0	0	0
35980	u	novel	-1.03515	-0.065536	chr3	+	55090658	55092031	MSTRG.13883.1	1	1374	MSTRG.13883	.	9.84934	1.4537	0	0	0	0	0	0	0	0	0	0
35998	u	novel	-1.43552	-0.0004096	chr3	-	57179431	57179767	MSTRG.13891.1	1	337	MSTRG.13891	.	0	0	0	0	0	0	0	0	14.2849	2.0701	0	0
36000	u	novel	-1.06116	-0.090112	chr3	-	57190836	57192325	MSTRG.13893.1	1	1490	MSTRG.13893	.	4.82416	0.712017	9.18188	0.915812	0	0	13.051	1.46161	0	0	13.0631	1.80076
36011	u	novel	-1.17133	-0.0004096	chr3	+	57330661	57331128	MSTRG.13896.1	1	468	MSTRG.13896	.	6.45299	0.952422	9.9594	0.993363	8.25641	0.89694	0	0	9.54274	1.38289	0	0
36003	u	novel	-1.31975	-0.0004096	chr3	-	57220087	57220499	MSTRG.13898.1	1	413	MSTRG.13898	.	0	0	0	0	0	0	0	0	4.31477	0.625278	12.6513	1.74399
36007	u	novel	-1.02706	-0.012288	chr3	-	57228646	57238952	MSTRG.13902.1	1	10307	MSTRG.13902	.	0	0	0	0	0	0	0	0	0	0	14.3929	1.98408
36009	u	novel	-1.06795	-0.0487424	chr3	+	57286168	57288986	MSTRG.13904.1	1	2819	MSTRG.13904	.	10.8212	1.59715	20.8723	2.08183	17.5772	1.9095	26.1848	2.93249	18.3945	2.66565	27.7269	3.82217
36019	u	novel	-1.12307	-0.0004096	chr3	+	57479226	57479820	MSTRG.13905.1	1	595	MSTRG.13905	.	0	0	0	0	0	0	0	0	0	0	11.6286	1.60301
36018	u	novel	-1.19579	-0.0524288	chr3	+	57465399	57465789	MSTRG.13907.1	1	391	MSTRG.13907	.	10.0307	1.48047	0	0	0	0	0	0	0	0	0	0
36034	i	novel	-1.27993	-0.0004096	chr3	+	58607609	58608116	MSTRG.13910.1	1	508	MSTRG.13910	ZNHIT6	0	0	5.04724	0.503419	0	0	8.91732	0.99867	8.30315	1.20326	5.05315	0.69658
36042	i	novel	-1.27337	-0.0004096	chr3	+	59029260	59032819	MSTRG.13914.1	1	3560	MSTRG.13914	C1orf52	11.2486	1.66022	17.9444	1.7898	0	0	0	0	9.61854	1.39388	8.22472	1.13378
36047	i	novel	-1.26531	-0.0004096	chr3	-	59196444	59196727	MSTRG.13917.1	1	284	MSTRG.13917	WDR63	13.8239	2.04033	0	0	0	0	0	0	0	0	0	0
36075	i	novel	-1.51765	-0.0172032	chr3	+	59597517	59597724	MSTRG.13919.1	1	208	MSTRG.13919	SSX2IP	0	0	0	0	0	0	0	0	10.1635	1.47284	0	0
36090	u	novel	-1.12306	-0.0004096	chr3	+	60320868	60321104	MSTRG.13922.1	1	237	MSTRG.13922	.	0.637131	0.094037	0	0	0	0	0	0	12.1055	1.75427	0	0
36054	i	novel	-1.18927	-0.0004096	chr3	+	59255090	59255530	MSTRG.13926.1	1	441	MSTRG.13926	MCOLN3	14.712	2.1714	25.5986	2.55324	12.6349	1.3726	19.1746	2.14741	9.839	1.42582	18.8322	2.59603
3536	u	novel	-1.01241	-0.0196608	chr10	+	53712790	53714623	MSTRG.1393.1	1	1834	MSTRG.1393	.	13.2356	1.95349	18.44	1.83923	15.9918	1.73728	3.47082	0.388705	0	0	0	0
36129	i	novel	-1.18242	-0.0004096	chr3	+	67246686	67247635	MSTRG.13940.1	1	950	MSTRG.13940	ZZZ3	9.83158	1.45108	9.94091	0.991519	12.8695	1.39808	16.7347	1.87416	9.34	1.35351	14.9263	2.0576
36142	i	novel	-1.31816	-0.0086016	chr3	-	69321264	69321682	MSTRG.13946.1	1	419	MSTRG.13946	RABGGTB	0	0	7.75648	0.773641	0	0	0	0	34.9928	5.07101	0	0
3527	u	novel	-1.12132	-0.0004096	chr10	-	53083824	53084081	MSTRG.1395.1	1	258	MSTRG.1395	.	0	0	0	0	21.6744	2.35461	0	0	3.48062	0.504396	0	0
36205	u	novel	-1.38796	-0.118784	chr3	+	77518058	77518291	MSTRG.13952.1	1	234	MSTRG.13952	.	10.3248	1.52388	0	0	0	0	0	0	0	0	0	0
36174	i	novel	-1.42072	-0.0004096	chr3	+	75147218	75147851	MSTRG.13954.1	1	634	MSTRG.13954	ANKRD13C	32.4428	4.78836	29.447	2.93708	3.98316	0.432712	35.9703	4.02839	0	0	16.5685	2.28398
36175	i	novel	-1.04383	-0.0004096	chr3	+	75149208	75150575	MSTRG.13955.1	1	1368	MSTRG.13955	ANKRD13C	11.3567	1.67618	0	0	0	0	0	0	0	0	0	0
36178	i	novel	-1.18933	-0.02048	chr3	+	75158328	75160454	MSTRG.13958.1	1	2127	MSTRG.13958	ANKRD13C	11.0776	1.63498	0	0	0	0	0	0	0	0	6.94617	0.957535
36179	i	novel	-1.43688	-0.0004096	chr3	+	75163810	75164170	MSTRG.13959.1	1	361	MSTRG.13959	ANKRD13C	14.1773	2.09248	0	0	0	0	0	0	5.04671	0.731347	0	0
36181	i	novel	-1.12067	-0.0299008	chr3	+	75168863	75169849	MSTRG.13961.1	1	987	MSTRG.13961	ANKRD13C	10.6778	1.57598	0	0	0	0	7.43986	0.833206	0	0	0	0
36183	i	novel	-1.15719	-0.036864	chr3	+	75233666	75234795	MSTRG.13963.1	1	1130	MSTRG.13963	ANKRD13C	8.68584	1.28198	0	0	9.83009	1.0679	0	0	5.1708	0.749329	0	0
36240	u	novel	-1.10053	-0.004096	chr3	-	79235780	79257934	MSTRG.13977.2	4	7642	MSTRG.13977	.	19.39	2.86185	28.0127	2.79402	21.729	2.36054	46.0612	5.1585	33.1336	4.80158	48.1205	6.63345
36254	u	novel	-1.15673	-0.0499712	chr3	+	80736587	80738851	MSTRG.13982.1	1	2265	MSTRG.13982	.	0	0	4.54483	0.453307	0	0	8.15806	0.913639	4.93333	0.714917	0	0
36282	i	novel	-1.27916	-0.0004096	chr3	+	82416964	82417342	MSTRG.13990.1	1	379	MSTRG.13990	ITGB3BP	11.9208	1.75944	0	0	2.33773	0.253961	0	0	0.398417	0.057737	0	0
36283	i	novel	-1.21023	-0.0004096	chr3	+	82419244	82419578	MSTRG.13991.1	1	335	MSTRG.13991	ITGB3BP	0	0	0	0	0	0	0	0	9.91642	1.43704	0	0
36305	i	novel	-1.07564	-0.0004096	chr3	+	84532603	84532933	MSTRG.13994.1	1	331	MSTRG.13994	TM2D1	9.72205	1.43492	5.85886	0.58437	0	0	0	0	3.64955	0.528876	0	0
28	u	novel	-1.00246	-0.012288	chr1	-	657916	658525	MSTRG.14.1	1	610	MSTRG.14	.	0	0	18.382	1.83344	0	0	0	0	0	0	0	0
360	i	novel	-1.33666	-0.0004096	chr1	+	37962900	37963180	MSTRG.140.1	1	281	MSTRG.140	NSUN3	0	0	0	0	0	0	0	0	11.2847	1.63533	0	0
36322	j	novel	-1.1663	-0.069632	chr3	-	86880800	86881308	MSTRG.14000.2	2	250	MSTRG.14000	FGGY	14.724	2.17317	1.30243	0.129906	13.2879	1.44353	8.8	0.985531	1.36399	0.197664	9.76	1.34542
36318	i	novel	-1.14613	-0.0004096	chr3	-	86850595	86850897	MSTRG.14001.1	1	303	MSTRG.14001	FGGY	0	0	0	0	0	0	0	0	11.462	1.66103	0	0
36320	i	novel	-1.27874	-0.0004096	chr3	-	86878318	86878732	MSTRG.14003.1	1	415	MSTRG.14003	FGGY	2.18313	0.322217	0	0	0	0	0	0	10.9976	1.59372	0	0
36321	i	novel	-1.17704	-0.065536	chr3	-	86879095	86880523	MSTRG.14004.1	1	1429	MSTRG.14004	FGGY	0	0	0	0	0	0	0	0	9.97691	1.44581	0	0
36327	u	novel	-1.27602	-0.0004096	chr3	+	87852900	87853226	MSTRG.14007.1	1	327	MSTRG.14007	.	11.0856	1.63617	0.923547	0.092116	0	0	0	0	4.61162	0.668296	1.84709	0.254623
3574	i	novel	-1.4789	-0.0004096	chr10	+	55170424	55170724	MSTRG.1401.1	1	301	MSTRG.1401	RSL24D1	0	0	14.5899	1.45522	0	0	0	0	0	0	0	0
36337	u	novel	-1.21886	-0.0004096	chr3	+	88376252	88378063	MSTRG.14010.1	1	1812	MSTRG.14010	.	7.79194	1.15004	0	0	0	0	0	0	0	0	7.66336	1.0564
36338	u	novel	-1.091	-0.012288	chr3	+	88392541	88392939	MSTRG.14011.1	1	399	MSTRG.14011	.	15.1855	2.24128	0	0	0	0	0	0	0	0	0	0
36339	u	novel	-1.21625	-0.0126976	chr3	+	88404030	88404292	MSTRG.14012.1	1	263	MSTRG.14012	.	0	0	7.46388	0.744457	14.2852	1.55188	0	0	0	0	0	0
36340	u	novel	-1.21681	-0.0004096	chr3	+	88420302	88420734	MSTRG.14013.1	1	433	MSTRG.14013	.	0	0	12.8891	1.28558	9.75058	1.05926	2.78984	0.31244	0	0	0	0
36343	u	novel	-1.05045	-0.0004096	chr3	+	88482327	88482642	MSTRG.14016.1	1	316	MSTRG.14016	.	0	0	0	0	13.2437	1.43873	0	0	2.86709	0.415486	10.9905	1.51505
36344	u	novel	-1.13023	-0.0004096	chr3	+	88539696	88540689	MSTRG.14017.1	1	994	MSTRG.14017	.	10.4789	1.54662	0	0	0	0	1.67103	0.187142	0	0	0	0
36345	u	novel	-1.05566	-0.012288	chr3	+	88561951	88562267	MSTRG.14018.1	1	317	MSTRG.14018	.	0	0	0	0	0	0	0	0	7.14511	1.03544	10.3838	1.43142
36346	u	novel	-1.51633	-0.0004096	chr3	+	88564391	88564614	MSTRG.14019.1	1	224	MSTRG.14019	.	0	0	0	0	13.4821	1.46464	0	0	0	0	0	0
3575	u	novel	-1.31838	-0.036864	chr10	+	55182202	55183058	MSTRG.1402.1	1	857	MSTRG.1402	.	8.63361	1.27427	0	0	0	0	0	0	0	0	0	0
36347	u	novel	-1.22231	-0.0004096	chr3	+	88573282	88573599	MSTRG.14020.1	1	318	MSTRG.14020	.	0	0	15.195	1.51557	0	0	0.949686	0.106357	0.949686	0.137624	0	0
36349	u	novel	-1.19368	-0.0004096	chr3	+	88631710	88631966	MSTRG.14022.1	1	257	MSTRG.14022	.	4.56031	0.673074	0	0	17.3852	1.88865	0	0	0	0	0	0
36389	i	novel	-1.23884	-0.0004096	chr3	-	92707195	92707643	MSTRG.14033.1	1	449	MSTRG.14033	TCEANC2	0	0	0	0	14.5857	1.58453	0	0	3.32517	0.481869	0	0
36418	u	novel	-1.12951	-0.0004096	chr3	-	93776675	93776958	MSTRG.14041.1	1	284	MSTRG.14041	.	0	0	11.6972	1.16669	0	0	0	0	0	0	0	0
36432	i	novel	-1.31018	-0.0004096	chr3	+	94428586	94428839	MSTRG.14047.1	1	254	MSTRG.14047	ZCCHC11	10.7008	1.57937	0	0	0	0	0	0	0	0	0	0
36435	i	novel	-1.17872	-0.454656	chr3	-	94530297	94531679	MSTRG.14049.1	1	1383	MSTRG.14049	PRPF38A	17.859	2.63588	17.8882	1.7842	0	0	0	0	0	0	0	0
36445	u	novel	-1.07662	-0.0004096	chr3	-	94758328	94758658	MSTRG.14052.1	1	331	MSTRG.14052	.	10.0363	1.48129	0	0	5.47432	0.594706	0	0	2.73716	0.396657	0	0
36449	i	novel	-1.22045	-0.0004096	chr3	-	94841432	94841886	MSTRG.14055.1	1	455	MSTRG.14055	BTF3L4	0	0	3.85131	0.384134	0	0	0	0	12.0088	1.74026	0	0
36450	i	novel	-1.00058	-0.0311296	chr3	-	94843490	94843882	MSTRG.14056.1	1	393	MSTRG.14056	BTF3L4	0	0	0	0	0	0	0	0	10.374	1.50336	0	0
36451	i	novel	-1.27445	-0.0004096	chr3	-	94847168	94848136	MSTRG.14057.1	1	969	MSTRG.14057	BTF3L4	0	0	0	0	17.5263	1.90398	16.9825	1.9019	8.84933	1.28241	9.25077	1.27523
3558	x	novel	-1.05168	-0.0688128	chr10	+	55053821	55060283	MSTRG.1406.1	2	5138	MSTRG.1406	PIGB	24.3424	3.59279	38.5223	3.84226	0	0	3.06849	0.343646	4.48585	0.650069	5.71395	0.787672
36477	u	novel	-1.16527	-0.0110592	chr3	+	95533456	95535686	MSTRG.14062.1	1	2231	MSTRG.14062	.	12.8171	1.89173	0	0	0	0	0	0	0	0	0	0
36482	u	novel	-1.20637	-0.032768	chr3	-	95620930	95629852	MSTRG.14066.1	1	8923	MSTRG.14066	.	9.62681	1.42086	1.78193	0.177732	10.5202	1.14287	0	0	0	0	0	0
3560	u	novel	-1.10524	-0.043008	chr10	-	55083983	55085807	MSTRG.1407.1	1	1825	MSTRG.1407	.	0	0	0	0	0	0	0	0	0	0	14.2992	1.97115
36489	i	novel	-1.16224	-0.0004096	chr3	+	96084515	96084931	MSTRG.14070.1	1	417	MSTRG.14070	FAF1	11.9305	1.76086	0	0	7.86571	0.854496	0	0	0.724221	0.104951	0	0
36492	i	novel	-1.17979	-0.167936	chr3	+	96401077	96401412	MSTRG.14072.1	1	336	MSTRG.14072	FAF1	11.6845	1.72456	0	0	0	0	0	0	0	0	0	0
36500	u	novel	-1.27421	-0.208896	chr3	+	98543526	98546754	MSTRG.14075.1	1	3229	MSTRG.14075	.	7.05636	1.04148	14.7783	1.474	0	0	0	0	0	0	1.28997	0.177824
36509	u	novel	-1.13593	-0.0528384	chr3	+	99433828	99434409	MSTRG.14078.1	1	582	MSTRG.14078	.	0	0	14.6426	1.46047	0	0	0	0	0	0	0	0
3562	u	novel	-1.10456	-0.022528	chr10	-	55090626	55092939	MSTRG.1409.1	1	2314	MSTRG.1409	.	2.07019	0.305547	0	0	0	0	0	0	0	0	10.5821	1.45875
36561	u	novel	-1.08368	-0.0004096	chr3	-	100833488	100833776	MSTRG.14095.1	1	289	MSTRG.14095	.	13.5156	1.99482	0	0	0	0	2.61246	0.292575	0.522491	0.075717	5.22491	0.720258
36565	i	novel	-1.02028	-0.04096	chr3	+	100945479	100946719	MSTRG.14098.1	1	1241	MSTRG.14098	IPP	0	0	16.7164	1.66731	0	0	0	0	0	0	4.00725	0.552403
361	i	novel	-1.07479	-0.0004096	chr1	+	37973783	37974100	MSTRG.141.1	1	318	MSTRG.141	NSUN3	0	0	16.1447	1.61029	0	0	0	0	0	0	2.37421	0.327287
3563	u	novel	-1.07412	-0.0004096	chr10	-	55094610	55097499	MSTRG.1410.1	2	245	MSTRG.1410	.	2.30449	0.340129	3.15027	0.314211	2.10698	0.228893	9.29872	1.04138	1.55947	0.225991	3.06376	0.422341
3565	u	novel	-1.21763	-0.036864	chr10	-	55095748	55097499	MSTRG.1410.3	2	1047	MSTRG.1410	.	0	0	0	0	0	0	0.078006	0.008736	0	0	0	0
36579	u	novel	-1.15324	-0.094208	chr3	-	101099425	101100585	MSTRG.14100.1	1	1161	MSTRG.14100	.	1.43066	0.211157	3.87769	0.386766	5.17313	0.561986	19.1163	2.14087	7.90784	1.14597	17.975	2.47787
36582	u	novel	-1.05729	-0.147456	chr3	-	101124375	101125772	MSTRG.14101.1	1	1398	MSTRG.14101	.	0.324034	0.047825	0	0	0.216023	0.023468	10.5744	1.18425	0	0	11.6137	1.60096
36578	u	novel	-1.03213	-0.0004096	chr3	-	101097946	101098267	MSTRG.14106.1	1	322	MSTRG.14106	.	0.468944	0.069213	0	0	0	0	0	0	13.3137	1.92936	6.54037	0.901595
36598	i	novel	-1.25053	-0.0004096	chr3	-	101595441	101595710	MSTRG.14110.1	1	270	MSTRG.14110	ZSWIM5	0	0	0	0	0	0	0	0	10.0667	1.45882	0	0
36628	x	novel	-1.12469	-0.0278528	chr3	+	101980298	101982753	MSTRG.14130.1	1	2456	MSTRG.14130	RNF220	18.0167	2.65915	22.4169	2.23589	0	0	0	0	0	0	0	0
36660	u	novel	-1.23765	-0.0004096	chr3	-	102916061	102916347	MSTRG.14140.1	1	287	MSTRG.14140	.	2.10453	0.310616	0	0	9.99652	1.08598	13.1533	1.47307	3.15679	0.457469	6.31359	0.870333
36677	i	novel	-1.19722	-0.0708608	chr3	-	103170833	103171207	MSTRG.14153.1	1	375	MSTRG.14153	SZT2	7.21932	1.06553	0	0	0	0	0	0	8.5335	1.23664	11.6293	1.60311
36727	i	novel	-1.25558	-0.0004096	chr3	-	104063042	104063478	MSTRG.14159.1	1	437	MSTRG.14159	C1orf50	0	0	15.6888	1.56482	6.76548	0.734972	0	0	0	0	0	0
36742	u	novel	-1.06018	-0.016384	chr3	+	104622099	104624965	MSTRG.14165.1	1	2867	MSTRG.14165	.	0	0	63.9452	6.37798	49.5905	5.38729	68.0593	7.62211	49.3146	7.14646	51.932	7.15886
36744	u	novel	-1.05961	-0.12288	chr3	+	104715275	104716063	MSTRG.14167.1	1	789	MSTRG.14167	.	0	0	0	0	4.36629	0.474334	0	0	0	0	12.2484	1.68845
3617	u	novel	-1.0889	-0.02048	chr10	-	58432528	58435753	MSTRG.1417.1	1	3226	MSTRG.1417	.	0	0	10.5513	1.0524	11.734	1.27473	0	0	0	0	10.0033	1.37897
36748	u	novel	-1.14725	-0.0004096	chr3	+	104764589	104764869	MSTRG.14171.1	1	281	MSTRG.14171	.	11.8221	1.74487	0	0	0	0	0	0	0	0	0	0
36750	u	novel	-1.0138	-0.0004096	chr3	+	104923443	104923747	MSTRG.14173.1	1	305	MSTRG.14173	.	0	0	0	0	0	0	0	0	0	0	14.823	2.04335
36783	i	novel	-1.11466	-0.004096	chr3	-	106242528	106242869	MSTRG.14186.1	1	342	MSTRG.14186	EXO5	0	0	0	0	0	0	0	0	0	0	0	0
362	i	novel	-1.20101	-0.0004096	chr1	+	37975671	37976022	MSTRG.142.1	1	352	MSTRG.142	NSUN3	0	0	0	0	18.446	2.00389	0	0	0	0	0	0
36842	x	novel	-1.23533	-0.065536	chr3	-	107703086	107704103	MSTRG.14203.1	1	1018	MSTRG.14203	ENSBTAG00000030337	3.4833	0.514114	0	0	0	0	0	0	0	0	0	0
36843	u	novel	-1.17782	-0.0815104	chr3	-	107705972	107709766	MSTRG.14204.1	1	3795	MSTRG.14204	.	0	0	12.8232	1.279	0	0	17.2034	1.92665	12.6177	1.82849	17.7154	2.44208
36868	i	novel	-1.09305	-0.159744	chr3	+	108960798	108961469	MSTRG.14216.1	1	672	MSTRG.14216	MEAF6	0	0	3.28204	0.327355	0	0	0	0	19.3318	2.80149	0	0
36869	i	novel	-1.13996	-0.028672	chr3	+	108962612	108965119	MSTRG.14217.1	1	2508	MSTRG.14217	MEAF6	12.3796	1.82715	11.0175	1.0989	15.7257	1.70837	11.3917	1.27578	8.67943	1.25778	1.80622	0.248989
36871	i	novel	-1.26045	-0.0966656	chr3	+	108977589	108978367	MSTRG.14219.1	1	779	MSTRG.14219	MEAF6	0	0	0	0	0	0	15.1849	1.70059	0	0	0	0
3621	u	novel	-1.01021	-0.516096	chr10	+	58471380	58472396	MSTRG.1422.1	1	1017	MSTRG.1422	.	0	0	0	0	0	0	0	0	10.6617	1.54505	0	0
36889	i	novel	-1.08722	-0.016384	chr3	+	110077352	110078169	MSTRG.14232.1	1	818	MSTRG.14232	STK40	0	0	0	0	0	0	0	0	0	0	11.1528	1.53742
36890	i	novel	-1.00353	-0.0376832	chr3	+	110080544	110081718	MSTRG.14233.1	1	1175	MSTRG.14233	STK40	0	0	0	0	0	0	0	0	3.93939	0.570879	12.606	1.73774
3609	u	novel	-1.29395	-0.0004096	chr10	-	58282281	58283117	MSTRG.1424.1	1	837	MSTRG.1424	.	0	0	0	0	0	0	12.9319	1.44827	0	0	0	0
36930	i	novel	-1.17546	-0.114688	chr3	+	110869368	110869601	MSTRG.14246.1	1	234	MSTRG.14246	KIAA0319L	9.91453	1.46332	2.99762	0.298986	0	0	0	0	0	0	0	0
36931	i	novel	-1.13764	-0.0004096	chr3	+	110878969	110879681	MSTRG.14247.1	1	713	MSTRG.14247	KIAA0319L	15.0281	2.21805	0	0	0	0	0	0	0	0	0	0
36933	i	novel	-1.18448	-0.0004096	chr3	-	110934035	110934316	MSTRG.14249.1	1	282	MSTRG.14249	ZMYM4	10.1241	1.49426	0	0	0	0	1.60638	0.179902	0	0	0	0
3610	u	novel	-1.18797	-0.004096	chr10	-	58284860	58286599	MSTRG.1425.1	1	1740	MSTRG.1425	.	0	0	0	0	0	0	14.4925	1.62305	0	0	0	0
36937	u	novel	-1.12365	-0.04096	chr3	-	111066073	111066559	MSTRG.14253.1	1	487	MSTRG.14253	.	0	0	0	0	0	0	0	0	10.1828	1.47564	0	0
36938	u	novel	-1.34386	-0.0004096	chr3	-	111067118	111067382	MSTRG.14254.1	1	265	MSTRG.14254	.	20.5132	3.02762	0	0	0	0	7.40755	0.829587	0	0	0	0
36939	u	novel	-1.14121	-0.0004096	chr3	-	111070088	111070399	MSTRG.14255.1	1	312	MSTRG.14255	.	0	0	0	0	0	0	14.2542	1.59636	0	0	0	0
36940	u	novel	-1.20668	-0.0004096	chr3	-	111071469	111072406	MSTRG.14256.1	1	938	MSTRG.14256	.	11.371	1.67829	0	0	0	0	0	0	0	0	0	0
36941	u	novel	-1.15834	-0.0004096	chr3	-	111072948	111073281	MSTRG.14257.1	1	334	MSTRG.14257	.	32.2216	4.7557	21.8954	2.18387	17.2874	1.87803	0	0	0	0	0	0
36948	i	novel	-1.15193	-0.0004096	chr3	-	111204855	111205600	MSTRG.14259.1	1	746	MSTRG.14259	ZMYM1	0	0	0	0	18.6032	2.02097	0	0	0	0	0	0
3613	i	novel	-1.01311	-0.0466944	chr10	+	58291530	58293393	MSTRG.1427.1	1	1864	MSTRG.1427	GNB5	2.79238	0.412138	0	0	0	0	0	0	0	0	0	0
36982	i	novel	-1.25316	-0.0008192	chr3	+	113609502	113614124	MSTRG.14272.1	1	4623	MSTRG.14272	ATG16L1	14.8161	2.18677	21.6935	2.16374	23.103	2.5098	14.2743	1.59861	11.9353	1.72961	14.1562	1.95144
36987	u	novel	-1.21221	-0.043008	chr3	-	113673529	113675522	MSTRG.14274.1	1	1994	MSTRG.14274	.	14.9609	2.20813	18.9408	1.88918	13.485	1.46495	23.7909	2.66439	21.1434	3.06401	24.8285	3.42262
37010	u	novel	-1.10808	-0.126566	chr3	-	114716804	114717051	MSTRG.14276.1	1	248	MSTRG.14276	.	0	0	8.40162	0.837988	0	0	0	0	0	0	0	0
37012	u	novel	-1.27588	-0.008192	chr3	+	115164218	115165094	MSTRG.14282.1	1	877	MSTRG.14282	.	13.4162	1.98015	28.919	2.88442	0	0	0	0	9.63512	1.39628	11.1916	1.54276
37037	i	novel	-1.22266	-0.0004096	chr3	+	117859871	117860533	MSTRG.14290.1	1	663	MSTRG.14290	ENSBTAG00000005354	10.4766	1.54628	5.01056	0.499759	6.37707	0.692777	0	0	0	0	0	0
37045	u	novel	-1.12343	-0.0135168	chr3	+	118036780	118038512	MSTRG.14292.1	1	1733	MSTRG.14292	.	0	0	0	0	5.54645	0.602542	0	0	0	0	15.7536	2.17165
37047	i	novel	-1.11508	-0.0004096	chr3	+	118057441	118057786	MSTRG.14294.1	1	346	MSTRG.14294	SCLY	10.474	1.5459	0	0	0	0	0	0	0	0	0	0
3624	u	novel	-1.06997	-0.0360448	chr10	-	58555671	58561102	MSTRG.1430.1	1	5432	MSTRG.1430	.	12.4361	1.8355	7.74669	0.772664	16.0252	1.74091	0	0	11.9902	1.73757	7.15998	0.987008
37101	u	novel	-1.037	-0.045056	chr3	-	119661062	119661468	MSTRG.14304.1	1	407	MSTRG.14304	.	5.93612	0.876135	9.87469	0.984914	10.0098	1.08742	25.1769	2.81962	19.0344	2.75838	25.172	3.46998
37106	u	novel	-1.11073	-0.0745472	chr3	-	119750122	119772724	MSTRG.14307.1	3	8058	MSTRG.14307	.	0.115384	0.01703	5.33207	0.531827	3.5e-05	4e-06	26.3876	2.9552	4.01339	0.581603	5.50584	0.758984
37110	u	novel	-1.12921	-0.0720896	chr3	-	119750379	119770205	MSTRG.14307.5	3	1441	MSTRG.14307	.	5.7284	0.845477	10.2577	1.02312	5.63673	0.612349	3.52948	0.395274	12.7107	1.84198	6.17619	0.851393
37112	u	novel	-1.08308	-0.0192512	chr3	-	119752586	119770197	MSTRG.14307.8	3	6198	MSTRG.14307	.	0	0	0	0	0.000401	4.4e-05	2.80649	0.314305	0	0	6.28228	0.866017
3649	u	novel	-1.33397	-0.032768	chr10	-	59329611	59330007	MSTRG.1433.1	1	397	MSTRG.1433	.	14.4534	2.13323	0	0	0	0	0	0	4.56423	0.661428	0	0
37162	i	novel	-1.07265	-0.0458752	chr3	+	120853794	120855869	MSTRG.14334.1	1	2076	MSTRG.14334	PPP1R7	10.1797	1.50246	0	0	0	0	0	0	0	0	0	0
3650	u	novel	-1.16933	-0.0004096	chr10	-	59343439	59343652	MSTRG.1434.1	1	214	MSTRG.1434	.	10.5841	1.56215	0	0	9.87851	1.07316	0	0	4.23365	0.613521	0	0
37178	i	novel	-1.19767	-0.022528	chr3	-	121072810	121074002	MSTRG.14340.1	1	1193	MSTRG.14340	STK25	0	0	0	0	0	0	0	0	10.5943	1.53528	0	0
37183	u	novel	-1.07132	-0.131891	chr3	-	121154168	121155106	MSTRG.14343.1	1	939	MSTRG.14343	.	11.4175	1.68515	0	0	0	0	0	0	0	0	0	0
37236	u	novel	-1.21475	-0.0008192	chr4	+	7890246	7891576	MSTRG.14358.1	1	1331	MSTRG.14358	.	0	0	0	0	0	0	0	0	10.5485	1.52864	0	0
37237	u	novel	-1.09718	-0.026624	chr4	+	7901309	7901821	MSTRG.14359.1	1	513	MSTRG.14359	.	0	0	0	0	0	0	0	0	0	0	2.04521	0.281934
37238	u	novel	-1.36372	-0.0172032	chr4	+	7907343	7907973	MSTRG.14360.1	1	631	MSTRG.14360	.	0	0	0	0	0	0	10.2213	1.14471	0	0	0	0
37240	u	novel	-1.13413	-0.0004096	chr4	+	8185352	8185626	MSTRG.14362.1	1	275	MSTRG.14362	.	9.85091	1.45393	0	0	0	0	0	0	0	0	0	0
37261	u	novel	-1.1963	-0.090112	chr4	+	9415175	9416943	MSTRG.14371.1	1	1769	MSTRG.14371	.	0	0	9.73149	0.970631	0	0	11.1724	1.25122	9.74845	1.4127	8.51159	1.17333
37262	u	novel	-1.12162	-0.0004096	chr4	+	9417481	9417950	MSTRG.14372.1	1	470	MSTRG.14372	.	0	0	3.53404	0.35249	4.1766	0.453727	13.6447	1.5281	0	0	11.2447	1.55009
37265	u	novel	-1.45926	-0.0004096	chr4	+	9434978	9435345	MSTRG.14375.1	1	368	MSTRG.14375	.	0	0	0	0	0	0	0	0	0	0	10.1929	1.4051
37268	u	novel	-1.14445	-0.0004096	chr4	+	9454140	9454467	MSTRG.14378.1	1	328	MSTRG.14378	.	0	0	0	0	0	0	0	0	11.7165	1.6979	2.7622	0.380771
37304	i	novel	-1.15263	-0.0004096	chr4	+	10449240	10449793	MSTRG.14386.1	1	554	MSTRG.14386	VPS50	12.8105	1.89075	0	0	0	0	0	0	0	0	0	0
37314	i	novel	-1.20614	-0.06144	chr4	-	11170922	11171497	MSTRG.14391.1	1	576	MSTRG.14391	BET1	18.5833	2.74279	18.5816	1.85335	13.1042	1.42358	0	0	4.87153	0.705961	8.93576	1.2318
37323	i	novel	-1.26887	-0.0004096	chr4	+	12293760	12294016	MSTRG.14397.1	1	257	MSTRG.14397	PPP1R9A	0	0	0	0	0	0	0	0	10.5759	1.53261	0	0
37327	i	novel	-1.4218	-0.0004096	chr4	-	12502176	12502402	MSTRG.14399.1	1	227	MSTRG.14399	PON2	11.9207	1.75942	0	0	0	0	0	0	0	0	0	0
37341	u	novel	-1.2241	-0.0004096	chr4	-	13944757	13945053	MSTRG.14405.1	1	297	MSTRG.14405	.	14.7441	2.17614	0	0	0	0	0	0	0	0	0	0
37342	u	novel	-1.12835	-0.0004096	chr4	-	13946459	13947833	MSTRG.14406.1	1	1375	MSTRG.14406	.	0	0	0	0	0	0	8.9872	1.0065	7.48787	1.08511	0	0
37345	u	novel	-1.05155	-0.108544	chr4	-	13954654	13963968	MSTRG.14409.1	1	9315	MSTRG.14409	.	8.94514	1.32025	12.2102	1.21786	11.0414	1.19949	15.5713	1.74387	12.6096	1.82733	11.8949	1.63972
37361	i	novel	-1.12314	-0.0483328	chr4	+	15544866	15545118	MSTRG.14412.1	1	253	MSTRG.14412	MIOS	18.6759	2.75645	0	0	0	0	2.38735	0.267365	0	0	0	0
37365	u	novel	-1.14569	-0.045056	chr4	+	15647643	15649855	MSTRG.14415.1	1	2213	MSTRG.14415	.	10.4623	1.54417	0	0	0	0	0	0	2.30456	0.333967	0	0
37366	u	novel	-1.02032	-0.0004096	chr4	+	15652109	15652512	MSTRG.14416.1	1	404	MSTRG.14416	.	11.2129	1.65495	0	0	0	0	0	0	0.373762	0.054164	0	0
37368	u	novel	-1.06171	-0.0262144	chr4	+	15660091	15661588	MSTRG.14418.1	1	1498	MSTRG.14418	.	11.8438	1.74807	0	0	0	0	0	0	0	0	0	0
37369	u	novel	-1.09634	-0.0004096	chr4	+	15666523	15667509	MSTRG.14419.1	1	987	MSTRG.14419	.	0	0	16.1935	1.61516	0	0	0	0	0	0	0	0
37371	u	novel	-1.11516	-0.0004096	chr4	+	15670624	15671038	MSTRG.14421.1	1	415	MSTRG.14421	.	4.73012	0.698137	0	0	0	0	0	0	0	0	0	0
37373	u	novel	-1.03772	-0.110592	chr4	+	15680948	15681981	MSTRG.14423.1	1	1034	MSTRG.14423	.	8.90812	1.31479	17.3723	1.73274	9.00387	0.97814	4.67311	0.523352	0	0	5.08994	0.701652
37374	u	novel	-1.45823	-0.0004096	chr4	+	15683496	15683800	MSTRG.14424.1	1	305	MSTRG.14424	.	0	0	0	0	0	0	0	0	12.8721	1.86537	0	0
37375	u	novel	-1.08575	-0.0004096	chr4	+	15735422	15735749	MSTRG.14425.1	1	328	MSTRG.14425	.	0	0	0	0	6.35056	0.689897	3.76469	0.421616	11.0305	1.59849	0	0
37380	u	novel	-1.1224	-0.006144	chr4	+	15815948	15816686	MSTRG.14429.1	1	739	MSTRG.14429	.	10.0122	1.47774	8.26804	0.824664	0	0	3.26928	0.366134	0	0	0	0
37385	i	novel	-1.15992	-0.0364544	chr4	-	17323805	17324132	MSTRG.14433.1	1	328	MSTRG.14433	ICA1	6.44512	0.951261	15.3476	1.53079	17.2012	1.86867	0	0	4.39634	0.637098	7.16463	0.98765
37421	u	novel	-1.39682	-0.0004096	chr4	-	25051227	25051527	MSTRG.14443.1	1	301	MSTRG.14443	.	0	0	0	0	0	0	0	0	10.0066	1.45012	3.00997	0.414926
37433	u	novel	-1.20974	-0.08192	chr4	+	25274631	25275022	MSTRG.14451.1	1	392	MSTRG.14451	.	9.37245	1.38332	17.3265	1.72817	15.2372	1.65531	9.6301	1.0785	0	0	6.16326	0.84961
37441	i	novel	-1.38967	-0.0004096	chr4	+	26358349	26358705	MSTRG.14457.1	1	357	MSTRG.14457	ENSBTAG00000014074	0	0	0	0	18.6611	2.02726	5.92157	0.663169	0	0	0	0
37443	i	novel	-1.22139	-0.0004096	chr4	-	26365054	26365687	MSTRG.14459.1	1	634	MSTRG.14459	ENSBTAG00000014074	0	0	0	0	5.45741	0.592869	3.57255	0.400098	0.476341	0.069029	7.62145	1.05062
3668	i	novel	-1.35267	-0.0004096	chr10	-	59991231	59992555	MSTRG.1446.1	2	526	MSTRG.1446	USP8	15.3992	2.27283	2.89923	0.289173	4.3237	0.469707	1.02681	0.114995	1.88496	0.27316	2.27861	0.314109
37459	u	novel	-1.39014	-0.0004096	chr4	-	29027835	29028104	MSTRG.14460.1	1	270	MSTRG.14460	.	2.23704	0.330173	0	0	2.23704	0.243022	13.9815	1.56582	0	0	0	0
37482	i	novel	-1.13978	-0.0004096	chr4	+	31903000	31903242	MSTRG.14470.1	1	243	MSTRG.14470	KLHL7	0.621399	0.091715	0	0	0	0	0	0	11.1852	1.62091	0	0
37483	i	novel	-1.3954	-0.028672	chr4	+	31925659	31926027	MSTRG.14471.1	1	369	MSTRG.14471	KLHL7	2.04607	0.301988	7.58965	0.757002	12.1924	1.32453	0	0	7.34959	1.06507	0	0
37484	i	novel	-1.09823	-0.0004096	chr4	+	31927324	31927622	MSTRG.14472.1	1	299	MSTRG.14472	KLHL7	0	0	14.5518	1.45142	13.0903	1.42207	4.54515	0.509021	0	0	1.01003	0.139234
37485	i	novel	-1.14517	-0.16384	chr4	-	31939584	31940227	MSTRG.14473.1	1	644	MSTRG.14473	KLHL7	12.5575	1.8534	0	0	0	0	0	0	0	0	0	0
37486	x	novel	-1.31941	-0.0004096	chr4	-	31947843	31948263	MSTRG.14474.1	1	421	MSTRG.14474	KLHL7	10.4014	1.53519	0	0	0	0	0	0	0	0	0	0
37487	x	novel	-1.24586	-0.012288	chr4	-	31949539	31955349	MSTRG.14475.1	1	5811	MSTRG.14475	KLHL7	0	0	9.14082	0.911717	11.46	1.24496	6.39389	0.716066	7.35691	1.06613	6.33016	0.872617
37490	i	novel	-1.16041	-0.0004096	chr4	+	31969784	31970335	MSTRG.14478.1	1	552	MSTRG.14478	NUPL2	14.7663	2.17942	0	0	0	0	0	0	0	0	0	0
37515	u	novel	-1.01121	-0.0004096	chr4	+	32458695	32459311	MSTRG.14486.1	1	617	MSTRG.14486	.	11.4327	1.6874	0	0	0	0	0	0	0	0	0	0
3691	u	novel	-1.13891	-0.0004096	chr10	+	61341315	61341551	MSTRG.1449.1	1	237	MSTRG.1449	.	0	0	0	0	0	0	0	0	0	0	14.654	2.02007
37524	u	novel	-1.18139	-0.0004096	chr4	-	32649599	32649867	MSTRG.14490.1	1	269	MSTRG.14490	.	2.24535	0.3314	1.07063	0.106786	2.24535	0.243925	0	0	0	0	14.7063	2.02728
37522	i	novel	-1.01243	-0.069632	chr4	-	32643521	32643919	MSTRG.14495.1	1	399	MSTRG.14495	ENSBTAG00000015666	3.40602	0.502707	5.67669	0.5662	0	0	0	0	10.7857	1.56302	14.4975	1.99849
37523	i	novel	-1.32362	-0.0004096	chr4	-	32644366	32644572	MSTRG.14496.1	1	207	MSTRG.14496	ENSBTAG00000015666	1.45894	0.21533	9.13768	0.911404	3.44444	0.374189	12.7585	1.42885	10.7536	1.55837	11.7874	1.62491
37527	u	novel	-1.09991	-0.209715	chr4	+	33010377	33012044	MSTRG.14498.1	1	1668	MSTRG.14498	.	2.89688	0.427562	0	0	0	0	9.4982	1.06372	8.70683	1.26176	5.14568	0.709336
37540	u	novel	-1.30079	-0.0004096	chr4	+	33419593	33419793	MSTRG.14502.1	1	201	MSTRG.14502	.	0	0	0	0	0	0	0	0	0	0	12.0199	1.65695
37557	i	novel	-1.25302	-0.0004096	chr4	+	39117994	39118446	MSTRG.14504.1	1	453	MSTRG.14504	HGF	10.3333	1.52514	9.94002	0.99143	0	0	0	0	0	0	0	0
37595	u	novel	-1.03545	-0.045056	chr4	-	43492925	43494361	MSTRG.14509.1	1	1437	MSTRG.14509	.	0	0	22.6298	2.25712	0	0	0	0	0	0	0	0
3685	i	novel	-1.12644	-0.0004096	chr10	-	61219399	61219751	MSTRG.1451.1	1	353	MSTRG.1451	GALK2	0	0	0	0	0	0	0	0	6.84419	0.99183	11.915	1.64249
37596	u	novel	-1.18687	-0.0004096	chr4	-	43500358	43500741	MSTRG.14510.1	1	384	MSTRG.14510	.	11.7344	1.73192	0	0	5.89844	0.64078	0	0	1.17969	0.170955	0	0
37597	u	novel	-1.18238	-0.0004096	chr4	-	43506944	43510069	MSTRG.14511.1	1	3126	MSTRG.14511	.	0	0	0	0	13.7137	1.48979	0	0	0	0	4.77799	0.658649
37602	u	novel	-1.08587	-0.131072	chr4	-	43675770	43676240	MSTRG.14513.1	1	471	MSTRG.14513	.	0.320594	0.047318	9.51592	0.94913	0	0	0	0	1.92357	0.278755	0	0
37603	u	novel	-1.3385	-0.0004096	chr4	-	43681673	43682029	MSTRG.14514.1	1	357	MSTRG.14514	.	10.549	1.55697	29.6022	2.95256	0	0	0	0	7.53501	1.09194	0	0
37616	u	novel	-1.25546	-0.0012288	chr4	-	43828191	43832346	MSTRG.14515.1	1	4156	MSTRG.14515	.	0	0	0	0	19.7517	2.14574	0	0	9.83301	1.42496	0	0
3686	i	novel	-1.47661	-0.0004096	chr10	-	61220412	61220678	MSTRG.1452.1	1	267	MSTRG.1452	GALK2	0	0	0	0	0	0	0	0	0	0	0	0
37610	u	novel	-1.37446	-0.0004096	chr4	+	43800043	43800352	MSTRG.14521.1	1	310	MSTRG.14521	.	9.74194	1.43785	0	0	0	0	0	0	0	0	0	0
37611	u	novel	-1.22287	-0.0004096	chr4	+	43800783	43801129	MSTRG.14522.1	1	347	MSTRG.14522	.	0	0	0	0	0	0	0	0	10.4438	1.51347	0	0
37612	u	novel	-1.03983	-0.135578	chr4	+	43801909	43802323	MSTRG.14523.1	1	415	MSTRG.14523	.	18.5566	2.73884	0	0	0	0	0	0	0	0	0	0
37613	u	novel	-1.30246	-0.0004096	chr4	+	43802580	43803563	MSTRG.14524.1	1	984	MSTRG.14524	.	0	0	16.8811	1.68374	6.50594	0.706777	0	0	0	0	0	0
37619	u	novel	-1.1651	-0.024576	chr4	+	43908184	43909136	MSTRG.14528.1	1	953	MSTRG.14528	.	11.5247	1.70097	0	0	0	0	0	0	1.90136	0.275537	2.53515	0.349472
3687	i	novel	-1.30157	-0.06144	chr10	-	61230651	61231304	MSTRG.1453.1	1	654	MSTRG.1453	GALK2	0	0	0	0	0	0	0	0	0	0	0	0
37640	i	novel	-1.0509	-0.0004096	chr4	+	44604054	44604349	MSTRG.14532.1	1	296	MSTRG.14532	ARMC10	0	0	0	0	0	0	0	0	4.53716	0.657506	11.223	1.5471
37642	i	novel	-1.17878	-0.07168	chr4	+	44669430	44670116	MSTRG.14534.1	1	687	MSTRG.14534	NAPEPLD	0	0	0	0	0	0	0	0	5.91121	0.856626	9.15866	1.26253
37631	i	novel	-1.21289	-0.0004096	chr4	+	44181304	44181761	MSTRG.14539.1	1	458	MSTRG.14539	CCDC146	0	0	16.4585	1.64159	0	0	0	0	0	0	3.62664	0.499934
3688	i	novel	-1.07464	-0.106496	chr10	-	61237333	61237675	MSTRG.1454.1	1	343	MSTRG.1454	GALK2	2.6414	0.389854	0	0	0	0	15.3907	1.72364	0	0	0	0
37700	u	novel	-1.18842	-0.032768	chr4	-	47591499	47591846	MSTRG.14553.1	1	348	MSTRG.14553	.	0	0	10.034	1.00081	17.3563	1.88551	0	0	0	0	11.6638	1.60786
3692	u	novel	-1.09354	-0.0708608	chr10	+	61397139	61401866	MSTRG.1456.1	1	4728	MSTRG.1456	.	14.4614	2.13442	21.1505	2.10958	20.8443	2.26444	17.1356	1.91905	17.0319	2.46819	17.7601	2.44824
3693	u	novel	-1.28907	-0.012288	chr10	+	61397186	61401841	MSTRG.1456.2	2	250	MSTRG.1456	.	1.12853	0.166565	0	0	0	0	0	0	0	0	0.730667	0.100723
37714	i	novel	-1.1098	-0.0057344	chr4	-	48566705	48568614	MSTRG.14562.1	1	1910	MSTRG.14562	HBP1	33.0969	4.88489	45.533	4.54152	40.1393	4.36055	47.9058	5.36507	36.5921	5.30277	40.0571	5.52189
37716	x	novel	-1.06842	-0.0057344	chr4	+	48576704	48577786	MSTRG.14564.1	1	1083	MSTRG.14564	COG5	0	0	14.7535	1.47153	0	0	0	0	0	0	0	0
37728	x	novel	-1.11311	-0.057344	chr4	+	49059481	49060563	MSTRG.14571.1	1	1083	MSTRG.14571	SLC26A3	9.88827	1.45945	0	0	0	0	0	0	0	0	0	0
37740	u	novel	-1.15743	-0.053248	chr4	-	49855243	49855737	MSTRG.14572.1	1	495	MSTRG.14572	.	0	0	0	0	0	0	0	0	11.6707	1.69127	0	0
37731	u	novel	-1.12936	-0.139264	chr4	+	49260692	49261848	MSTRG.14575.1	1	1157	MSTRG.14575	.	7.04754	1.04017	0	0	13.2913	1.4439	0	0	0	0	5.71998	0.788503
37741	u	novel	-1.2489	-0.0004096	chr4	-	49864180	49864504	MSTRG.14578.1	1	325	MSTRG.14578	.	0	0	0	0	0	0	0	0	0	0	11.0585	1.52442
37761	i	novel	-1.30994	-0.0004096	chr4	-	51345454	51346914	MSTRG.14586.1	1	1461	MSTRG.14586	ASZ1	49.1403	7.25281	68.4815	6.83043	56.5493	6.14326	54.4713	6.10035	37.3193	5.40815	38.4685	5.30291
37767	u	novel	-1.00155	-0.0004096	chr4	-	51767085	51767492	MSTRG.14588.1	1	408	MSTRG.14588	.	0	0	0	0	1.45266	0.157811	0	0	0	0	0	0
37778	i	novel	-1.24702	-0.0004096	chr4	+	52589844	52590129	MSTRG.14594.1	1	286	MSTRG.14594	TFEC	1.05594	0.155851	0	0	0.527972	0.057357	0	0	0	0	4.75175	0.655032
37779	i	novel	-1.34142	-0.0004096	chr4	+	52661654	52662096	MSTRG.14595.1	1	443	MSTRG.14595	TFEC	1.02257	0.150926	5.79458	0.577959	0	0	0	0	12.6117	1.82764	4.68252	0.645489
37791	u	novel	-1.05094	-0.0004096	chr4	+	52821072	52821331	MSTRG.14597.1	1	260	MSTRG.14597	.	13.9385	2.05723	13.3694	1.33348	0	0	12.1962	1.36587	0	0	0	0
37807	u	novel	-1.09813	-0.14336	chr4	+	55616120	55617050	MSTRG.14599.1	1	931	MSTRG.14599	.	0	0	0	0	0	0	0	0	10.3566	1.50083	0	0
37793	u	novel	-1.26589	-0.0004096	chr4	-	53749189	53749659	MSTRG.14600.1	1	471	MSTRG.14600	.	0	0	0	0	0	0	0	0	0	0	10.8917	1.50143
37825	u	novel	-1.05134	-0.0114688	chr4	+	56209546	56215070	MSTRG.14604.1	1	5525	MSTRG.14604	.	24.6784	3.64238	41.4398	4.13326	32.0442	3.48114	22.5435	2.5247	20.0476	2.90521	37.6389	5.18855
37824	u	novel	-1.23581	-0.0462848	chr4	+	56167183	56208944	MSTRG.14605.1	1	41762	MSTRG.14605	.	20.3615	3.00523	33.8138	3.37264	27.9892	3.04062	20.2179	2.26425	19.0144	2.75548	31.3733	4.32482
3706	i	novel	-1.21688	-0.0004096	chr10	+	61732206	61732533	MSTRG.1461.1	1	328	MSTRG.1461	CEP152	12.8902	1.90252	0	0	0	0	2.7439	0.307296	0	0	1.84146	0.253847
37837	u	novel	-1.00677	-0.045056	chr4	+	56605724	56607499	MSTRG.14615.1	1	1776	MSTRG.14615	.	7.51182	1.1087	0	0	0	0	4.875	0.545962	4.41779	0.640207	9.37725	1.29266
37838	u	novel	-1.13873	-0.09216	chr4	+	56608537	56610986	MSTRG.14616.1	1	2450	MSTRG.14616	.	0	0	0	0	12.0035	1.30401	0	0	0	0	0	0
37839	u	novel	-1.226	-0.0004096	chr4	+	56613636	56613893	MSTRG.14617.1	1	258	MSTRG.14617	.	0	0	0	0	0	0	0	0	12.8643	1.86424	0	0
37840	u	novel	-1.01432	-0.294912	chr4	+	56622965	56623414	MSTRG.14618.1	1	450	MSTRG.14618	.	16.7689	2.47499	0	0	0	0	9.39555	1.05223	0	0	0	0
37841	u	novel	-1.00606	-0.0413696	chr4	+	56623901	56624807	MSTRG.14619.1	1	907	MSTRG.14619	.	12.1499	1.79326	0	0	0	0	0	0	0	0	0	0
37842	u	novel	-1.27913	-0.016384	chr4	+	56630428	56630998	MSTRG.14620.1	1	571	MSTRG.14620	.	0	0	0	0	0	0	1.05779	0.118465	5.80736	0.841576	14.5447	2.00499
37876	i	novel	-1.16007	-0.180224	chr4	+	61174391	61174615	MSTRG.14629.1	1	225	MSTRG.14629	ANLN	0	0	0	0	27.1186	2.94604	28.4757	3.18905	0	0	17.0493	2.35026
37878	i	novel	-1.20277	-0.120832	chr4	-	61196495	61196850	MSTRG.14631.1	1	356	MSTRG.14631	ANLN	123.094	18.1679	244.23	24.3598	325.188	35.327	420.388	47.0802	519.024	75.2147	320.196	44.1393
37903	u	novel	-1.04206	-0.073728	chr4	+	62481722	62482323	MSTRG.14640.1	1	602	MSTRG.14640	.	0	0	0	0	0	0	0	0	0	0	0	0
37905	u	novel	-1.02391	-0.0004096	chr4	+	62497957	62498237	MSTRG.14642.1	1	281	MSTRG.14642	.	5.64235	0.832776	11.0787	1.105	9.02776	0.980736	19.7014	2.20641	0	0	13.6738	1.88495
37922	u	novel	-1.23394	-0.06144	chr4	-	64338852	64339489	MSTRG.14647.1	1	638	MSTRG.14647	.	0	0	14.8871	1.48486	0	0	0	0	0	0	0	0
37928	i	novel	-1.30403	-0.0004096	chr4	-	64357265	64357762	MSTRG.14652.1	1	498	MSTRG.14652	AVL9	6.9739	1.0293	0	0	16.0502	1.74362	0	0	9.3996	1.36215	0	0
37930	i	novel	-1.39514	-0.0004096	chr4	-	64361645	64361899	MSTRG.14653.1	1	255	MSTRG.14653	AVL9	13.0431	1.92509	0	0	0	0	0	0	0	0	3.29048	0.453596
37948	i	novel	-1.39717	-0.0004096	chr4	+	66210349	66210603	MSTRG.14657.1	1	255	MSTRG.14657	ENSBTAG00000010597	0	0	0	0	0	0	0	0	10.0667	1.45882	0	0
37949	u	novel	-1.1152	-0.0765952	chr4	+	66220522	66224652	MSTRG.14658.1	2	1341	MSTRG.14658	.	2.12612	0.313803	0	0	0.793158	0.086165	7.78878	0.872283	0	0	5.73956	0.791202
37950	u	novel	-1.07388	-0.0561152	chr4	+	66220616	66224666	MSTRG.14658.2	1	4051	MSTRG.14658	.	6.22362	0.918568	0	0	6.75052	0.733347	19.0479	2.13322	17.8968	2.59353	15.1076	2.08259
37951	u	novel	-1.07524	-0.0425984	chr4	+	66225903	66236944	MSTRG.14659.1	1	11042	MSTRG.14659	.	6.09862	0.90012	10.8458	1.08177	9.24334	1.00416	17.5748	1.96824	15.1153	2.19044	18.3884	2.53486
3721	i	novel	-1.09756	-0.0499712	chr10	-	65062397	65065266	MSTRG.1466.1	1	2870	MSTRG.1466	ENSBTAG00000010365	49.7317	7.3401	36.6673	3.65724	65.7948	7.14765	13.5512	1.51763	12.4634	1.80614	16.6432	2.29428
37961	u	novel	-1.13624	-0.057344	chr4	-	66348216	66349576	MSTRG.14663.1	1	1361	MSTRG.14663	.	0	0	0	0	0	0	16.809	1.88247	4.64071	0.672511	0	0
37958	u	novel	-1.15467	-0.0004096	chr4	+	66319398	66319741	MSTRG.14666.1	1	344	MSTRG.14666	.	0	0	8.74709	0.872446	0	0	0	0	12.3459	1.78912	0	0
37991	u	novel	-1.22908	-0.032768	chr4	-	67764164	67765566	MSTRG.14673.1	1	1403	MSTRG.14673	.	10.1718	1.50129	5.80699	0.579196	0	0	0	0	2.93186	0.424872	2.58304	0.356073
38031	u	novel	-1.2264	-0.067584	chr4	-	70021486	70022220	MSTRG.14681.1	1	735	MSTRG.14681	.	0	0	21.9333	2.18766	24.2	2.62898	15.4082	1.72559	14.9401	2.16506	6.56327	0.904751
38029	u	novel	-1.20916	-0.0004096	chr4	+	69761554	69761917	MSTRG.14683.1	1	364	MSTRG.14683	.	0	0	10.8055	1.07776	0	0	0	0	4.56319	0.661277	7.88187	1.08652
38038	u	novel	-1.20592	-0.192512	chr4	+	70120102	70121529	MSTRG.14687.1	1	1428	MSTRG.14687	.	9.19678	1.35739	0	0	6.693	0.727098	8.79704	0.9852	7.79692	1.1299	10.556	1.45515
38039	u	novel	-1.10891	-0.0004096	chr4	+	70121942	70122193	MSTRG.14688.1	1	252	MSTRG.14688	.	13.7817	2.0341	0	0	0	0	0	0	0	0	0	0
38041	u	novel	-1.30075	-0.049152	chr4	+	70129696	70130642	MSTRG.14690.1	1	947	MSTRG.14690	.	0	0	0	0	0	0	0	0	0	0	0	0
38042	u	novel	-1.10572	-0.0004096	chr4	+	70142194	70142579	MSTRG.14691.1	1	386	MSTRG.14691	.	10.9275	1.61283	0	0	0	0	7.04145	0.788587	0	0	0	0
38045	u	novel	-1.11461	-0.069632	chr4	-	70190395	70191377	MSTRG.14693.1	1	983	MSTRG.14693	.	11.1892	1.65146	0	0	0	0	5.91404	0.662326	10.2971	1.4922	8.30977	1.14551
38046	u	novel	-1.17505	-0.0274432	chr4	-	70193212	70196045	MSTRG.14694.1	1	2834	MSTRG.14694	.	11.229	1.65733	19.7611	1.971	23.6542	2.56969	15.9125	1.78207	7.59915	1.10124	10.3924	1.4326
38061	x	novel	-1.03879	-0.045056	chr4	+	70209057	70211633	MSTRG.14695.1	1	2577	MSTRG.14695	NFE2L3	78.5778	11.5976	124.616	12.4293	123.935	13.4637	72.6589	8.13723	45.7183	6.62529	66.9643	9.23108
3757	i	novel	-1.20469	-0.132301	chr10	-	65914552	65915359	MSTRG.1470.3	1	808	MSTRG.1470	DDHD1	12.4502	1.83757	16.7092	1.66659	9.62196	1.04529	8.16925	0.914892	6.09629	0.883448	7.73609	1.06643
38088	u	novel	-1.34461	-0.0004096	chr4	+	71511952	71512214	MSTRG.14700.1	1	263	MSTRG.14700	.	0	0	0.574144	0.057266	0	0	0	0	11.4829	1.66405	0	0
38087	u	novel	-1.47282	-0.0004096	chr4	+	71503870	71504125	MSTRG.14704.1	1	256	MSTRG.14704	.	0	0	0	0	1.17969	0.128156	8.44531	0.945809	0	0	0	0
38096	i	novel	-1.08151	-0.069632	chr4	+	71628748	71629838	MSTRG.14707.1	1	1091	MSTRG.14707	MPP6	7.75069	1.14395	13.4464	1.34116	9.84051	1.06903	5.3923	0.603895	6.61412	0.958489	5.3813	0.741816
38097	x	novel	-1.0861	-0.053248	chr4	+	71632111	71634371	MSTRG.14708.1	1	2261	MSTRG.14708	MPP6	7.63777	1.12729	1.13593	0.113299	14.8518	1.61344	0	0	1.24925	0.181035	0	0
38098	i	novel	-1.04109	-0.0618496	chr4	+	71641381	71641623	MSTRG.14709.1	1	243	MSTRG.14709	MPP6	0	0	0	0	10.0617	1.09306	0	0	0	0	0	0
3755	i	novel	-1.26722	-0.069632	chr10	-	65911369	65912164	MSTRG.1471.1	1	796	MSTRG.1471	DDHD1	0	0	0	0	0	0	0	0	11.6457	1.68765	0	0
38099	i	novel	-1.32083	-0.0004096	chr4	+	71647300	71647501	MSTRG.14710.1	1	202	MSTRG.14710	MPP6	0	0	0	0	0	0	0	0	10.099	1.4635	0	0
38100	u	novel	-1.1332	-0.0004096	chr4	+	72035186	72035447	MSTRG.14711.1	1	262	MSTRG.14711	.	3.16985	0.46785	5.76336	0.574845	7.49237	0.813938	15.2615	1.70916	0	0	24.2061	3.33683
38127	u	novel	-1.09028	-0.02048	chr4	+	75356753	75357215	MSTRG.14716.1	1	463	MSTRG.14716	.	0	0	0	0	0.652268	0.07086	0	0	0	0	0	0
3756	i	novel	-1.21922	-0.0004096	chr10	-	65913361	65913920	MSTRG.1472.1	1	560	MSTRG.1472	DDHD1	0	0	0	0	0	0	0	0	9.93928	1.44036	0	0
38152	o	novel	-1.13211	-0.167936	chr4	+	77311249	77314296	MSTRG.14723.1	5	508	MSTRG.14723	SNORA9	8.83855	1.30452	11.2933	1.12641	10.6623	1.15831	28.0453	3.14085	10.7855	1.56299	10.4152	1.43574
38150	u	novel	-1.0687	-0.111002	chr4	+	77303654	77306504	MSTRG.14727.1	2	2615	MSTRG.14727	.	8.51	1.25602	20.054	2.00021	0	0	10.0586	1.12648	9.17468	1.32955	8.82667	1.21676
38151	u	novel	-1.06019	-0.0512	chr4	+	77303934	77306477	MSTRG.14727.2	2	2326	MSTRG.14727	.	3.30372	0.48761	0.032127	0.003204	19.546	2.12339	0.038184	0.004276	0	0	0.801727	0.110519
38159	u	novel	-1.28863	-0.148685	chr4	-	77364650	77365688	MSTRG.14728.1	1	1039	MSTRG.14728	.	6.38595	0.942527	11.0943	1.10656	10.129	1.10037	13.3157	1.49125	0	0	17.0135	2.34532
3758	i	novel	-1.13098	-0.0008192	chr10	-	65934873	65935143	MSTRG.1473.1	1	271	MSTRG.1473	DDHD1	2.22878	0.328955	0	0	2.19188	0.238116	0	0	0	0	0	0
3759	i	novel	-1.24437	-0.0004096	chr10	-	65966313	65966803	MSTRG.1474.1	1	491	MSTRG.1474	DDHD1	11.8676	1.75159	0	0	0	0	0	0	0	0	0	0
38216	i	novel	-1.19543	-0.0851968	chr4	+	79990868	79992844	MSTRG.14748.1	1	1977	MSTRG.14748	INHBA	0.695974	0.102722	0	0	0	0	4.96561	0.556109	3.95094	0.572552	0	0
38226	u	novel	-1.06877	-0.0053248	chr4	-	81952704	81953057	MSTRG.14751.1	1	354	MSTRG.14751	.	0	0	0	0	0	0	0	0	0	0	0	0
38227	u	novel	-1.08437	-0.0004096	chr4	-	81962963	81963269	MSTRG.14752.1	1	307	MSTRG.14752	.	11.3127	1.66969	0	0	0	0	0	0	0	0	0	0
38228	u	novel	-1.18408	-0.10281	chr4	+	81973579	81973945	MSTRG.14754.1	1	367	MSTRG.14754	.	8.61308	1.27124	8.64033	0.861797	0	0	0	0	16.6839	2.41776	0	0
38245	u	novel	-1.22034	-0.0004096	chr4	-	83637282	83637916	MSTRG.14759.1	1	635	MSTRG.14759	.	33.6021	4.95947	53.7987	5.36595	53.916	5.8572	51.7231	5.79258	42.4504	6.15173	37.0575	5.1084
38251	u	novel	-1.22473	-0.0004096	chr4	+	86129317	86130553	MSTRG.14760.1	2	630	MSTRG.14760	.	759.777	112.138	1414.44	141.078	1248.32	135.612	994.206	111.343	1027.67	148.925	996.253	137.334
38252	u	novel	-1.25017	-0.077824	chr4	+	86131256	86132571	MSTRG.14761.1	2	1087	MSTRG.14761	.	1875.94	276.877	2839.56	283.221	2406.86	261.47	1751.01	196.099	1809.89	262.282	1841.6	253.867
38260	i	novel	-1.35332	-0.016384	chr4	-	86640955	86641550	MSTRG.14765.1	1	596	MSTRG.14765	FAM3C	13.6678	2.01728	6.00846	0.599291	0	0	0	0	2.78627	0.403774	3.34773	0.461487
38275	i	novel	-1.0691	-0.106496	chr4	-	88668907	88669766	MSTRG.14770.1	1	860	MSTRG.14770	NDUFA5	0	0	16.8488	1.68052	0	0	0	0	0	0	0	0
38293	u	novel	-1.13415	-0.0004096	chr4	-	89704183	89704405	MSTRG.14772.1	1	223	MSTRG.14772	.	9.39014	1.38593	0	0	0	0	10.2175	1.14428	0	0	10.7623	1.48359
38282	i	novel	-1.11214	-0.0004096	chr4	-	89003330	89003598	MSTRG.14774.1	1	269	MSTRG.14774	ENSBTAG00000004640	0	0	0	0	0	0	14.0335	1.57164	0	0	12.6729	1.74696
38284	u	novel	-1.29173	-0.0004096	chr4	-	89010736	89011380	MSTRG.14776.1	1	645	MSTRG.14776	.	10.755	1.58738	0	0	0	0	0	0	0	0	0	0
38285	u	novel	-1.27414	-0.045056	chr4	-	89012016	89013168	MSTRG.14777.1	1	1153	MSTRG.14777	.	0	0	0	0	4.05984	0.441044	0	0	0	0	0	0
38310	u	novel	-1.03433	-0.0004096	chr4	-	92515437	92515661	MSTRG.14779.1	1	225	MSTRG.14779	.	3.35556	0.49526	3.85889	0.384891	0.671111	0.072907	17.1852	1.92461	0	0	8.22111	1.13329
3770	u	novel	-1.07252	-0.0110592	chr10	-	67208786	67209526	MSTRG.1478.1	1	741	MSTRG.1478	.	0	0	0	0	13.637	1.48146	0	0	0	0	0	0
38311	u	novel	-1.09996	-0.008192	chr4	-	92605520	92606979	MSTRG.14782.1	1	1460	MSTRG.14782	.	9.48767	1.40032	3.51644	0.350734	0	0	6.33151	0.709079	0	0	2.37637	0.327584
38312	u	novel	-1.1921	-0.0311296	chr4	-	92607368	92610158	MSTRG.14783.1	1	2791	MSTRG.14783	.	0	0	0	0	13.2322	1.43748	0	0	0	0	0	0
38325	u	novel	-1.00067	-0.057344	chr4	+	93112478	93115647	MSTRG.14787.1	1	3170	MSTRG.14787	.	10.882	1.60612	0	0	0	0	0	0	0	0	7.95394	1.09646
38381	i	novel	-1.34837	-0.0004096	chr4	+	94003904	94004233	MSTRG.14796.1	1	330	MSTRG.14796	AHCYL2	40.553	5.98538	89.9055	8.96729	74.0748	8.04715	53.7409	6.01856	38.9369	5.64256	46.199	6.36856
38355	u	novel	-1.47537	-0.0004096	chr4	-	93693422	93693694	MSTRG.14802.1	1	273	MSTRG.14802	.	0	0	0	0	4.42491	0.480703	0	0	0	0	14.9744	2.06423
38358	u	novel	-1.13926	-0.0004096	chr4	-	93704886	93705410	MSTRG.14805.1	1	525	MSTRG.14805	.	0	0	0	0	0	0	0	0	17.101	2.47819	0	0
38415	u	novel	-1.15866	-0.032768	chr4	-	95443934	95444328	MSTRG.14818.1	1	395	MSTRG.14818	.	11.076	1.63474	0	0	0	0	0	0	0	0	0	0
38416	u	novel	-1.11345	-0.18391	chr4	-	95451878	95452271	MSTRG.14819.1	1	394	MSTRG.14819	.	10.5584	1.55835	0	0	0	0	0	0	0	0	5.33983	0.736099
38417	u	novel	-1.035	-0.0155648	chr4	-	95452830	95456826	MSTRG.14820.1	1	3997	MSTRG.14820	.	0	0	10.6168	1.05893	0	0	0	0	1.54891	0.224462	11.2124	1.54564
38418	u	novel	-1.10809	-0.086016	chr4	-	95462396	95463144	MSTRG.14821.1	1	749	MSTRG.14821	.	0	0	0	0	0	0	0	0	14.215	2.05997	0	0
38419	u	novel	-1.06221	-0.0221184	chr4	-	95463648	95485047	MSTRG.14822.1	2	952	MSTRG.14822	.	4.07027	0.600747	10.3162	1.02895	8.08403	0.878214	14.4979	1.62365	5.69655	0.825519	8.66944	1.19509
38420	u	novel	-1.07343	-0.0417792	chr4	-	95473346	95482061	MSTRG.14823.1	1	8716	MSTRG.14823	.	2.5249	0.372659	0	0	0	0	0	0	0	0	11.8288	1.63061
38421	u	novel	-1.01267	-0.086016	chr4	-	95483210	95484312	MSTRG.14824.1	1	1103	MSTRG.14824	.	0	0	16.1487	1.61069	9.75116	1.05932	0	0	0	0	0	0
38422	u	novel	-1.44255	-0.098304	chr4	-	95528055	95528546	MSTRG.14825.1	1	492	MSTRG.14825	.	0	0	0	0	0	0	0	0	12.2358	1.77315	0	0
38423	u	novel	-1.04873	-0.02048	chr4	-	95532163	95532523	MSTRG.14826.1	1	361	MSTRG.14826	.	2.50969	0.370416	12.5485	1.2516	0	0	0	0	0	0	0	0
38424	u	novel	-1.0212	-0.0004096	chr4	-	95540054	95540346	MSTRG.14827.1	1	293	MSTRG.14827	.	0	0	0	0	0	0	0	0	0	0	12.3481	1.7022
38425	u	novel	-1.12595	-0.0528384	chr4	-	95547905	95613910	MSTRG.14828.1	4	838	MSTRG.14828	.	4.715	0.695905	6.3268	0.631043	6.61633	0.718769	8.428	0.94387	3.97242	0.575665	17.2339	2.3757
38437	i	novel	-1.11048	-0.0004096	chr4	-	97365220	97365550	MSTRG.14831.1	1	331	MSTRG.14831	CHCHD3	0	0	16.9607	1.69168	0	0	0	0	5.47432	0.793314	0	0
38438	i	novel	-1.10606	-0.0004096	chr4	-	97485150	97485361	MSTRG.14832.1	1	212	MSTRG.14832	CHCHD3	0	0	0	0	0	0	0	0	9.9717	1.44505	0	0
38440	i	novel	-1.27399	-0.0118784	chr4	-	97521633	97522063	MSTRG.14834.1	1	431	MSTRG.14834	CHCHD3	2.10209	0.310255	0	0	0	0	0	0	0	0	13.2645	1.82852
38441	i	novel	-1.19776	-0.0004096	chr4	-	97555489	97555749	MSTRG.14835.1	1	261	MSTRG.14835	CHCHD3	0	0	15.0421	1.50032	0	0	0	0	0	0	0	0
38442	i	novel	-1.16488	-0.0004096	chr4	-	97571211	97571452	MSTRG.14836.1	1	242	MSTRG.14836	CHCHD3	10.6074	1.56559	6.23967	0.622353	0	0	0	0	0	0	3.7438	0.516086
38443	i	novel	-1.08631	-0.0004096	chr4	-	97603447	97603778	MSTRG.14837.1	1	332	MSTRG.14837	CHCHD3	10.4608	1.54396	4.19625	0.41854	1.81928	0.197638	0	0	0	0	4.54819	0.626972
38467	i	novel	-1.03274	-0.016384	chr4	-	99785643	99786302	MSTRG.14845.1	1	660	MSTRG.14845	STRA8	16.6439	2.45654	23.8703	2.38086	14.0159	1.52263	3.77348	0.422601	0.457576	0.06631	4.79773	0.66137
38476	o	novel	-1.37571	-0.0004096	chr4	-	99825955	99853690	MSTRG.14850.1	2	268	MSTRG.14850	ENSBTAG00000031548	14.6455	2.16159	19.1231	1.90737	18.2836	1.98625	1.6903	0.1893	1.6903	0.244951	2.25373	0.310678
38478	i	novel	-1.03909	-0.0237568	chr4	-	99867784	99868058	MSTRG.14851.1	1	275	MSTRG.14851	ENSBTAG00000031548	389.278	57.455	586.783	58.5265	316.26	34.3571	48.0558	5.38187	0	0	73.0236	10.0664
38503	i	novel	-1.1048	-0.04096	chr4	-	100107223	100113865	MSTRG.14856.1	2	4030	MSTRG.14856	CNOT4	7.66331	1.13106	14.5556	1.45179	8.90108	0.966974	13.168	1.47471	8.552	1.23932	14.3663	1.98041
38522	u	novel	-1.14212	-0.0004096	chr4	+	103097844	103098100	MSTRG.14860.1	1	257	MSTRG.14860	.	12.9261	1.90781	4.11284	0.41022	0	0	0	0	0	0	0	0
3783	i	novel	-1.0212	-0.086016	chr10	+	67745616	67746064	MSTRG.1487.1	1	449	MSTRG.1487	SOCS4	15.3675	2.26815	0	0	14.7973	1.60752	0	0	4.03564	0.584827	0	0
38554	u	novel	-1.08743	-0.028672	chr4	-	104066559	104066934	MSTRG.14870.1	1	376	MSTRG.14870	.	0	0	0	0	0	0	0	0	13.5372	1.96176	0	0
38555	u	novel	-1.01519	-0.049152	chr4	-	104069536	104069980	MSTRG.14871.1	1	445	MSTRG.14871	.	0	0	0	0	0	0	0	0	10.1483	1.47065	0	0
38556	u	novel	-1.13673	-0.0393216	chr4	-	104079214	104079741	MSTRG.14872.1	1	528	MSTRG.14872	.	0	0	10.0227	0.99968	0	0	0	0	4.01136	0.581309	0	0
38577	u	novel	-1.20963	-0.0671744	chr4	-	104439521	104441665	MSTRG.14873.1	1	2145	MSTRG.14873	.	22.7734	3.36122	40.8037	4.06982	30.8951	3.35631	30.9203	3.46283	28.2993	4.10101	40.186	5.53967
38564	i	novel	-1.05942	-0.0004096	chr4	+	104254653	104254864	MSTRG.14879.1	1	212	MSTRG.14879	TBXAS1	0	0	0	0	0	0	0	0	9.9717	1.44505	0	0
38611	u	novel	-1.15329	-0.0004096	chr4	-	105780450	105780931	MSTRG.14889.1	1	482	MSTRG.14889	.	0	0	0	0	6.9652	0.756669	0	0	11.5726	1.67705	0	0
38612	u	novel	-1.35753	-0.0004096	chr4	-	105786573	105786805	MSTRG.14890.1	1	233	MSTRG.14890	.	2.59227	0.382604	7.57082	0.755123	1.29614	0.140807	0	0	1.29614	0.18783	13.6094	1.87607
38607	u	novel	-1.06214	-0.0282624	chr4	-	105744266	105747909	MSTRG.14893.1	1	3644	MSTRG.14893	.	0	0	9.14901	0.912534	1.6538	0.179662	12.8452	1.43857	7.7946	1.12956	0	0
38609	i	novel	-1.21853	-0.103629	chr4	-	105752884	105753353	MSTRG.14895.1	1	470	MSTRG.14895	KIAA1147	10.6021	1.56481	0	0	0	0	0	0	5.73882	0.831644	0	0
38610	i	novel	-1.241	-0.782336	chr4	-	105775724	105776138	MSTRG.14896.1	1	415	MSTRG.14896	KIAA1147	10.188	1.50368	0	0	0	0	0	0	9.74353	1.41199	11.5277	1.5891
38613	u	novel	-1.00173	-0.06144	chr4	-	105790612	105791266	MSTRG.14897.1	1	655	MSTRG.14897	.	0	0	0	0	0	0	0	0	10.2702	1.48832	0	0
38614	u	novel	-1.12439	-0.0086016	chr4	-	105791798	105792776	MSTRG.14898.1	1	979	MSTRG.14898	.	0	0	9.70081	0.967571	0	0	0	0	0	0	0	0
38615	u	novel	-1.32319	-0.109363	chr4	-	105795378	105795736	MSTRG.14899.1	1	359	MSTRG.14899	.	18.9276	2.79359	0	0	0	0	0	0	0	0	0	0
38616	u	novel	-1.36909	-0.0004096	chr4	-	105796047	105796442	MSTRG.14900.1	1	396	MSTRG.14900	.	0	0	0	0	0	0	0	0	0	0	0	0
38744	i	novel	-1.06735	-0.0004096	chr4	+	108586525	108586736	MSTRG.14913.1	1	212	MSTRG.14913	TPK1	11.1509	1.64581	24.5519	2.44884	19.559	2.1248	12.0896	1.35394	9.25943	1.34184	0	0
38787	u	novel	-1.30689	-0.0004096	chr4	+	113123922	113124210	MSTRG.14915.1	1	289	MSTRG.14915	.	0	0	0	0	0	0	1.04498	0.11703	12.1246	1.75704	0	0
38788	u	novel	-1.02504	-0.016384	chr4	+	113126066	113126501	MSTRG.14916.1	1	436	MSTRG.14916	.	0	0	0	0	0	0	0	0	12.3899	1.79549	0	0
38773	u	novel	-1.04085	-0.0004096	chr4	-	112884842	112885063	MSTRG.14923.1	1	222	MSTRG.14923	.	0	0	0	0	0	0	0	0	12.1712	1.76379	0	0
38774	u	novel	-1.38151	-0.0004096	chr4	-	112891537	112891813	MSTRG.14924.1	1	277	MSTRG.14924	.	0	0	0.545126	0.054372	0	0	0	0	15.7653	2.28464	0	0
38877	i	novel	-1.10487	-0.0270336	chr4	-	114918205	114918645	MSTRG.14948.1	1	441	MSTRG.14948	ENSBTAG00000002917	0	0	14.0023	1.3966	0	0	3.42404	0.383465	0	0	0	0
38897	u	novel	-1.16568	-0.190054	chr4	-	115565298	115566039	MSTRG.14950.1	1	742	MSTRG.14950	.	12.8127	1.89107	0	0	0	0	0	0	0	0	0	0
38898	u	novel	-1.37103	-0.04096	chr4	-	115568647	115569123	MSTRG.14951.1	1	477	MSTRG.14951	.	0	0	0	0	0	0	0	0	0	0	0	0
38916	i	novel	-1.22241	-0.0004096	chr4	-	117849814	117850162	MSTRG.14956.1	1	349	MSTRG.14956	PAXIP1	0	0	14.6819	1.4644	0	0	0	0	0	0	0	0
38885	u	novel	-1.23121	-0.008192	chr4	+	115362882	115363597	MSTRG.14959.1	1	716	MSTRG.14959	.	0	0	0	0	0	0	0	0	10.5363	1.52688	0	0
38931	u	novel	-1.09484	-0.0536576	chr4	+	118245485	118248342	MSTRG.14961.1	1	2858	MSTRG.14961	.	16.6672	2.45998	0	0	0	0	0	0	9.40973	1.36362	16.9573	2.33758
38935	i	novel	-1.07586	-0.0004096	chr4	-	118962408	118962684	MSTRG.14963.1	1	277	MSTRG.14963	LMBR1	10.9025	1.60915	0	0	0	0	0	0	0	0	0	0
38936	i	novel	-1.06643	-0.049152	chr4	-	118971839	118973524	MSTRG.14964.1	1	1686	MSTRG.14964	LMBR1	9.44425	1.39391	0	0	0	0	0	0	0	0	0	0
38937	i	novel	-1.29714	-0.0004096	chr4	-	119038201	119038507	MSTRG.14965.1	1	307	MSTRG.14965	LMBR1	0	0	0	0	0	0	0	0	0	0	6.39414	0.881436
38948	i	novel	-1.1094	-0.0004096	chr4	+	119247617	119248136	MSTRG.14970.1	1	520	MSTRG.14970	UBE3C	45.6635	6.73965	15.1586	1.51194	13.0679	1.41964	13.0435	1.46077	7.68768	1.11406	0	0
38949	i	novel	-1.09569	-0.012288	chr4	+	119251880	119252763	MSTRG.14971.1	1	884	MSTRG.14971	UBE3C	58.2818	8.60204	59.4859	5.9332	9.90625	1.07617	58.2715	6.52595	0	0	0	0
38957	u	novel	-1.06463	-0.08192	chr4	-	119475666	119476105	MSTRG.14974.1	1	440	MSTRG.14974	.	0	0	0	0	1.37273	0.149127	0	0	9.92046	1.43763	0	0
38962	i	novel	-1.06661	-0.094208	chr4	-	120167320	120167552	MSTRG.14977.1	1	233	MSTRG.14977	NCAPG2	0	0	0	0	0	0	0	0	12.7897	1.85343	0	0
38997	u	novel	-1.10481	-0.0733184	chr5	+	1361943	1362200	MSTRG.14982.1	1	258	MSTRG.14982	.	9.80232	1.44676	21.9845	2.19276	9.61628	1.04467	0	0	12.2907	1.78111	9.36434	1.29088
39003	u	novel	-1.19974	-0.0004096	chr5	+	1403772	1404411	MSTRG.14987.1	1	640	MSTRG.14987	.	0	0	0	0	0	0	0	0	0	0	0	0
39004	u	novel	-1.01786	-0.0155648	chr5	+	1405682	1406959	MSTRG.14988.1	1	1278	MSTRG.14988	.	0	0	0	0	0	0	0	0	0	0	0	0
39005	u	novel	-1.03636	-0.0663552	chr5	+	1410869	1411255	MSTRG.14989.1	1	387	MSTRG.14989	.	14.4289	2.12962	17.4186	1.73735	0	0	3.56306	0.399035	3.12145	0.452346	0	0
3801	i	novel	-1.01701	-0.0135168	chr10	-	68078484	68082792	MSTRG.1499.1	1	4309	MSTRG.1499	ATG14	0	0	0	0	10.5138	1.14217	0	0	10.0887	1.462	0	0
39019	u	novel	-1.18167	-0.0004096	chr5	-	4874642	4874881	MSTRG.14991.1	1	240	MSTRG.14991	.	0	0	15.1	1.50609	0	0	0	0	0	0	0	0
406	u	novel	-1.11195	-0.0004096	chr1	-	42950539	42951013	MSTRG.150.1	1	475	MSTRG.150	.	16.3358	2.41106	24.7958	2.47316	21.6189	2.34859	20.0063	2.24055	10.4905	1.52024	8.90105	1.22702
3802	i	novel	-1.3401	-0.0004096	chr10	-	68084528	68084861	MSTRG.1500.1	1	334	MSTRG.1500	ATG14	13.9311	2.05615	0	0	0	0	0	0	0	0	8.62874	1.18948
39060	i	novel	-1.05364	-0.094208	chr5	+	6267281	6267562	MSTRG.15005.1	1	282	MSTRG.15005	CSRP2	11.5787	1.70895	8.03191	0.801113	0	0	13.922	1.55915	0	0	18.5284	2.55415
39079	u	novel	-1.02089	-0.147456	chr5	-	9637634	9637877	MSTRG.15007.1	1	244	MSTRG.15007	.	692.383	102.192	1044.8	104.209	1008.17	109.523	1026.31	114.938	750.103	108.702	785.79	108.322
39089	i	novel	-1.01927	-0.0004096	chr5	+	10738306	10738602	MSTRG.15009.1	1	297	MSTRG.15009	ACSS3	0	0	0	0	0	0	0	0	15.2525	2.21033	11.8995	1.64035
39090	i	novel	-1.00043	-0.0004096	chr5	+	10765950	10766284	MSTRG.15010.1	1	335	MSTRG.15010	ACSS3	0	0	0	0	0	0	14.4239	1.61536	4.05672	0.587882	0	0
39091	i	novel	-1.17777	-0.0004096	chr5	+	10822654	10823192	MSTRG.15011.1	1	539	MSTRG.15011	ACSS3	0	0	0	0	0	0	0.280148	0.031374	0	0	12.8312	1.76879
39092	i	novel	-1.21891	-0.0004096	chr5	+	10842361	10843259	MSTRG.15012.1	1	899	MSTRG.15012	ACSS3	0	0	0	0	0	0	0	0	3.57727	0.518402	3.02336	0.416772
39116	u	novel	-1.30441	-0.08192	chr5	+	16676976	16677227	MSTRG.15018.1	1	252	MSTRG.15018	.	23.9683	3.53757	24.9444	2.48799	31.9246	3.46815	4.19444	0.469745	2.69444	0.390467	5.99206	0.82601
39149	u	novel	-1.031	-0.192512	chr5	-	21818436	21818754	MSTRG.15024.1	1	319	MSTRG.15024	.	13.6771	2.01866	0	0	0	0	0	0	8.04702	1.16614	0	0
39140	u	novel	-1.04417	-0.113869	chr5	-	19670173	19670574	MSTRG.15026.1	1	402	MSTRG.15026	.	11.5348	1.70247	13.4975	1.34626	0	0	0	0	0	0	0	0
39151	u	novel	-1.02783	-0.0929792	chr5	-	21939485	21939796	MSTRG.15029.1	1	312	MSTRG.15029	.	12.5962	1.85912	0	0	0	0	0	0	0.967949	0.140271	0	0
39152	u	novel	-1.1622	-0.0004096	chr5	-	21942840	21943050	MSTRG.15030.1	1	211	MSTRG.15030	.	0	0	0	0	0	0	0	0	1.43128	0.207415	11.4502	1.57842
39154	u	novel	-1.16931	-0.0905216	chr5	-	21978549	21982709	MSTRG.15032.1	1	4161	MSTRG.15032	.	5.42102	0.80011	0	0	0	0	0	0	0	0	4.84203	0.667477
39168	u	novel	-1.15876	-0.0004096	chr5	+	22625461	22627945	MSTRG.15036.1	1	2485	MSTRG.15036	.	7035.23	1038.36	9688.56	966.349	8897.49	966.584	7525.46	842.793	6222.06	901.674	0	0
39187	i	novel	-1.16503	-0.045056	chr5	-	23405063	23411262	MSTRG.15041.1	2	6091	MSTRG.15041	UBE2N	10.8971	1.60835	14.7353	1.46972	13.708	1.48918	18.8818	2.11462	14.6677	2.12558	15.9752	2.20219
39197	i	novel	-1.23504	-0.0004096	chr5	-	24495964	24496244	MSTRG.15046.1	1	281	MSTRG.15046	TMCC3	2.12811	0.314097	0	0	0	0	1.07473	0.120362	0	0	13.4342	1.85191
39198	i	novel	-1.03216	-0.0004096	chr5	+	24520182	24520756	MSTRG.15047.1	1	575	MSTRG.15047	TMCC3	693.136	102.303	857.203	85.4986	752.297	81.7263	1314.79	147.246	879.704	127.483	864.015	119.105
39199	i	novel	-1.28823	-0.032768	chr5	+	24521544	24522499	MSTRG.15048.1	1	956	MSTRG.15048	TMCC3	134.281	19.8191	160.938	16.0522	150.015	16.2969	232.467	26.0344	147.065	21.3121	159.905	22.043
39205	i	novel	-1.23404	-0.012288	chr5	-	24978293	24978494	MSTRG.15056.1	1	202	MSTRG.15056	FGD6	0	0	0	0	0	0	0	0	0	0	0	0
39215	u	novel	-1.07211	-0.0004096	chr5	-	25405264	25405484	MSTRG.15058.1	1	221	MSTRG.15058	.	5.12443	0.756335	6.14932	0.613341	2.04977	0.222678	10.4766	1.1733	0	0	7.17421	0.98897
39242	u	novel	-1.09639	-0.0385024	chr5	+	25924722	25927792	MSTRG.15073.1	1	3071	MSTRG.15073	.	3.55713	0.52501	0	0	0	0	0	0	6.78929	0.983875	11.52	1.58804
39272	u	novel	-1.04744	-0.065536	chr5	+	26674647	26677266	MSTRG.15079.1	1	2620	MSTRG.15079	.	44.9756	6.63812	23.7225	2.36611	54.2132	5.88948	36.0349	4.03563	0	0	9.92419	1.36806
39277	x	novel	-1.05797	-0.0446464	chr5	-	26700009	26701663	MSTRG.15083.1	1	1655	MSTRG.15083	MAP3K12	0	0	0	0	0	0	0	0	14.1787	2.05471	0	0
39297	u	novel	-1.08429	-0.045056	chr5	+	26805550	26805954	MSTRG.15084.1	1	405	MSTRG.15084	.	0	0	0	0	0	0	13.042	1.4606	0	0	0	0
39291	u	novel	-1.15079	-0.0004096	chr5	+	26738162	26738553	MSTRG.15088.1	1	392	MSTRG.15088	.	0	0	0	0	0	0	12.7117	1.42362	12.7117	1.84213	0	0
39304	u	novel	-1.06952	-0.012288	chr5	-	26916001	26917240	MSTRG.15091.1	1	1240	MSTRG.15091	.	11.3218	1.67102	0	0	0	0	0	0	0	0	0	0
39382	i	novel	-1.05411	-0.0004096	chr5	-	28518543	28518837	MSTRG.15109.1	1	295	MSTRG.15109	SLC4A8	10.2373	1.51096	2.55932	0.25527	0	0	0	0	0	0	0	0
39402	u	novel	-1.0618	-0.02048	chr5	-	28732165	28732567	MSTRG.15114.1	1	403	MSTRG.15114	.	14.2382	2.10147	0	0	0	0	0	0	5.24566	0.760178	6.74442	0.929723
3828	u	novel	-1.28618	-0.0311296	chr10	+	70054958	70056734	MSTRG.1512.1	1	1777	MSTRG.1512	.	0	0	0.59426	0.059272	0.424873	0.046156	11.7991	1.32141	0	0	0	0
39426	i	novel	-1.10931	-0.0765952	chr5	+	29013702	29014041	MSTRG.15124.1	1	340	MSTRG.15124	ENSBTAG00000032902	7.81765	1.15384	29.4735	2.93973	12.0059	1.30427	26.0574	2.91822	27.8412	4.03462	30.0853	4.14728
39439	u	novel	-1.33447	-0.0004096	chr5	-	29597910	29600006	MSTRG.15127.1	1	2097	MSTRG.15127	.	15.5894	2.3009	0	0	12.2141	1.32689	16.8364	1.88555	9.69146	1.40444	12.5999	1.73691
39468	i	novel	-1.30788	-0.0004096	chr5	+	30214197	30214701	MSTRG.15135.1	1	505	MSTRG.15135	BCDIN3D	18.8376	2.78032	0	0	14.0376	1.52499	0	0	0	0	0	0
39451	u	novel	-1.11688	-0.144589	chr5	-	29937181	29937675	MSTRG.15137.1	1	495	MSTRG.15137	.	10.3717	1.5308	0	0	0	0	4.88081	0.546612	0	0	0	0
39452	u	novel	-1.32932	-0.008192	chr5	-	29941647	29941984	MSTRG.15138.1	1	338	MSTRG.15138	.	11.6154	1.71436	0	0	0	0	0	0	0	0	0	0
39453	u	novel	-1.10312	-0.077824	chr5	-	29942978	29943520	MSTRG.15139.1	1	543	MSTRG.15139	.	0	0	0	0	23.3297	2.53443	0	0	6.11786	0.886574	0	0
3830	u	novel	-1.16601	-0.0004096	chr10	+	70065644	70066033	MSTRG.1514.1	1	390	MSTRG.1514	.	0	0	0	0	0	0	0	0	0	0	13.9231	1.91931
39454	u	novel	-1.08578	-0.08192	chr5	-	29946683	29947307	MSTRG.15140.1	1	625	MSTRG.15140	.	0	0	0	0	0	0	13.1744	1.47543	0	0	0	0
39458	x	novel	-1.03608	-0.008192	chr5	+	29956692	29961359	MSTRG.15142.1	2	1139	MSTRG.15142	GPD1	13.518	1.99517	7.32795	0.730899	9.82779	1.06765	5.20547	0.582972	4.76565	0.690617	4.39781	0.606242
39481	i	novel	-1.24825	-0.012288	chr5	+	30376979	30377310	MSTRG.15148.1	1	332	MSTRG.15148	PRPF40B	10.3946	1.53418	0	0	0	0	0	0	0	0	0	0
39494	i	novel	-1.23514	-0.0004096	chr5	-	30663964	30664578	MSTRG.15154.1	1	615	MSTRG.15154	TROAP	38.0472	5.61553	56.1821	5.60367	51.0033	5.54077	38.4894	4.31051	40.3463	5.84682	33.8846	4.67101
39527	i	novel	-1.24164	-0.0421888	chr5	+	30973519	30974875	MSTRG.15161.1	1	1357	MSTRG.15161	PRKAG1	0	0	20.1238	2.00717	7.87251	0.855235	7.49374	0.83924	8.90052	1.28982	0	0
3833	i	novel	-1.4961	-0.0004096	chr10	+	70084438	70084751	MSTRG.1517.1	1	314	MSTRG.1517	C14orf105	0.961783	0.141953	0	0	0	0	0	0	0	0	13.465	1.85615
39549	u	novel	-1.25424	-0.065536	chr5	+	31262512	31263150	MSTRG.15170.1	1	639	MSTRG.15170	.	0	0	0	0	0	0	0	0	10.3975	1.50676	2.83568	0.390901
39577	u	novel	-1.32561	-0.065536	chr5	-	32266052	32266982	MSTRG.15176.1	1	931	MSTRG.15176	.	14.2728	2.10658	2.31981	0.231381	2.49701	0.271264	0	0	1.13534	0.164528	0	0
3834	i	novel	-1.13352	-0.1024	chr10	+	70086937	70087897	MSTRG.1518.1	1	961	MSTRG.1518	C14orf105	0	0	0	0	0	0	0	0	12.4766	1.80805	0	0
39595	i	novel	-1.21903	-0.004096	chr5	-	32659128	32659363	MSTRG.15182.1	1	236	MSTRG.15182	HDAC7	0	0	0	0	1.27966	0.139017	0	0	10.2373	1.48354	0	0
39600	i	novel	-1.02642	-0.0004096	chr5	+	32783877	32784166	MSTRG.15185.1	1	290	MSTRG.15185	RPAP3	10.9241	1.61234	0	0	0	0	0	0	2.08276	0.301824	0.52069	0.071777
39623	u	novel	-1.10056	-0.0004096	chr5	-	34607501	34610369	MSTRG.15190.1	1	2869	MSTRG.15190	.	10.8421	1.60023	0	0	0	0	0	0	0	0	0	0
39626	u	novel	-1.45632	-0.0004096	chr5	-	34621478	34621775	MSTRG.15193.1	1	298	MSTRG.15193	.	0	0	0	0	0	0	0	0	0	0	0	0
39629	u	novel	-1.08444	-0.0589824	chr5	-	34630218	34644514	MSTRG.15196.1	1	14297	MSTRG.15196	.	0	0	9.58887	0.956406	7.80285	0.847667	0	0	7.42012	1.07529	0	0
39631	u	novel	-1.15751	-0.0004096	chr5	-	34656045	34656915	MSTRG.15198.1	1	871	MSTRG.15198	.	0	0	17.8565	1.78103	12.1757	1.32271	6.76119	0.757201	2.94719	0.427093	8.49483	1.17102
39632	u	novel	-1.00888	-0.0004096	chr5	-	34657342	34670092	MSTRG.15201.1	1	12751	MSTRG.15201	.	15.7494	2.32451	21.978	2.19211	19.7141	2.14166	13.7839	1.54369	11.3819	1.64942	16.8937	2.32881
39635	u	novel	-1.18782	-0.077824	chr5	+	34700029	34703428	MSTRG.15203.1	2	1419	MSTRG.15203	.	33.0249	4.87428	45.8318	4.57132	34.9726	3.79927	30.0675	3.36733	23.8921	3.46234	23.7576	3.275
39637	u	novel	-1.18779	-0.0499712	chr5	-	35054634	35055063	MSTRG.15205.1	1	430	MSTRG.15205	.	10.1326	1.4955	0	0	0	0	0	0	0	0	0	0
39646	u	novel	-1.31685	-0.073728	chr5	-	35208017	35209582	MSTRG.15209.1	1	1566	MSTRG.15209	.	5.78161	0.85333	0	0	0	0	8.36846	0.937201	6.78736	0.983594	11.9738	1.6506
39648	u	novel	-1.22558	-0.0004096	chr5	-	35218447	35218765	MSTRG.15211.1	1	319	MSTRG.15211	.	1.19436	0.17628	0	0	0	0	0	0	0	0	14.674	2.02282
39651	u	novel	-1.01054	-0.0458752	chr5	-	35254771	35290959	MSTRG.15214.1	1	36189	MSTRG.15214	.	14.9799	2.21095	24.6686	2.46048	19.5945	2.12866	7.03849	0.788256	18.8433	2.73069	25.1534	3.46742
39684	i	novel	-1.15748	-0.0065536	chr5	+	38674720	38677332	MSTRG.15224.1	1	2613	MSTRG.15224	YAF2	0	0	0	0	0	0	0	0	1.53578	0.222559	0	0
39685	i	novel	-1.12072	-0.0176128	chr5	+	38680030	38688109	MSTRG.15225.1	1	8080	MSTRG.15225	YAF2	7.18391	1.0603	2.26579	0.225992	6.0021	0.652042	0	0	8.84889	1.28234	3.51843	0.485018
39686	i	novel	-1.26827	-0.0004096	chr5	+	38694015	38694536	MSTRG.15226.1	1	522	MSTRG.15226	YAF2	0	0	0	0	0	0	0	0	10.4061	1.50801	0	0
39687	i	novel	-1.11696	-0.159744	chr5	+	38696111	38696682	MSTRG.15227.1	1	572	MSTRG.15227	YAF2	0	0	0	0	0	0	0	0	0	0	0	0
39688	i	novel	-1.08738	-0.0049152	chr5	+	38700301	38701336	MSTRG.15228.1	1	1036	MSTRG.15228	YAF2	0	0	0	0	0	0	13.3678	1.49708	5.95077	0.86236	0	0
39689	i	novel	-1.2539	-0.0004096	chr5	+	38702274	38703760	MSTRG.15229.1	1	1487	MSTRG.15229	YAF2	0	0	0	0	0	0	0	0	9.20377	1.33377	0	0
39690	i	novel	-1.25603	-0.008192	chr5	+	38706230	38707048	MSTRG.15230.1	1	819	MSTRG.15230	YAF2	0	0	0	0	0	0	0	0	10.873	1.57567	0	0
39691	i	novel	-1.27977	-0.0004096	chr5	+	38710047	38710739	MSTRG.15231.1	1	693	MSTRG.15231	YAF2	7.84416	1.15775	0	0	0	0	0	0	0	0	0	0
39692	i	novel	-1.13558	-0.180224	chr5	+	38711631	38712585	MSTRG.15232.1	1	955	MSTRG.15232	YAF2	0.632461	0.093347	0	0	7.53508	0.818578	0	0	7.73822	1.12139	9.91832	1.36725
39697	u	novel	-1.0635	-0.0004096	chr5	-	39333665	39333873	MSTRG.15235.1	1	209	MSTRG.15235	.	9.39234	1.38625	22.7344	2.26756	20.5622	2.23379	0	0	13.0048	1.8846	0	0
39707	i	novel	-1.1057	-0.127795	chr5	+	41067980	41068329	MSTRG.15239.1	1	350	MSTRG.15239	SLC2A13	9.92286	1.46455	0	0	0	0	0	0	7.33429	1.06285	0	0
3861	i	novel	-1.19466	-0.0004096	chr10	+	71046680	71047136	MSTRG.1524.1	1	457	MSTRG.1524	KIAA0586	9.89278	1.46011	11.8206	1.179	6.22538	0.676298	1.98249	0.222024	0	0	4.94967	0.682316
39709	i	novel	-1.24043	-0.0004096	chr5	+	41199617	41199854	MSTRG.15241.1	1	238	MSTRG.15241	SLC2A13	0	0	0	0	0	0	0	0	11.4202	1.65496	0	0
39721	i	novel	-1.10974	-0.0004096	chr5	-	43343127	43343336	MSTRG.15244.1	1	210	MSTRG.15244	KCNMB4	0	0	0	0	0	0	0	0	10.7857	1.56302	0	0
39737	u	novel	-1.23379	-0.008192	chr5	-	44188345	44188701	MSTRG.15251.1	1	357	MSTRG.15251	.	0	0	0	0	0	0	0	0	0	0	13.535	1.86581
39738	u	novel	-1.18876	-0.0004096	chr5	-	44189339	44189545	MSTRG.15252.1	1	207	MSTRG.15252	.	0	0	0	0	9.48309	1.0302	2.18841	0.245084	0	0	0	0
3851	u	novel	-1.08524	-0.04096	chr10	-	70825007	70838550	MSTRG.1526.4	4	5283	MSTRG.1526	.	0.130916	0.019322	0.041237	0.004113	13.26	1.44051	1.41944	0.158966	0.60174	0.087202	0	0
3852	u	novel	-1.1248	-0.0106496	chr10	-	70835443	70838539	MSTRG.1526.5	3	1660	MSTRG.1526	.	29.8482	4.40541	39.0979	3.89967	37.736	4.09948	36.8484	4.12673	30.2822	4.38837	36.6327	5.04984
39763	u	novel	-1.14626	-0.0090112	chr5	-	44730857	44738427	MSTRG.15263.1	2	6027	MSTRG.15263	.	13.9515	2.05915	22.5064	2.24482	19.5032	2.11875	8.74183	0.979016	5.519	0.799789	7.87383	1.08541
39776	u	novel	-1.02466	-0.004096	chr5	+	45167739	45167947	MSTRG.15270.1	1	209	MSTRG.15270	.	2.88995	0.426539	0	0	0	0	0	0	0	0	12.2823	1.69312
39802	u	novel	-1.37799	-0.0004096	chr5	-	46317221	46317644	MSTRG.15272.1	1	424	MSTRG.15272	.	0	0	0	0	0	0	0	0	0	0	0	0
39788	u	novel	-1.19516	-0.0004096	chr5	-	45326260	45326713	MSTRG.15276.1	1	454	MSTRG.15276	.	10.9758	1.61996	0	0	0	0	0	0	0	0	0	0
39797	i	novel	-1.31227	-0.0004096	chr5	-	45393084	45393729	MSTRG.15278.1	1	646	MSTRG.15278	RAP1B	6.02492	0.889242	20.0125	1.99607	0	0	0	0	0	0	0	0
39812	i	novel	-1.33286	-0.008192	chr5	-	47741962	47742858	MSTRG.15282.1	1	897	MSTRG.15282	HELB	0	0	0	0	0	0	0	0	12.107	1.7545	3.59649	0.495778
39820	u	novel	-1.13984	-0.008192	chr5	+	47857771	47859000	MSTRG.15283.1	1	1230	MSTRG.15283	.	7.73171	1.14115	0	0	9.47561	1.02939	5.52981	0.619295	9.58211	1.3886	8.89512	1.2262
3866	i	novel	-1.0748	-0.008192	chr10	+	71734753	71735467	MSTRG.1529.1	1	715	MSTRG.1529	DAAM1	12.235	1.80581	0	0	12.8378	1.39464	5.27972	0.591287	7.05175	1.02191	8.34685	1.15062
39845	u	novel	-1.11262	-0.0692224	chr5	-	49364611	49368183	MSTRG.15292.1	1	3573	MSTRG.15292	.	4.30982	0.636104	0	0	6.43913	0.699518	10.3336	1.15728	6.61405	0.958479	13.368	1.84279
39842	u	novel	-1.00119	-0.065536	chr5	-	49342914	49346070	MSTRG.15294.1	1	3157	MSTRG.15294	.	35.2057	5.19614	55.4365	5.52931	42.7339	4.64243	80.1565	8.9769	53.6893	7.78042	56.0969	7.733
39847	u	novel	-1.00913	-0.0954368	chr5	-	49380717	49421211	MSTRG.15295.1	2	1619	MSTRG.15295	.	4.79583	0.707835	9.50259	0.9478	8.39732	0.912248	17.3891	1.94745	14.0179	2.03141	18.8212	2.59451
39849	u	novel	-1.0878	-0.0004096	chr5	-	49492342	49492734	MSTRG.15297.1	1	393	MSTRG.15297	.	0	0	0	0	0	0	0	0	0	0	11.5267	1.58897
3867	i	novel	-1.21433	-0.012288	chr10	+	71744688	71746063	MSTRG.1530.1	1	1376	MSTRG.1530	DAAM1	5.59448	0.825711	17.7856	1.77396	0	0	2.49346	0.279248	0	0	0	0
39866	i	novel	-1.30521	-0.0004096	chr5	+	49726589	49726855	MSTRG.15302.1	1	267	MSTRG.15302	C12orf66	11.8764	1.75289	0	0	0	0	0	0	0	0	1.69663	0.233882
39867	u	novel	-1.3169	-0.0475136	chr5	-	49807552	49808849	MSTRG.15303.1	1	1298	MSTRG.15303	.	5.53777	0.817341	0	0	8.37596	0.909928	0	0	0	0	12.5501	1.73004
39890	u	novel	-1.19879	-0.0004096	chr5	-	51367776	51368203	MSTRG.15305.1	1	428	MSTRG.15305	.	9.3014	1.37283	0	0	7.99066	0.868069	0	0	0	0	3.17523	0.437708
3868	i	novel	-1.10487	-0.045056	chr10	-	71756441	71756733	MSTRG.1531.1	1	293	MSTRG.1531	DAAM1	13.3993	1.97766	0	0	0	0	0	0	0	0	0	0
39880	u	novel	-1.45968	-0.0434176	chr5	+	51210091	51210469	MSTRG.15314.1	1	379	MSTRG.15314	.	0	0	0	0	0	0	0	0	0	0	2.78892	0.384454
39887	i	novel	-1.16321	-0.14336	chr5	-	51222605	51228095	MSTRG.15316.1	2	5251	MSTRG.15316	MON2	17.0794	2.52081	26.0828	2.60154	19.9024	2.16211	16.7086	1.87123	11.5089	1.66782	11.7827	1.62426
3869	i	novel	-1.29382	-0.004096	chr10	+	71762820	71763282	MSTRG.1532.1	1	463	MSTRG.1532	DAAM1	10.0756	1.4871	0	0	0	0	0	0	0	0	0	0
39958	x	novel	-1.02278	-0.02048	chr5	+	56032938	56035415	MSTRG.15324.1	1	2478	MSTRG.15324	MARCH9	6.72478	0.992536	15.772	1.57312	15.0323	1.63304	22.0577	2.47029	16.0105	2.32017	19.3224	2.66361
40011	u	novel	-1.34235	-0.0004096	chr5	+	56459434	56460016	MSTRG.15343.1	1	583	MSTRG.15343	.	0	0	15.5111	1.5471	0	0	0	0	0	0	0	0
39998	u	novel	-1.31978	-0.0004096	chr5	+	56391702	56392297	MSTRG.15346.1	1	596	MSTRG.15346	.	15.6611	2.31148	10.9043	1.08761	0	0	0	0	0	0	0	0
40002	u	novel	-1.02822	-0.004096	chr5	+	56406231	56406607	MSTRG.15350.1	1	377	MSTRG.15350	.	18.4032	2.7162	0	0	0	0	0	0	0	0	0	0
40005	u	novel	-1.18074	-0.0106496	chr5	+	56427840	56428222	MSTRG.15353.1	1	383	MSTRG.15353	.	10.6449	1.57112	0	0	0	0	0	0	0	0	0	0
40006	u	novel	-1.28451	-0.065536	chr5	+	56429594	56433030	MSTRG.15354.1	1	3437	MSTRG.15354	.	7.00039	1.03321	0	0	0	0	5.56316	0.62303	0	0	12.3704	1.70527
40012	u	novel	-1.0349	-0.090112	chr5	+	56468514	56468894	MSTRG.15360.1	1	381	MSTRG.15360	.	11.0971	1.63787	0	0	0	0	0	0	0	0	0	0
3885	i	novel	-1.27239	-0.008192	chr10	+	72582390	72583123	MSTRG.1538.1	1	734	MSTRG.1538	PCNX4	0	0	0	0	0	0	0	0	2.46867	0.357748	11.8733	1.63674
40105	u	novel	-1.25979	-0.045056	chr5	+	57457991	57459791	MSTRG.15385.1	1	1801	MSTRG.15385	.	0	0	0	0	9.80344	1.065	0	0	11.3415	1.64356	10.3293	1.4239
40245	i	novel	-1.17047	-0.113869	chr5	+	61449696	61450745	MSTRG.15415.1	1	1050	MSTRG.15415	NEDD1	10.6095	1.5659	0	0	0	0	0	0	0	0	0	0
40246	i	novel	-1.3826	-0.0004096	chr5	+	61460859	61461081	MSTRG.15416.1	1	223	MSTRG.15416	NEDD1	0	0	0	0	0	0	0	0	0	0	15.4439	2.12896
40268	u	novel	-1.2785	-0.0004096	chr5	-	64408329	64408644	MSTRG.15425.1	1	316	MSTRG.15425	.	0	0	0	0	12.4015	1.34724	0	0	0	0	10.9905	1.51505
40306	x	novel	-1.0076	-0.032768	chr5	-	66042080	66044568	MSTRG.15436.2	2	1242	MSTRG.15436	DRAM1	3.58019	0.528415	1.54247	0.153848	1.47101	0.159804	0	0	9.04339	1.31053	0	0
40317	i	novel	-1.37315	-0.0004096	chr5	-	66289961	66290737	MSTRG.15440.1	1	777	MSTRG.15440	NUP37	0	0	6.99614	0.697804	0	0	0	0	12.3398	1.78822	0	0
40319	x	novel	-1.1208	-0.0004096	chr5	+	66359701	66360399	MSTRG.15442.1	1	699	MSTRG.15442	PMCH	12.9099	1.90542	0	0	0	0	0	0	0	0	0	0
40324	u	novel	-1.04137	-0.02048	chr5	-	66484308	66485662	MSTRG.15444.1	1	1355	MSTRG.15444	.	22.5188	3.32364	0	0	0	0	0	0	0	0	0	0
40321	u	novel	-1.01523	-0.0004096	chr5	-	66474802	66475730	MSTRG.15445.1	1	929	MSTRG.15445	.	0	0	12.5156	1.24832	0	0	0	0	0	0	0	0
40325	u	novel	-1.02702	-0.0196608	chr5	-	66486226	66500718	MSTRG.15448.1	1	14493	MSTRG.15448	.	26.6799	3.93779	37.9748	3.78766	36.9787	4.01721	23.9959	2.68736	16.2989	2.36197	19.7671	2.7249
40326	u	novel	-1.36578	-0.0004096	chr5	-	66523250	66523454	MSTRG.15449.1	1	205	MSTRG.15449	.	0	0	0	0	0	0	0	0	2.94634	0.426971	0	0
3895	u	novel	-1.25884	-0.0135168	chr10	-	72802934	72804104	MSTRG.1545.1	1	1171	MSTRG.1545	.	0	0	0.515798	0.051446	0.126388	0.01373	0	0	10.9539	1.58739	0	0
40340	u	novel	-1.29385	-0.0004096	chr5	+	66611450	66612841	MSTRG.15451.1	1	1392	MSTRG.15451	.	0	0	0	0	0	0	5.10433	0.571645	0	0	11.3096	1.55904
40341	u	novel	-1.26266	-0.086016	chr5	+	66616682	66617511	MSTRG.15452.1	1	830	MSTRG.15452	.	6.00361	0.886097	0	0	0	0	0	0	0	0	11.0639	1.52516
40342	u	novel	-1.04694	-0.0004096	chr5	-	66620858	66621971	MSTRG.15453.1	1	1114	MSTRG.15453	.	0	0	15.6293	1.55888	12.0332	1.30723	15.5072	1.73668	9.90664	1.43563	10.4372	1.43877
40344	u	novel	-1.33552	-0.0004096	chr5	+	66627769	66628137	MSTRG.15455.1	1	369	MSTRG.15455	.	0	0	0	0	0	0	0	0	13.0732	1.89451	0	0
40346	u	novel	-1.05155	-0.036864	chr5	-	66795006	66795963	MSTRG.15456.1	1	958	MSTRG.15456	.	0	0	0	0	13.4843	1.46488	0	0	0	0	0	0
40363	x	novel	-1.18995	-0.0356352	chr5	+	67994917	67995402	MSTRG.15463.1	1	486	MSTRG.15463	GLT8D2	0	0	0	0	0	0	0	0	0	0	12.1173	1.67038
40368	i	novel	-1.29728	-0.0004096	chr5	-	68123167	68123838	MSTRG.15467.1	1	672	MSTRG.15467	NFYB	2.24702	0.331647	0	0	0	0	9.2128	1.03176	3.59524	0.521006	10.6741	1.47143
3901	i	novel	-1.0941	-0.0835584	chr10	+	73158824	73160171	MSTRG.1547.1	1	1348	MSTRG.1547	MNAT1	8.62537	1.27305	0	0	6.69659	0.727488	5.82493	0.652346	4.70475	0.681791	7.95104	1.09606
40401	u	novel	-1.07651	-0.0004096	chr5	-	69584046	69585014	MSTRG.15473.1	1	969	MSTRG.15473	.	159.331	23.5162	230.809	23.0211	234.057	25.4269	221.85	24.8455	173.05	25.0777	197.792	27.2657
40390	x	novel	-1.13077	-0.0376832	chr5	+	69040856	69046235	MSTRG.15477.1	1	5380	MSTRG.15477	APPL2	10.0063	1.47687	14.069	1.40326	0	0	24.0874	2.6976	14.9323	2.16393	21.7125	2.99308
40391	i	novel	-1.19974	-0.0012288	chr5	-	69087370	69091463	MSTRG.15478.1	1	4094	MSTRG.15478	APPL2	21.5684	3.18336	36.3749	3.62808	0	0	0	0	0	0	0	0
40410	i	novel	-1.15356	-0.149914	chr5	+	70574683	70575506	MSTRG.15483.1	1	824	MSTRG.15483	TMEM263	10.4454	1.54168	0	0	0	0	0	0	3.66505	0.531123	0	0
40411	i	novel	-1.35583	-0.0004096	chr5	+	70582648	70583349	MSTRG.15484.1	1	702	MSTRG.15484	TMEM263	10.6923	1.57812	0	0	3.98698	0.433127	0	0	0	0	0	0
40412	i	novel	-1.33959	-0.0004096	chr5	+	70587092	70587955	MSTRG.15485.1	1	864	MSTRG.15485	TMEM263	11.7095	1.72825	2.71489	0.270786	0	0	0	0	0	0	5.92593	0.816893
40415	i	novel	-1.30014	-0.0004096	chr5	-	70648836	70649134	MSTRG.15488.1	1	299	MSTRG.15488	CRY1	0.505017	0.074537	0	0	0	0	0	0	10.1003	1.4637	2.02007	0.278468
40416	u	novel	-1.40832	-0.0311296	chr5	-	70701165	70701717	MSTRG.15489.1	1	553	MSTRG.15489	.	0	0	0	0	0	0	0	0	13.1067	1.89936	0	0
3903	i	novel	-1.19243	-0.08192	chr10	+	73302315	73302982	MSTRG.1549.1	1	668	MSTRG.1549	MNAT1	0	0	0	0	0	0	0	0	0	0	11.2171	1.54628
40446	i	novel	-1.01803	-0.0561152	chr5	-	72369882	72370479	MSTRG.15504.1	1	598	MSTRG.15504	LARGE1	0	0	2.02007	0.201484	2.52508	0.274314	0	0	11.1104	1.61007	0.505017	0.069617
40450	i	novel	-1.08806	-0.0004096	chr5	-	72742454	72742742	MSTRG.15507.1	1	289	MSTRG.15507	LARGE1	0	0	0	0	0	0	0	0	9.25259	1.34085	0	0
40452	i	novel	-1.01426	-0.0004096	chr5	-	72753289	72753549	MSTRG.15509.1	1	261	MSTRG.15509	LARGE1	0	0	0	0	0	0	0	0	0	0	0	0
40454	i	novel	-1.17712	-0.0126976	chr5	-	72758114	72760747	MSTRG.15511.1	1	2634	MSTRG.15511	LARGE1	0	0	0	0	5.75057	0.624716	0	0	7.63591	1.10656	0	0
40492	u	novel	-1.08445	-0.012288	chr5	+	75268110	75268614	MSTRG.15522.1	1	505	MSTRG.15522	.	12.7782	1.88599	0	0	0	0	0	0	3.28911	0.476643	0	0
3915	i	novel	-1.15377	-0.02048	chr10	+	73438076	73438988	MSTRG.1553.1	1	913	MSTRG.1553	SLC38A6	0	0	27.5286	2.74574	27.8309	3.02343	29.0602	3.25452	22.7229	3.2929	0	0
40571	u	novel	-1.2723	-0.0004096	chr5	+	78836118	78836574	MSTRG.15553.1	1	457	MSTRG.15553	.	0	0	0	0	0	0	0	0	0	0	12.2188	1.68437
40598	u	novel	-1.27519	-0.0638976	chr5	-	82379551	82380873	MSTRG.15557.1	1	1323	MSTRG.15557	.	12.2514	1.80824	0	0	11.4682	1.24585	0	0	7.07659	1.02551	0	0
40593	i	novel	-1.35987	-0.0004096	chr5	-	81946309	81946519	MSTRG.15561.1	1	211	MSTRG.15561	CCDC91	0	0	0	0	0	0	0	0	0	0	11.4502	1.57842
40600	i	novel	-1.24791	-0.0004096	chr5	-	82467176	82467415	MSTRG.15564.1	1	240	MSTRG.15564	KLHL42	11.0667	1.63337	0	0	0	0	0	0	0	0	0	0
40607	u	novel	-1.16198	-0.0004096	chr5	+	82676146	82676383	MSTRG.15566.1	1	238	MSTRG.15566	.	15.4384	2.27861	11.7374	1.1707	19.6457	2.13422	19.9853	2.2382	16.9538	2.45687	20.937	2.88618
40608	u	novel	-1.29129	-0.0004096	chr5	+	82676684	82676924	MSTRG.15567.1	1	241	MSTRG.15567	.	57.2593	8.45113	65.529	6.53595	51.0643	5.5474	61.0768	6.84012	40.5851	5.88141	44.0892	6.07773
3919	u	novel	-1.35202	-0.0004096	chr10	+	73464518	73465531	MSTRG.1557.1	1	1014	MSTRG.1557	.	0	0	0	0	0	0	0	0	0	0	9.82347	1.35417
40633	u	novel	-1.00931	-0.028672	chr5	+	84260630	84271737	MSTRG.15575.1	1	11108	MSTRG.15575	.	3.34592	0.493838	4.80048	0.478806	4.06707	0.441828	15.151	1.6968	12.7898	1.85344	15.0513	2.07483
40636	u	novel	-1.02215	-0.0004096	chr5	-	84380298	84380724	MSTRG.15580.1	1	427	MSTRG.15580	.	0	0	0	0	3.18501	0.346006	0	0	0	0	10.9625	1.51119
40637	u	novel	-1.22138	-0.0069632	chr5	-	84396810	84397198	MSTRG.15581.1	1	389	MSTRG.15581	.	1.93059	0.284943	4.8509	0.483835	4.11568	0.447109	4.1928	0.469561	10.0746	1.45996	0	0
40638	u	novel	-1.31589	-0.352256	chr5	-	84407944	84408799	MSTRG.15582.1	1	856	MSTRG.15582	.	1.78403	0.263313	5.80958	0.579455	0	0	11.819	1.32364	11.3318	1.64215	0	0
40640	u	novel	-1.17656	-0.028672	chr5	-	84414940	84416273	MSTRG.15584.1	1	1334	MSTRG.15584	.	2.35935	0.348225	0	0	0	0	13.4475	1.50602	7.2099	1.04483	0	0
40707	u	novel	-1.03486	-0.0004096	chr5	-	90891364	90893300	MSTRG.15598.1	1	1937	MSTRG.15598	.	0	0	0	0	6.63596	0.720901	0	0	0	0	0	0
418	i	novel	-1.21768	-0.0004096	chr1	+	44273468	44273864	MSTRG.156.1	1	397	MSTRG.156	NIT2	10.6499	1.57186	1e-06	0	0	0	0	0	0	0	0	0
3926	i	novel	-1.08496	-0.0630784	chr10	-	73705581	73724031	MSTRG.1560.1	4	3527	MSTRG.1560	PRKCH	2.54986	0.376343	5.68941	0.567469	3.39075	0.368356	3.54929	0.397492	4.02111	0.582722	17.1512	2.3643
40713	u	novel	-1.16582	-0.0004096	chr5	-	91227851	91228350	MSTRG.15604.1	1	500	MSTRG.15604	.	0	0	5.28851	0.527483	3.624	0.393695	0	0	0	0	11.476	1.58197
40714	u	novel	-1.17622	-0.0036864	chr5	-	91233353	91234717	MSTRG.15605.1	1	1365	MSTRG.15605	.	0	0	0	0	4.18168	0.45428	6.74579	0.755475	0	0	12.3868	1.70753
40715	u	novel	-1.02157	-0.036864	chr5	-	91249412	91249948	MSTRG.15606.1	1	537	MSTRG.15606	.	11.2421	1.65926	0	0	0	0	0	0	0	0	0	0
40716	u	novel	-1.16079	-0.0004096	chr5	-	91263019	91263652	MSTRG.15607.1	1	634	MSTRG.15607	.	0	0	0	0	0	0	7.38328	0.82687	0	0	11.194	1.5431
40718	u	novel	-1.12329	-0.0004096	chr5	-	91269199	91269659	MSTRG.15609.1	1	461	MSTRG.15609	.	16.0499	2.36887	9.62917	0.960426	0	0	0	0	0	0	0	0
3935	x	novel	-1.20129	-0.0278528	chr10	-	73916491	73925625	MSTRG.1561.3	3	3060	MSTRG.1561	PRKCH	0	0	0	0	0	0	0	0	1.18861	0.172249	0	0
40719	u	novel	-1.24656	-0.049152	chr5	-	91271277	91273973	MSTRG.15610.1	1	2697	MSTRG.15610	.	0	0	0	0	4.76974	0.518164	0	0	0	0	11.1832	1.54161
40720	u	novel	-1.03657	-0.299008	chr5	-	91284953	91285281	MSTRG.15611.1	1	329	MSTRG.15611	.	10.538	1.55534	0	0	0	0	0	0	0	0	0	0
40721	u	novel	-1.29009	-0.0155648	chr5	-	91285552	91286440	MSTRG.15612.1	1	889	MSTRG.15612	.	0	0	0	0	13.5006	1.46664	6.83868	0.765878	0	0	0	0
40722	u	novel	-1.30198	-0.0299008	chr5	-	91288093	91289651	MSTRG.15613.1	1	1559	MSTRG.15613	.	0	0	8.91084	0.888779	0	0	0	0	3.08135	0.446535	0	0
3936	u	novel	-1.31978	-0.053248	chr10	+	73970275	73970527	MSTRG.1562.1	1	253	MSTRG.1562	.	0	0	0	0	0	0	0	0	13.6798	1.98242	0	0
40781	u	novel	-1.25203	-0.0434176	chr5	-	95973772	95974133	MSTRG.15627.1	1	362	MSTRG.15627	.	0	0	15.8425	1.58015	0	0	0.834254	0.09343	0	0	0	0
3938	u	novel	-1.41759	-0.1024	chr10	-	74094745	74095266	MSTRG.1563.1	1	522	MSTRG.1563	.	10.5326	1.55454	0	0	0	0	0	0	4.04981	0.586881	0	0
40797	u	novel	-1.15731	-0.136397	chr5	+	97714860	97715178	MSTRG.15635.1	1	319	MSTRG.15635	.	10.7085	1.5805	21.6364	2.15804	13.2539	1.43985	0	0	7.57367	1.09754	6.62696	0.913531
40798	u	novel	-1.07306	-0.016384	chr5	-	97716170	97721396	MSTRG.15637.1	1	5227	MSTRG.15637	.	71.335	10.5286	109.832	10.9548	89.9485	9.77161	61.0293	6.8348	47.247	6.84683	55.1946	7.60861
40806	i	novel	-1.10893	-0.0004096	chr5	+	97826476	97827542	MSTRG.15641.1	1	1067	MSTRG.15641	BORCS5	2.07498	0.306254	0	0	0	0	7.63074	0.854583	0	0	7.78257	1.07283
40811	u	novel	-1.41804	-0.0004096	chr5	+	98013997	98014241	MSTRG.15644.1	1	245	MSTRG.15644	.	0	0	0	0	13.5592	1.47301	0	0	0	0	0	0
40813	i	novel	-1.30113	-0.0004096	chr5	+	98018164	98019096	MSTRG.15645.1	1	933	MSTRG.15645	LRP6	9.87246	1.45711	5.44581	0.543172	0	0	0	0	1.45659	0.211083	0	0
40815	i	novel	-1.41082	-0.0004096	chr5	+	98040367	98040597	MSTRG.15647.1	1	231	MSTRG.15647	LRP6	0	0	15.6883	1.56477	0	0	0	0	6.5368	0.947284	0	0
40816	i	novel	-1.04148	-0.0004096	chr5	+	98045757	98046036	MSTRG.15648.1	1	280	MSTRG.15648	LRP6	0	0	0	0	0	0	0	0	0	0	11.8643	1.6355
40819	u	novel	-1.059	-0.200704	chr5	+	98175927	98176295	MSTRG.15649.1	1	369	MSTRG.15649	.	0	0	0	0	0	0	9.03794	1.01218	3.27371	0.474412	0	0
3944	u	novel	-1.18886	-0.0733184	chr10	+	74142659	74147297	MSTRG.1565.1	1	4639	MSTRG.1565	.	0	0	79.7191	7.95129	0	0	0	0	42.8666	6.21204	0	0
40831	u	novel	-1.32253	-0.073728	chr5	-	98596710	98597013	MSTRG.15654.1	1	304	MSTRG.15654	.	0	0	0	0	0	0	0	0	17.8388	2.58512	0	0
40833	u	novel	-1.09834	-0.0499712	chr5	-	98620621	98633406	MSTRG.15656.1	1	12786	MSTRG.15656	.	0	0	16.1015	1.60598	13.4867	1.46514	9.68379	1.08451	9.00321	1.30471	10.7766	1.48556
40835	u	novel	-1.14846	-0.04096	chr5	-	98635948	98638929	MSTRG.15658.1	3	1970	MSTRG.15658	.	10.1536	1.49862	11.6238	1.15937	9.1741	0.996634	4.45057	0.498429	10.7056	1.55141	10.0177	1.38094
40840	u	novel	-1.17972	-0.077824	chr5	-	99043268	99043769	MSTRG.15660.1	1	502	MSTRG.15660	.	10.8287	1.59825	0	0	0	0	0	0	0	0	0	0
40901	u	novel	-1.18657	-0.0004096	chr5	+	100880381	100880766	MSTRG.15669.1	1	386	MSTRG.15669	.	0	0	0	0	7.82383	0.849947	0	0	16.8212	2.43766	0	0
3946	i	novel	-1.28729	-0.151552	chr10	+	74149599	74150135	MSTRG.1567.1	1	537	MSTRG.1567	SNAPC1	0	0	0	0	0	0	0	0	13.4916	1.95515	0	0
40902	u	novel	-1.16495	-0.134758	chr5	-	100886277	100887635	MSTRG.15670.1	1	1359	MSTRG.15670	.	3	0.442782	7.33333	0.731436	0	0	5.2156	0.584106	4.40618	0.638524	11.0338	1.52102
40903	u	novel	-1.2868	-0.0004096	chr5	+	100891115	100891407	MSTRG.15671.1	1	293	MSTRG.15671	.	0	0	0	0	0	0	17.4471	1.95394	2.57679	0.373417	0	0
40904	u	novel	-1.29524	-0.057344	chr5	-	100899201	100899728	MSTRG.15673.1	1	528	MSTRG.15673	.	0	0	0	0	0	0	0	0	10.2955	1.49197	0	0
40905	u	novel	-1.00879	-0.131891	chr5	-	100907443	100908532	MSTRG.15674.1	1	1090	MSTRG.15674	.	3.95321	0.58347	10.5743	1.05469	0	0	13.5761	1.52042	0	0	0	0
40915	u	novel	-1.13586	-0.0004096	chr5	-	100981406	100981738	MSTRG.15676.1	1	333	MSTRG.15676	.	52.5481	7.75577	75.9294	7.5733	71.4865	7.76598	81.5691	9.1351	57.4024	8.3185	65.5105	9.03067
40916	u	novel	-1.34767	-0.0004096	chr5	-	101076258	101076514	MSTRG.15677.1	1	257	MSTRG.15677	.	31.6342	4.66902	52.2296	5.20944	57.8327	6.28269	46.3852	5.19478	32.8327	4.75797	39.284	5.41533
3947	i	novel	-1.30104	-0.0458752	chr10	+	74169347	74169912	MSTRG.1568.1	1	566	MSTRG.1568	SNAPC1	6.11484	0.902513	0	0	0	0	11.3869	1.27525	10.9382	1.58511	7.90459	1.08965
40961	u	novel	-1.28372	-0.0004096	chr5	-	102232929	102233187	MSTRG.15691.1	1	259	MSTRG.15691	.	9.9112	1.46283	0	0	0	0	0	0	0	0	0	0
41049	i	novel	-1.00758	-0.0339968	chr5	+	104138734	104139447	MSTRG.15711.1	1	714	MSTRG.15711	ZNF384	0	0	3.36866	0.335994	9.25068	1.00495	7.31793	0.819551	0	0	1.46145	0.201462
41104	u	novel	-1.24394	-0.08192	chr5	+	104443013	104443280	MSTRG.15722.1	1	268	MSTRG.15722	.	0	0	80.2823	8.00746	71.5261	7.77028	1.82415	0.20429	2.25373	0.326601	1.89539	0.261281
41092	u	novel	-1.08736	-0.04096	chr5	-	104398423	104402603	MSTRG.15724.1	3	3248	MSTRG.15724	.	30.9769	4.572	32.1464	3.20632	9.49796	1.03182	9.74343	1.09119	22.948	3.32553	32.3406	4.45818
41093	u	novel	-1.08575	-0.0643072	chr5	-	104398423	104402603	MSTRG.15724.2	3	3185	MSTRG.15724	.	13.2769	1.95959	6.90549	0.688762	2.72849	0.296411	3.59801	0.402949	8.11855	1.1765	14.0969	1.94326
41096	u	novel	-1.22001	-0.114688	chr5	-	104398982	104402568	MSTRG.15724.5	3	2866	MSTRG.15724	.	5.30872	0.783534	21.9757	2.19188	4.49189	0.487979	7.41535	0.830461	3.84262	0.556856	5.54028	0.763732
41071	x	novel	-1.05897	-0.03072	chr5	-	104224121	104224933	MSTRG.15731.1	1	813	MSTRG.15731	NOP2	35.0184	5.16851	35.1673	3.50763	28.5818	3.105	45.6162	5.10866	50.2755	7.28571	50.6839	6.98681
41111	u	novel	-1.26667	-0.0724992	chr5	+	104544410	104545000	MSTRG.15738.1	1	591	MSTRG.15738	.	4.85448	0.716492	7.92047	0.789998	5.58714	0.606962	38.0541	4.26177	25.555	3.70332	41.0085	5.65304
3964	i	novel	-1.21435	-0.0004096	chr10	-	76251278	76252776	MSTRG.1574.1	1	1499	MSTRG.1574	SGPP1	0	0	18.8452	1.87965	0	0	0	0	0	0	4.02335	0.554621
41130	i	novel	-1.14181	-0.012288	chr5	+	106023617	106024102	MSTRG.15741.1	1	486	MSTRG.15741	ENSBTAG00000048162	0	0	0	0	0	0	0	0	0	0	2.81762	0.388411
41144	u	novel	-1.06013	-0.0090112	chr5	+	106687063	106687385	MSTRG.15749.1	1	323	MSTRG.15749	.	12.6223	1.86297	0	0	0	0	0	0	0	0	0.467492	0.064444
3965	i	novel	-1.03424	-0.0053248	chr10	-	76258108	76262135	MSTRG.1575.1	1	4028	MSTRG.1575	SGPP1	0	0	15.0216	1.49827	10.6011	1.15165	2.30437	0.258071	2.07207	0.300275	4.35846	0.600817
41146	i	novel	-1.36899	-0.0004096	chr5	+	106700961	106701187	MSTRG.15751.1	1	227	MSTRG.15751	ENSBTAG00000018940	0	0	0.665198	0.066348	0	0	0	0	1.9956	0.289193	3.99119	0.550188
41154	i	novel	-1.16651	-0.10199	chr5	-	107353107	107353481	MSTRG.15755.1	1	375	MSTRG.15755	TULP3	10.4693	1.54521	0	0	0	0	1.2637	0.141525	1.61067	0.233411	0.805333	0.111016
41161	i	novel	-1.30622	-0.008192	chr5	-	107433678	107434870	MSTRG.15757.1	2	1070	MSTRG.15757	ITFG2	12.9897	1.9172	23.2902	2.32299	16.5409	1.79693	13.3	1.4895	5.97985	0.866573	11.0421	1.52215
41221	u	novel	-1.09641	-0.135168	chr5	+	109578246	109580537	MSTRG.15775.1	1	2292	MSTRG.15775	.	0	0	7.11562	0.709721	6.82286	0.741206	15.5785	1.74467	0	0	0	0
41239	u	novel	-1.12923	-0.0057344	chr5	-	110006767	110009278	MSTRG.15784.2	1	2512	MSTRG.15784	.	0	0	0	0	0	0	0	0	3.07245	0.445246	3.31688	0.457234
41269	i	novel	-1.1908	-0.106496	chr5	-	110527584	110528014	MSTRG.15799.1	1	431	MSTRG.15799	TMEM184B	0	0	0	0	0	0	0	0	7.99304	1.15832	7.53132	1.0382
41272	i	novel	-1.19044	-0.0004096	chr5	+	110577730	110577935	MSTRG.15801.1	1	206	MSTRG.15801	ENSBTAG00000047582	0	0	0	0	0	0	0	0	0	0	11.7282	1.61674
41274	x	novel	-1.18025	-0.016384	chr5	-	110671531	110672989	MSTRG.15808.1	1	1459	MSTRG.15808	KDELR3	14.8211	2.1875	21.6032	2.15473	15.7964	1.71606	13.9006	1.55676	12.5058	1.81229	13.5415	1.8667
41275	x	novel	-1.23659	-0.057344	chr5	-	110673409	110675551	MSTRG.15809.1	1	2143	MSTRG.15809	KDELR3	243.487	35.9371	360.406	35.9474	342.989	37.2608	335.386	37.5606	218.569	31.674	251.874	34.721
3976	u	novel	-1.23313	-0.137216	chr10	-	76936606	76937171	MSTRG.1581.1	1	566	MSTRG.1581	.	0	0	0	0	0	0	0	0	5.70325	0.82649	18.3657	2.53173
41343	u	novel	-1.14205	-0.032768	chr5	+	111921435	111921700	MSTRG.15827.1	1	266	MSTRG.15827	.	3.40602	0.502707	19.5414	1.94908	0	0	7.94737	0.890043	0	0	0	0
41344	u	novel	-1.0365	-0.0270336	chr5	+	111922040	111928104	MSTRG.15828.1	1	6065	MSTRG.15828	.	0	0	22.2008	2.21434	17.3589	1.8858	0	0	11.4023	1.65237	13.5535	1.86836
41347	u	novel	-1.21815	-0.0462848	chr5	+	111960749	111961684	MSTRG.15831.1	1	936	MSTRG.15831	.	13.3771	1.97438	0	0	0	0	0	0	0	0	0	0
41350	u	novel	-1.04709	-0.073728	chr5	+	111967717	111968410	MSTRG.15834.1	1	694	MSTRG.15834	.	6.52738	0.963401	0	0	9.79106	1.06366	0	0	0	0	0	0
41353	u	novel	-1.01282	-0.053248	chr5	+	111974766	111975395	MSTRG.15837.1	1	630	MSTRG.15837	.	0	0	23.2746	2.32144	0	0	0	0	13.8762	2.01088	0	0
41354	u	novel	-1.38257	-0.036864	chr5	+	111983597	111983879	MSTRG.15838.1	1	283	MSTRG.15838	.	4.32509	0.638357	18.1413	1.80944	14.2403	1.547	5.33569	0.597555	0	0	0	0
3979	i	novel	-1.12045	-0.0004096	chr10	-	76949626	76950174	MSTRG.1584.1	1	549	MSTRG.1584	ZBTB25	0	0	0	0	0	0	14.8306	1.66091	0	0	0	0
3980	i	novel	-1.41737	-0.0004096	chr10	-	76951002	76951407	MSTRG.1585.1	1	406	MSTRG.1585	ZBTB25	0	0	0	0	0	0	0	0	10.0419	1.45522	0	0
41376	u	novel	-1.2966	-0.0221184	chr5	-	112418395	112421691	MSTRG.15854.1	1	3297	MSTRG.15854	.	10.2948	1.51945	0	0	0	0	0	0	5.91113	0.856615	2.44227	0.336669
41378	u	novel	-1.14726	-0.0503808	chr5	-	112427805	112472581	MSTRG.15856.1	2	9811	MSTRG.15856	.	12.7764	1.88572	19.994	1.99423	19.3077	2.0975	9.99796	1.11969	9.9103	1.43616	12.2237	1.68505
41379	u	novel	-1.25167	-0.077824	chr5	-	112468751	112472018	MSTRG.15857.1	1	3268	MSTRG.15857	.	4.18547	0.617749	34.1013	3.40131	0	0	22.3247	2.50019	19.5132	2.82776	20.8816	2.87854
41409	i	novel	-1.04351	-0.0118784	chr5	-	113068856	113069456	MSTRG.15863.1	1	601	MSTRG.15863	TOB2	12.5624	1.85413	9.72546	0.97003	0	0	0	0	0	0	0	0
41437	u	novel	-1.10437	-0.0270336	chr5	-	113432053	113432460	MSTRG.15870.1	1	408	MSTRG.15870	.	0	0	0	0	0	0	0	0	10.3799	1.50421	0	0
3983	i	novel	-1.0216	-0.144589	chr10	-	76959959	76960322	MSTRG.1588.1	1	364	MSTRG.1588	ZBTB25	10.7857	1.59191	0	0	0	0	0	0	0	0	0	0
41486	u	novel	-1.06476	-0.036864	chr5	-	114351980	114352761	MSTRG.15894.1	1	782	MSTRG.15894	.	5.02046	0.740989	11.7404	1.171	6.95141	0.75517	0	0	14.8683	2.15465	0	0
41530	j	novel	-1.05982	-0.0393216	chr5	+	116316367	116323923	MSTRG.15901.1	2	3892	MSTRG.15901	NUP50	8.22477	1.21393	14.4629	1.44255	11.8295	1.28511	13.8244	1.54822	5.50096	0.797175	10.4144	1.43563
41551	u	novel	-1.40546	-0.118784	chr5	+	117142434	117142649	MSTRG.15905.1	1	216	MSTRG.15905	.	0	0	0	0	0	0	0	0	10.3889	1.50551	0	0
41546	u	novel	-1.0472	-0.0724992	chr5	+	117082917	117110439	MSTRG.15906.1	3	666	MSTRG.15906	.	1.84433	0.272212	12.2117	1.21801	4.91173	0.533588	3.86637	0.433003	7.33183	1.0625	4.80652	0.662582
41578	u	novel	-1.77958	-0.0524288	chr5	-	118062031	118079769	MSTRG.15921.1	1	17739	MSTRG.15921	.	14.7224	2.17293	23.1336	2.30738	20.5493	2.23238	28.048	3.14115	23.069	3.34306	31.1822	4.29848
41579	u	novel	-1.16647	-0.053248	chr5	-	118084633	118085997	MSTRG.15925.1	1	1365	MSTRG.15925	.	4.42491	0.65309	0	0	0	0	13.1597	1.47378	3.38681	0.490802	0	0
41641	i	novel	-1.20506	-0.0086016	chr5	+	120248909	120249621	MSTRG.15936.1	1	713	MSTRG.15936	ENSBTAG00000004876	14.4727	2.13607	0	0	0	0	0	0	0	0	0	0
41642	i	novel	-1.15555	-0.0004096	chr5	+	120254737	120255225	MSTRG.15937.1	1	489	MSTRG.15937	ENSBTAG00000004876	9.88139	1.45843	6.1636	0.614765	0	0	0	0	1.23517	0.178996	0	0
41611	i	novel	-1.00976	-0.008192	chr5	+	119934978	119935350	MSTRG.15940.1	1	373	MSTRG.15940	PPP6R2	10.9303	1.61325	0	0	0	0	2.87515	0.321994	0	0	0	0
41612	i	novel	-1.19607	-0.0004096	chr5	+	119957920	119958162	MSTRG.15941.1	1	243	MSTRG.15941	PPP6R2	0	0	0	0	0	0	1.2428	0.139184	10.07	1.45929	0	0
4007	u	novel	-1.34129	-0.0159744	chr10	+	77831943	77832281	MSTRG.1595.1	1	339	MSTRG.1595	.	10.2448	1.51208	0	0	11.1003	1.20589	4.45428	0.498844	0	0	15.1593	2.08972
41646	u	novel	-1.19476	-0.0978944	chr5	+	120895526	120896515	MSTRG.15951.1	1	990	MSTRG.15951	.	0	0	0	0	0	0	0	0	0	0	11.7444	1.61898
41653	u	novel	-1.03112	-0.0372736	chr5	-	120986921	120988269	MSTRG.15955.1	1	1349	MSTRG.15955	.	75.1779	11.0958	108.613	10.8332	95.868	10.4147	146.965	16.459	111.589	16.1709	120.323	16.5866
41677	u	novel	-1.33611	-0.0004096	chr6	+	2087447	2087796	MSTRG.15966.1	1	350	MSTRG.15966	.	22.0029	3.24749	0	0	0	0	7.58226	0.849153	0	0	0	0
41711	i	novel	-1.01099	-0.073728	chr6	+	7146563	7148016	MSTRG.15972.1	1	1454	MSTRG.15972	ENSBTAG00000048273	0	0	55.249	5.5106	42.5997	4.62785	36.7586	4.11667	0	0	27.2641	3.75838
4008	u	novel	-1.14587	-0.0004096	chr10	+	77843321	77843633	MSTRG.1598.1	1	313	MSTRG.1598	.	10.6134	1.56648	0	0	0	0	0	0	0	0	0	0
41766	u	novel	-1.30274	-0.0004096	chr6	-	14385851	14386185	MSTRG.15983.1	1	335	MSTRG.15983	.	0	0	0	0	12.0985	1.31433	0	0	0	0	0	0
41742	u	novel	-1.35657	-0.0606208	chr6	+	12963720	12964458	MSTRG.15988.1	1	739	MSTRG.15988	.	5.72124	0.844421	11.3884	1.13589	9.19486	0.998889	15.2436	1.70716	0	0	14.4506	1.99203
4010	u	novel	-1.12456	-0.0004096	chr10	+	77882007	77882219	MSTRG.1599.1	1	213	MSTRG.1599	.	0	0	0	0	0	0	0	0	12.0516	1.74647	0	0
41792	i	novel	-1.16304	-0.0024576	chr6	-	16863757	16865443	MSTRG.15993.1	1	1687	MSTRG.15993	CASP6	11.4007	1.68267	0	0	0	0	0	0	0	0	0	0
41842	u	novel	-1.1735	-0.012288	chr6	-	21171269	21174395	MSTRG.16003.1	1	3127	MSTRG.16003	.	31.9646	4.71778	47.3403	4.72179	0	0	0	0	10.4189	1.50987	19.4591	2.68245
41837	i	novel	-1.08545	-0.0004096	chr6	+	20744430	20745245	MSTRG.16006.1	1	816	MSTRG.16006	INTS12	0	0	21.364	2.13087	0	0	21.8248	2.4442	9.34927	1.35485	13.3039	1.83396
41855	u	novel	-1.3358	-0.0004096	chr6	+	21322934	21323310	MSTRG.16008.1	1	377	MSTRG.16008	.	8.41114	1.24143	14.0106	1.39744	0	0	6.00796	0.672844	2.40318	0.348259	1.60212	0.220854
41856	u	novel	-1.20647	-0.065536	chr6	+	21445191	21445993	MSTRG.16009.1	1	803	MSTRG.16009	.	11.4022	1.6829	0	0	0	0	0	0	2.82067	0.40876	0	0
4012	i	novel	-1.06485	-0.0004096	chr10	+	77992013	77992459	MSTRG.1601.1	1	447	MSTRG.1601	FUT8	11.4855	1.69518	0	0	0	0	0	0	0	0	0	0
41853	u	novel	-1.23237	-0.032768	chr6	+	21301253	21303868	MSTRG.16013.1	1	2616	MSTRG.16013	.	43.3226	6.39416	76.0638	7.5867	60.7099	6.59525	26.5084	2.96873	18.7886	2.72276	26.2898	3.62406
41854	u	novel	-1.31149	-0.165478	chr6	+	21321375	21322510	MSTRG.16014.1	1	1136	MSTRG.16014	.	13.8512	2.04436	10.0889	1.00628	0	0	2.65845	0.297726	0	0	1.59507	0.219882
41866	u	novel	-1.10627	-0.0004096	chr6	+	23089604	23089924	MSTRG.16016.1	1	321	MSTRG.16016	.	10.3489	1.52744	0.94081	0.093838	0.470405	0.051103	0	0	0	0	0	0
41870	i	novel	-1.23592	-0.0004096	chr6	-	23300598	23300849	MSTRG.16019.1	1	252	MSTRG.16019	CISD2	0	0	0	0	0	0	0	0	0	0	14.3016	1.97148
41875	u	novel	-1.23719	-0.0442368	chr6	-	23336880	23343811	MSTRG.16021.1	2	6162	MSTRG.16021	.	34.4235	5.08069	36.1404	3.60469	39.409	4.28122	42.308	4.73817	24.8083	3.5951	28.2359	3.89234
41873	u	novel	-1.22425	-0.0217088	chr6	-	23336880	23342609	MSTRG.16021.2	2	4794	MSTRG.16021	.	14.0941	2.0802	41.6547	4.15469	32.0296	3.47955	15.4371	1.72883	14.1362	2.04856	12.6688	1.7464
41874	u	novel	-1.19514	-0.0442368	chr6	-	23336880	23342609	MSTRG.16021.3	3	3176	MSTRG.16021	.	12.8407	1.89521	12.5514	1.25189	7.1378	0.775419	18.7701	2.1021	8.83527	1.28037	10.4228	1.43678
41872	u	novel	-1.18697	-0.0217088	chr6	-	23336880	23342495	MSTRG.16021.4	3	2896	MSTRG.16021	.	6.13657	0.90572	16.2078	1.61659	5.95363	0.646776	12.3125	1.3789	11.4899	1.66507	8.14504	1.1228
41876	u	novel	-1.50688	-0.0004096	chr6	+	23343865	23344098	MSTRG.16022.1	1	234	MSTRG.16022	.	0	0	0	0	0	0	0	0	10.8419	1.57116	0	0
41887	i	novel	-1.07776	-0.045056	chr6	-	23623629	23633633	MSTRG.16026.1	2	9789	MSTRG.16026	NFKB1	28.8609	4.2597	182.975	18.2501	135.361	14.705	149.033	16.6905	118.968	17.2403	298.134	41.098
41888	i	novel	-1.07787	-0.045056	chr6	-	23623633	23633633	MSTRG.16026.2	3	9849	MSTRG.16026	NFKB1	89.0319	13.1406	0.29045	0.02897	0.348372	0.037846	173.453	19.4254	142.214	20.6091	0.452171	0.062332
4023	i	novel	-1.30557	-0.0004096	chr10	+	79455025	79455316	MSTRG.1603.1	1	292	MSTRG.1603	FAM71D	10.8596	1.60281	0	0	0	0	0	0	0	0	1.03425	0.142572
41900	u	novel	-1.18669	-0.0004096	chr6	+	25142620	25142925	MSTRG.16033.1	1	306	MSTRG.16033	.	10.3627	1.52948	0	0	0	0	0	0	0	0	0	0
41920	i	novel	-1.30145	-0.0004096	chr6	+	26448962	26449244	MSTRG.16036.1	1	283	MSTRG.16036	TRMT10A	0	0	0	0	3.20141	0.347787	5.80565	0.650188	10.1378	1.46913	0	0
41936	u	novel	-1.50556	-0.0004096	chr6	+	27093800	27094066	MSTRG.16039.1	1	267	MSTRG.16039	.	11.3109	1.66941	0	0	0	0	0	0	0	0	3.35955	0.463116
41939	i	novel	-1.1059	-0.0004096	chr6	+	27335115	27335315	MSTRG.16042.1	1	201	MSTRG.16042	TSPAN5	0	0	0	0	0	0	0	0	0	0	8.17413	1.12681
41948	u	novel	-1.18876	-0.0413696	chr6	+	27672620	27674261	MSTRG.16045.1	1	1642	MSTRG.16045	.	0	0	13.2655	1.32312	0	0	0	0	0	0	0	0
41949	u	novel	-1.17381	-0.0004096	chr6	+	27675274	27686149	MSTRG.16046.1	1	10876	MSTRG.16046	.	11.1155	1.64058	15.6038	1.55634	13.0445	1.4171	15.1421	1.69579	11.8532	1.71771	0	0
41941	u	novel	-1.12655	-0.024576	chr6	-	27530207	27530551	MSTRG.16047.1	1	345	MSTRG.16047	.	13.3855	1.97562	0	0	0	0	0	0	0	0	0	0
41974	i	novel	-1.25961	-0.0004096	chr6	-	35881166	35881369	MSTRG.16051.1	1	204	MSTRG.16051	CCSER1	0	0	0	0	0	0	0	0	10.3627	1.50172	0	0
41975	i	novel	-1.04348	-0.100762	chr6	-	35886768	35887034	MSTRG.16052.1	1	267	MSTRG.16052	CCSER1	0	0	0	0	0	0	17.5843	1.9693	0	0	0	0
41976	i	novel	-1.42838	-0.0004096	chr6	-	35927291	35927579	MSTRG.16053.1	1	289	MSTRG.16053	CCSER1	9.85467	1.45449	0	0	0	0	1.04498	0.11703	1.04498	0.151434	0	0
42009	i	novel	-1.00276	-0.125338	chr6	+	38616552	38616995	MSTRG.16065.1	1	444	MSTRG.16065	FAM184B	0	0	1.69369	0.168931	5.40541	0.587219	0	0	11.5473	1.67338	0	0
42014	i	novel	-1.43647	-0.0004096	chr6	-	38886148	38886754	MSTRG.16074.1	1	607	MSTRG.16074	LCORL	0	0	21.3015	2.12464	0	0	0	0	0	0	0	0
42017	i	novel	-1.00442	-0.0045056	chr6	-	38912947	38919262	MSTRG.16077.1	1	6316	MSTRG.16077	LCORL	9.65516	1.42504	15.8078	1.57669	0	0	8.68054	0.972153	6.80779	0.986555	10.6013	1.4614
42018	i	novel	-1.02618	-0.04096	chr6	-	38920561	38925111	MSTRG.16078.1	1	4551	MSTRG.16078	LCORL	7.57833	1.11852	9.16458	0.914087	12.2639	1.3323	6.26939	0.702123	1.62448	0.235412	11.2882	1.55608
42020	i	novel	-1.2201	-0.0004096	chr6	-	38936666	38938851	MSTRG.16079.1	1	2186	MSTRG.16079	LCORL	3.90732	0.576697	6.14501	0.612911	0	0	3.10302	0.347514	4.17145	0.604509	0	0
42021	i	novel	-1.20098	-0.0004096	chr6	-	38966359	38967095	MSTRG.16080.1	1	737	MSTRG.16080	LCORL	8.92809	1.31773	0	0	8.40243	0.912803	0	0	0	0	0	0
42059	i	novel	-1.227	-0.0004096	chr6	+	46982274	46982786	MSTRG.16086.1	1	513	MSTRG.16086	ENSBTAG00000003897	0	0	0	0	0	0	6.06452	0.679179	12.9396	1.87515	0	0
42068	u	novel	-1.00245	-0.0004096	chr6	+	47467871	47468276	MSTRG.16089.1	1	406	MSTRG.16089	.	0	0	0	0	0	0	0	0	11.1576	1.61692	1.28079	0.176558
42071	u	novel	-1.31912	-0.0004096	chr6	+	47851803	47852089	MSTRG.16091.1	1	287	MSTRG.16091	.	0	0	0	0	0	0	0	0	0	0	12.6167	1.73922
42095	i	novel	-1.04368	-0.0004096	chr6	-	58659246	58659616	MSTRG.16097.1	1	371	MSTRG.16097	RELL1	14.6523	2.16259	0	0	6.39353	0.694565	60.1321	6.73432	46.8854	6.79443	42.4879	5.85698
42098	u	novel	-1.18014	-0.239206	chr6	+	58819234	58820049	MSTRG.16099.1	1	816	MSTRG.16099	.	19.7751	2.91869	0	0	37.7016	4.09574	89.1991	9.9896	80.5067	11.6667	6.13866	0.846219
42099	u	novel	-1.00303	-0.0004096	chr6	+	58820577	58820885	MSTRG.16101.1	1	309	MSTRG.16101	.	1.22168	0.180313	4.79288	0.478048	10.2201	1.11026	0	0	3.04207	0.440844	0	0
42100	u	novel	-1.19164	-0.0004096	chr6	-	58823820	58824038	MSTRG.16102.1	1	219	MSTRG.16102	.	10.0502	1.48335	0	0	0	0	0	0	0	0	3.39688	0.468263
42101	u	novel	-1.13679	-0.0004096	chr6	-	58826307	58826533	MSTRG.16103.1	1	227	MSTRG.16103	.	3.99119	0.589075	0	0	0	0	0	0	0	0	11.3084	1.55887
42102	u	novel	-1.00713	-0.08192	chr6	-	58830485	58838381	MSTRG.16104.1	2	7706	MSTRG.16104	.	0	0	0.015789	0.001575	0	0	19.493	2.18306	10.5849	1.53392	5.06739	0.698544
42103	u	novel	-1.00828	-0.0811008	chr6	-	58830486	58838395	MSTRG.16104.2	1	7910	MSTRG.16104	.	7.04121	1.03924	0.043152	0.004304	15.3418	1.66667	3.22884	0.361605	5.2362	0.758808	9.92575	1.36827
42119	u	novel	-1.14115	-0.0004096	chr6	-	59682016	59682216	MSTRG.16107.1	1	201	MSTRG.16107	.	17.2786	2.55022	0	0	0	0	14.2736	1.59854	3.00497	0.435468	15.0249	2.07119
42136	u	novel	-1.05297	-0.09216	chr6	+	59729973	59732040	MSTRG.16116.1	1	2068	MSTRG.16116	.	22.4309	3.31066	30.8844	3.08045	36.5131	3.96662	19.7495	2.21179	9.51741	1.37922	14.7423	2.03223
42176	u	novel	-1.3546	-0.0004096	chr6	-	60498306	60499762	MSTRG.16127.1	1	1457	MSTRG.16127	.	12.0199	1.77407	9.2766	0.92526	12.7681	1.38707	0	0	12.9382	1.87495	17.2546	2.37856
42194	u	novel	-1.09495	-0.47104	chr6	+	60820117	60821411	MSTRG.16134.1	1	1295	MSTRG.16134	.	0	0	12.0096	1.19785	0	0	0	0	0	0	0	0
42195	u	novel	-1.08395	-0.016384	chr6	+	60829274	60829690	MSTRG.16135.1	1	417	MSTRG.16135	.	4.33573	0.639928	0	0	12.6475	1.37397	7.58513	0.849475	1.81055	0.262377	0	0
42205	u	novel	-1.14494	-0.118784	chr6	-	61026006	61027293	MSTRG.16139.1	1	1288	MSTRG.16139	.	0	0	0	0	0	0	0	0	0	0	0	0
42228	u	novel	-1.03216	-0.0372736	chr6	-	61135446	61169541	MSTRG.16140.2	2	24449	MSTRG.16140	.	17.5368	2.58833	42.703	4.25925	24.6673	2.67974	34.786	3.89576	38.9935	5.65076	49.9612	6.88719
42229	u	novel	-1.28623	-0.028672	chr6	-	61182125	61197553	MSTRG.16141.1	1	15429	MSTRG.16141	.	47.0896	6.95014	80.523	8.03147	68.4053	7.43125	103.501	11.5913	85.1313	12.3369	126.533	17.4427
42230	u	novel	-1.14259	-0.0647168	chr6	-	61198520	61211563	MSTRG.16142.1	2	4525	MSTRG.16142	.	20.7679	3.06521	36.0819	3.59885	34.6289	3.76193	66.0782	7.40024	44.0693	6.38633	48.1037	6.63112
42217	x	novel	-1.15403	-0.0159744	chr6	+	61047425	61077728	MSTRG.16145.3	3	5692	MSTRG.16145	RBM47	24.5288	3.6203	25.9092	2.58422	43.4334	4.71841	17.9986	2.0157	2.71057	0.392804	17.3315	2.38917
42222	x	novel	-1.15328	-0.0159744	chr6	+	61047427	61077666	MSTRG.16145.6	2	5516	MSTRG.16145	RBM47	7.49172	1.10573	20.34	2.02874	8.94643	0.971901	11.4795	1.28562	8.28463	1.20057	1.32019	0.181989
42224	x	novel	-1.13647	-0.0405504	chr6	+	61047431	61089139	MSTRG.16145.8	3	4363	MSTRG.16145	RBM47	6.97261	1.02911	10.2113	1.01849	8.6922	0.944282	3.32331	0.372185	2.63992	0.382566	4.09754	0.564849
42241	u	novel	-1.1043	-0.06144	chr6	+	62492645	62493024	MSTRG.16146.1	1	380	MSTRG.16146	.	0	0	0	0	0	0	0	0	10.7289	1.55479	0	0
42242	u	novel	-1.13181	-0.0004096	chr6	+	62493571	62493813	MSTRG.16147.1	1	243	MSTRG.16147	.	9.9177	1.46379	0	0	0	0	0	0	0	0	0	0
42250	i	novel	-1.308	-0.0004096	chr6	-	63061894	63062154	MSTRG.16152.1	1	261	MSTRG.16152	ATP8A1	0	0	0	0	0	0	0	0	13.8621	2.00883	0	0
42260	i	novel	-1.07028	-0.0004096	chr6	-	64969907	64970211	MSTRG.16155.1	1	305	MSTRG.16155	GNPDA2	17.3082	2.55458	13.4426	1.34078	13.4934	1.46587	12.5918	1.41018	6.9623	1.00894	0	0
42261	i	novel	-1.13589	-0.0004096	chr6	-	64986031	64986349	MSTRG.16156.1	1	319	MSTRG.16156	GNPDA2	0	0	0	0	0	0	0	0	8.98433	1.30197	0.46395	0.063956
42286	u	novel	-1.04677	-0.0004096	chr6	-	68544486	68545026	MSTRG.16164.1	1	541	MSTRG.16164	.	0	0	11.6876	1.16574	0	0	6.97782	0.781461	0	0	0	0
42287	u	novel	-1.16067	-0.0004096	chr6	-	68556656	68556967	MSTRG.16165.1	1	312	MSTRG.16165	.	0	0	0	0	0	0	0	0	11.6154	1.68325	0	0
42292	u	novel	-1.1594	-0.057344	chr6	-	68574783	68578509	MSTRG.16170.1	1	3727	MSTRG.16170	.	0	0	0	0	13.9662	1.51723	0	0	0	0	10.2549	1.41365
42293	u	novel	-1.21237	-0.0159744	chr6	-	68616310	68616765	MSTRG.16171.1	1	456	MSTRG.16171	.	0	0	0	0	0	0	0.993421	0.111255	13.6184	1.97352	0	0
42294	u	novel	-1.30451	-0.0065536	chr6	-	68618992	68621315	MSTRG.16172.1	1	2324	MSTRG.16172	.	12.0732	1.78192	0	0	0	0	0	0	0	0	0	0
42299	u	novel	-1.07383	-0.0004096	chr6	+	68757844	68758318	MSTRG.16176.1	1	475	MSTRG.16176	.	0	0	0	0	0	0	0	0	13.3179	1.92997	0	0
42300	u	novel	-1.20584	-0.0004096	chr6	+	68759794	68760231	MSTRG.16177.1	1	438	MSTRG.16177	.	11.7215	1.73002	0	0	0	0	0	0	0	0	0	0
42301	u	novel	-1.26972	-0.004096	chr6	+	68764751	68769778	MSTRG.16178.1	1	5028	MSTRG.16178	.	0	0	0	0	0	0	0	0	0	0	20.9646	2.88998
42316	u	novel	-1.29525	-0.026624	chr6	-	69143745	69144064	MSTRG.16179.1	1	320	MSTRG.16179	.	0	0	0	0	0	0	0	0	13.2125	1.9147	0	0
42339	o	novel	-1.24217	-0.0004096	chr6	+	70048621	70056058	MSTRG.16190.1	3	2300	MSTRG.16190	SNORA26	8.54826	1.26167	9.73029	0.970512	12.2097	1.32641	6.8529	0.767471	7.27671	1.05451	3.83238	0.528296
42357	i	novel	-1.14517	-0.012288	chr6	+	70664378	70664790	MSTRG.16199.1	1	413	MSTRG.16199	LNX1	10.6029	1.56492	0	0	0	0	0	0	0	0	0	0
4058	i	novel	-1.01784	-0.012288	chr10	+	80625000	80625358	MSTRG.1620.1	1	359	MSTRG.1620	RAD51B	10.0947	1.48992	0	0	0	0	0	0	0	0	0	0
42364	i	novel	-1.01924	-0.0004096	chr6	-	71203651	71204064	MSTRG.16204.1	1	414	MSTRG.16204	CHIC2	0	0	0	0	46.8454	5.08908	0	0	0	0	26.3714	3.63531
42367	i	novel	-1.07278	-0.073728	chr6	-	71234475	71240204	MSTRG.16206.1	1	5730	MSTRG.16206	CHIC2	23.4324	3.45848	44.6853	4.45697	36.9522	4.01432	21.9021	2.45286	18.9914	2.75216	0	0
42368	i	novel	-1.23071	-0.0004096	chr6	-	71240468	71242151	MSTRG.16207.1	1	1684	MSTRG.16207	CHIC2	0	0	0	0	53.3001	5.79029	55.1989	6.18185	32.4641	4.70456	0	0
42369	x	novel	-1.19401	-0.07168	chr6	+	71244861	71245476	MSTRG.16208.1	1	616	MSTRG.16208	CHIC2	11.6656	1.72177	17.1331	1.70888	18.5893	2.01946	8.33441	0.933389	0	0	8.81981	1.21582
4059	u	novel	-1.01994	-0.049152	chr10	-	80888946	80889214	MSTRG.1621.1	1	269	MSTRG.1621	.	0	0	0	0	0	0	0	0	11.2268	1.62693	0	0
42371	u	novel	-1.221	-0.02048	chr6	+	71255428	71256257	MSTRG.16210.1	1	830	MSTRG.16210	.	11.4614	1.69164	0	0	0	0	0	0	0	0	0	0
42386	i	novel	-1.27463	-0.177357	chr6	+	72513819	72514344	MSTRG.16217.1	1	526	MSTRG.16217	SRD5A3	9.18631	1.35584	0	0	15.7738	1.71359	10.903	1.22106	0	0	0	0
4062	u	novel	-1.22131	-0.090112	chr10	+	80973683	80978566	MSTRG.1623.1	1	4884	MSTRG.1623	.	10.0088	1.47724	1.96883	0.196374	0	0	0	0	8.90156	1.28998	0	0
42426	u	novel	-1.31066	-0.0004096	chr6	+	73866381	73866717	MSTRG.16232.1	1	337	MSTRG.16232	.	12.0979	1.78558	7.04733	0.70291	0	0	0	0	0	0	0	0
42509	u	novel	-1.39388	-0.108544	chr6	-	87796960	87797221	MSTRG.16247.1	1	262	MSTRG.16247	.	0	0	0	0	0	0	0	0	10.3053	1.49341	2.30534	0.317793
42475	u	novel	-1.00667	-0.0016384	chr6	+	85889170	85889466	MSTRG.16252.1	1	297	MSTRG.16252	.	0	0	0	0	0	0	0.508417	0.056939	0	0	4.86869	0.671152
42516	u	novel	-1.09217	-0.0004096	chr6	-	87918577	87919487	MSTRG.16254.1	1	911	MSTRG.16254	.	0	0	7.573	0.75534	0	0	0	0	0	0	0	0
42544	u	novel	-1.0399	-0.0004096	chr6	-	90408826	90409499	MSTRG.16258.1	1	674	MSTRG.16258	.	9.85757	1.45492	0	0	0	0	13.8902	1.5556	6.21933	0.901278	6.9451	0.957387
42545	u	novel	-1.26515	-0.0995328	chr6	+	90409640	90410056	MSTRG.16259.1	1	417	MSTRG.16259	.	10.0959	1.4901	0	0	0	0	0	0	0	0	0	0
4065	u	novel	-1.07296	-0.0004096	chr10	+	80985643	80986298	MSTRG.1626.1	1	656	MSTRG.1626	.	8.52286	1.25792	18.4996	1.84518	0	0	0	0	8.71646	1.26315	0	0
42536	i	novel	-1.1101	-0.073728	chr6	-	90048950	90051247	MSTRG.16264.1	1	2298	MSTRG.16264	ANKRD17	0	0	16.7929	1.67494	8.32071	0.903926	7.04874	0.789403	7.4356	1.07753	9.91601	1.36693
42537	i	novel	-1.02446	-0.004096	chr6	-	90052820	90086554	MSTRG.16265.1	1	33735	MSTRG.16265	ANKRD17	0	0	14.6256	1.45877	5.83863	0.634283	9.69091	1.08531	8.04814	1.1663	19.8021	2.72974
42539	u	novel	-1.46151	-0.151552	chr6	-	90102933	90103318	MSTRG.16266.1	1	386	MSTRG.16266	.	11.4249	1.68624	16.0777	1.60361	28.1684	3.06009	17.5933	1.97031	7.2772	1.05458	19.4145	2.6763
42547	u	novel	-1.08539	-0.012288	chr6	+	90463023	90489895	MSTRG.16267.1	5	1038	MSTRG.16267	.	1.5977	0.23581	5.91144	0.589615	1.91398	0.207926	0	0	1.79782	0.260532	2.33374	0.321708
42549	u	novel	-1.11755	-0.0114688	chr6	+	90463166	90467643	MSTRG.16267.3	3	1786	MSTRG.16267	.	15.8234	2.33543	13.2767	1.32424	9.59861	1.04275	8.03344	0.899683	3.4035	0.49322	4.8396	0.667143
42550	u	novel	-1.11969	-0.04096	chr6	+	90463166	90490330	MSTRG.16267.4	6	1392	MSTRG.16267	.	7.85609	1.15951	1.89587	0.189096	5.53995	0.601836	3.35786	0.376054	0.473683	0.068644	0.08763	0.01208
4066	u	novel	-1.0559	-0.0045056	chr10	+	80987295	80987655	MSTRG.1627.1	1	361	MSTRG.1627	.	0	0	2.85041	0.284304	0	0	0	0	0	0	10.8753	1.49917
42553	u	novel	-1.0527	-0.04096	chr6	+	90515574	90516219	MSTRG.16270.1	1	646	MSTRG.16270	.	6.4644	0.954105	14.3204	1.42834	0	0	5.41951	0.606942	2.97059	0.430485	3.73994	0.515553
42554	u	novel	-1.08243	-0.016384	chr6	+	90523790	90526718	MSTRG.16271.1	1	2929	MSTRG.16271	.	11.1564	1.64661	16.3974	1.6355	12.9396	1.4057	0	0	0	0	0	0
42563	u	novel	-1.29643	-0.0004096	chr6	-	90692170	90692424	MSTRG.16275.1	1	255	MSTRG.16275	.	10.0667	1.48578	0	0	0	0	0	0	2.36863	0.343251	0	0
4067	u	novel	-1.15805	-0.1024	chr10	+	80990429	80990774	MSTRG.1628.1	1	346	MSTRG.1628	.	0	0	0	0	0	0	0	0	10.474	1.51784	0	0
42580	u	novel	-1.12328	-0.0004096	chr6	-	90987584	90988469	MSTRG.16282.1	1	886	MSTRG.16282	.	15.2483	2.25056	0	0	14.193	1.54187	5.11287	0.572601	2.89729	0.419863	3.30587	0.455716
42585	u	novel	-1.06923	-0.0004096	chr6	-	91041264	91041500	MSTRG.16287.1	1	237	MSTRG.16287	.	10.1941	1.50459	0	0	0	0	0	0	0	0	0	0
42602	u	novel	-1.36417	-0.0004096	chr6	-	92202746	92203243	MSTRG.16295.1	1	498	MSTRG.16295	.	16.3675	2.41574	1.8374	0.183264	0	0	0	0	0	0	0	0
42614	o	novel	-1.40472	-0.0835584	chr6	+	92538197	92541118	MSTRG.16301.1	2	1412	MSTRG.16301	bta-mir-2904-3	102.364	15.1083	244.486	24.3853	285.433	31.0082	442.312	49.5354	711.043	103.041	389.098	53.6375
42612	o	novel	-1.37827	-0.059392	chr6	+	92538197	92539687	MSTRG.16301.2	2	880	MSTRG.16301	bta-mir-2904-3	0	0	8e-06	1e-06	25.4288	2.76248	52.4753	5.87683	7.3723	1.06836	22.2661	3.06939
42613	o	novel	-1.37908	-0.065536	chr6	+	92538197	92539697	MSTRG.16301.3	2	890	MSTRG.16301	bta-mir-2904-3	0.414159	0.061127	151.916	15.1523	0	0	26.82	3.00363	358.908	52.0114	11.0667	1.52556
4070	u	novel	-1.20523	-0.0684032	chr10	-	81002890	81003444	MSTRG.1631.1	1	555	MSTRG.1631	.	0	0	14.5982	1.45604	0	0	0	0	0	0	0	0
42647	u	novel	-1.14713	-0.0004096	chr6	-	94170971	94171554	MSTRG.16310.1	1	584	MSTRG.16310	.	0	0	0	0	0	0	0	0	13.9949	2.02807	0	0
42650	u	novel	-1.46665	-0.0004096	chr6	-	94218604	94218941	MSTRG.16312.1	1	338	MSTRG.16312	.	0	0	23.9615	2.38995	0	0	5.24082	0.586931	7.5858	1.0993	0	0
42651	u	novel	-1.01891	-0.0544768	chr6	-	94227323	94230186	MSTRG.16313.1	1	2864	MSTRG.16313	.	0	0	15.2008	1.51614	0	0	0	0	0	0	0	0
42656	u	novel	-1.07075	-0.114278	chr6	-	94286009	94286471	MSTRG.16318.1	1	463	MSTRG.16318	.	0	0	14.9417	1.4903	0	0	0	0	8.15335	1.18155	7.22246	0.995622
42663	u	novel	-1.04451	-0.0004096	chr6	+	95343086	95343394	MSTRG.16324.1	1	309	MSTRG.16324	.	10.7508	1.58675	0	0	0	0	0	0	0	0	0	0
42688	u	novel	-1.07665	-0.02048	chr6	-	98907125	98914209	MSTRG.16330.1	1	7085	MSTRG.16330	.	7.62763	1.12579	18.0154	1.79688	14.7193	1.59904	0	0	4.98249	0.722041	2.58885	0.356875
42683	u	novel	-1.10615	-0.0032768	chr6	-	97980762	97986074	MSTRG.16331.1	1	5313	MSTRG.16331	.	0	0	1.37022	0.136668	0	0	0	0	17.961	2.60283	0	0
42702	u	novel	-1.31784	-0.0004096	chr6	+	98941225	98941436	MSTRG.16333.1	1	212	MSTRG.16333	.	0	0	8.47641	0.845448	0	0	12.8208	1.43582	0	0	0	0
42710	i	novel	-1.16556	-0.0004096	chr6	+	99003242	99003452	MSTRG.16337.1	1	211	MSTRG.16337	ENOPH1	10.6777	1.57597	0	0	0	0	0	0	0	0	0	0
42727	u	novel	-1.06711	-0.0004096	chr6	+	99488488	99488993	MSTRG.16342.1	1	506	MSTRG.16342	.	0	0	0	0	0	0	0	0	10.498	1.52133	0	0
42728	u	novel	-1.06036	-0.0315392	chr6	-	99490319	99498068	MSTRG.16343.1	5	1690	MSTRG.16343	.	10.3111	1.52186	18.5498	1.85018	15.8428	1.72109	11.2373	1.25849	10.8053	1.56586	7.46799	1.02947
42730	u	novel	-1.33429	-0.114688	chr6	-	99521073	99521381	MSTRG.16345.1	1	309	MSTRG.16345	.	12.2168	1.80313	0	0	0	0	0	0	0	0	0	0
42751	i	novel	-1.03944	-0.0053248	chr6	+	100008300	100009553	MSTRG.16351.1	1	1254	MSTRG.16351	MRPS18C	10.8923	1.60764	0	0	0	0	0	0	0	0	0	0
42775	u	novel	-1.06816	-0.0258048	chr6	+	103632162	103649367	MSTRG.16359.1	2	4215	MSTRG.16359	.	2.62966	0.388121	11.7068	1.16765	11.13	1.20911	24.2061	2.7109	19.9939	2.89743	26.7618	3.68913
4077	u	novel	-1.19294	-0.0724992	chr10	-	81183270	81183969	MSTRG.1636.1	1	700	MSTRG.1636	.	0	0	12.6386	1.26059	16.8971	1.83563	15.5057	1.73652	13.32	1.93028	0	0
42780	u	novel	-1.15726	-0.028672	chr6	-	103827864	103835199	MSTRG.16361.1	2	3349	MSTRG.16361	.	41.2205	6.0839	52.4308	5.22952	50.2187	5.45554	36.0203	4.03399	25.7878	3.73706	24.4726	3.37357
42834	i	novel	-1.2414	-0.0331776	chr6	-	106527607	106528043	MSTRG.16368.1	1	437	MSTRG.16368	ACOX3	11.0481	1.63062	0	0	0	0	6.21968	0.696555	0	0	0	0
42877	u	novel	-1.17599	-0.0004096	chr6	-	107844747	107845080	MSTRG.16389.1	1	334	MSTRG.16389	.	4.87126	0.718968	0	0	0	0	0	0	0	0	15.7994	2.17796
42895	u	novel	-1.79152	-0.0315392	chr6	-	108056850	108080919	MSTRG.16394.1	1	24070	MSTRG.16394	.	75.7865	11.1856	115.212	11.4913	113.838	12.3669	99.5626	11.1502	76.6829	11.1125	94.795	13.0676
432	u	novel	-1.00197	-0.038912	chr1	+	44837358	44842764	MSTRG.164.1	1	5407	MSTRG.164	.	11.1298	1.6427	0	0	11.3708	1.23527	0	0	0	0	10.0864	1.39041
42924	u	novel	-1.24493	-0.02048	chr6	-	108230673	108231316	MSTRG.16404.1	1	644	MSTRG.16404	.	0	0	0	0	5.15838	0.560384	16.3907	1.83563	11.8804	1.72166	12.4224	1.71243
42923	u	novel	-1.24321	-0.008192	chr6	-	108225726	108226773	MSTRG.16407.1	1	1048	MSTRG.16407	.	0	0	4.60305	0.459114	0	0	0	0	4.17844	0.60552	12.7643	1.75957
42925	u	novel	-1.59146	-0.0004096	chr6	-	108235677	108236723	MSTRG.16408.1	1	1047	MSTRG.16408	.	7.23782	1.06826	9.37441	0.935016	0	0	12.1433	1.35995	11.0267	1.59795	11.7889	1.62511
42985	u	novel	-1.42074	-0.08192	chr6	-	109572465	109572774	MSTRG.16433.1	1	310	MSTRG.16433	.	0	0	12.1774	1.21459	0	0	0	0	0	0	0	0
42986	u	novel	-1.10985	-0.0004096	chr6	-	109603147	109603498	MSTRG.16434.1	1	352	MSTRG.16434	.	10.2955	1.51955	2.14489	0.213934	0	0	0	0	0	0	0	0
43006	u	novel	-1.27567	-0.0897024	chr6	-	109870939	109871225	MSTRG.16440.1	1	287	MSTRG.16440	.	0	0	16.8153	1.67718	0	0	2.63066	0.294614	0	0	2.10453	0.290111
43007	u	novel	-1.26774	-0.0004096	chr6	-	109871796	109872012	MSTRG.16441.1	1	217	MSTRG.16441	.	0	0	0	0	13.4562	1.46182	0	0	0	0	0	0
43009	u	novel	-1.2173	-0.0991232	chr6	-	109880109	109881094	MSTRG.16444.1	1	986	MSTRG.16444	.	11.3773	1.67922	11.0344	1.10058	0	0	0	0	0	0	0	0
4105	u	novel	-1.23656	-0.004096	chr10	+	81810005	81810906	MSTRG.1645.1	1	902	MSTRG.1645	.	10.5399	1.55563	0	0	0	0	7.28381	0.81573	9.84146	1.42618	6.54767	0.902601
43020	i	novel	-1.15274	-0.0004096	chr6	-	111383645	111384412	MSTRG.16450.1	1	768	MSTRG.16450	HS3ST1	0	0	0	0	0	0	0	0	10.7357	1.55577	0	0
43022	i	novel	-1.026	-0.0323584	chr6	-	111397822	111399262	MSTRG.16452.1	1	1441	MSTRG.16452	HS3ST1	9.16962	1.35338	0	0	12.279	1.33393	0	0	0	0	0	0
43023	i	novel	-1.19251	-0.016384	chr6	-	111403155	111404494	MSTRG.16453.1	1	1340	MSTRG.16453	HS3ST1	0	0	0	0	0	0	0	0	0	0	9.7306	1.34137
43058	u	novel	-1.12834	-0.0344064	chr6	-	115661343	115662895	MSTRG.16458.1	1	1553	MSTRG.16458	.	12.5171	1.84744	0	0	0	0	0	0	3.37218	0.488682	0	0
43059	u	novel	-1.09379	-0.0106496	chr6	-	115664144	115667453	MSTRG.16459.1	1	3310	MSTRG.16459	.	13.4967	1.99203	0	0	18.1924	1.97635	2.77976	0.311311	1.99517	0.289131	2.14411	0.295567
43062	u	novel	-1.13189	-0.004096	chr6	-	115669921	115672714	MSTRG.16462.1	2	1959	MSTRG.16462	.	10.0465	1.4828	11.1667	1.11378	8.64359	0.939002	1.62838	0.182366	1.32347	0.191791	0.837672	0.115474
43074	u	novel	-1.03396	-0.0004096	chr6	-	116177452	116177887	MSTRG.16468.1	1	436	MSTRG.16468	.	0	0	0	0	0	0	0	0	3.11697	0.451698	0	0
43075	u	novel	-1.27429	-0.0004096	chr6	-	116180814	116181418	MSTRG.16469.1	1	605	MSTRG.16469	.	11.9802	1.7682	0	0	0	0	0	0	0	0	0	0
43044	i	novel	-1.29823	-0.0004096	chr6	-	115554857	115555687	MSTRG.16471.1	1	831	MSTRG.16471	CC2D2A	15.9795	2.35848	0	0	0	0	2.18051	0.2442	0	0	0	0
43085	u	novel	-1.184	-0.131072	chr6	-	117000576	117000804	MSTRG.16473.1	1	229	MSTRG.16473	.	16.4847	2.43304	0	0	0	0	0	0	0	0	0	0
43148	i	novel	-1.15469	-0.077824	chr7	+	850239	850520	MSTRG.16484.1	1	282	MSTRG.16484	MAPK9	0	0	0	0	0	0	0	0	4.79787	0.695287	11.7801	1.6239
4127	i	novel	-1.26892	-0.098304	chr10	-	82359981	82360602	MSTRG.1649.1	1	622	MSTRG.1649	ENSBTAG00000007586	13.8119	2.03855	0	0	0	0	5.08842	0.569864	3.34084	0.484139	0	0
43162	u	novel	-1.34427	-0.0331776	chr7	+	1347991	1356051	MSTRG.16495.1	1	8061	MSTRG.16495	.	0	0	0	0	4.04119	0.439017	17.3258	1.94035	0	0	15.0645	2.07665
43164	u	novel	-1.01647	-0.016384	chr7	+	1357695	1367748	MSTRG.16497.1	2	1392	MSTRG.16497	.	3.49273	0.515506	7.40242	0.738327	4.13481	0.449188	11.9964	1.3435	13.171	1.90868	13.0077	1.79312
433	u	novel	-1.04623	-0.106496	chr1	+	44843487	44845322	MSTRG.165.1	1	1836	MSTRG.165	.	15.4575	2.28144	20.1846	2.01324	0	0	0	0	0	0	16.7718	2.312
4128	i	novel	-1.06325	-0.145818	chr10	-	82371488	82372343	MSTRG.1650.1	1	856	MSTRG.1650	ENSBTAG00000007586	10.4077	1.53611	0	0	0	0	0	0	5.34669	0.774819	0	0
43178	u	novel	-1.37514	-0.049152	chr7	+	1539177	1539625	MSTRG.16501.1	1	449	MSTRG.16501	.	0	0	2.01782	0.20126	5.38085	0.584551	0	0	3.02673	0.43862	11.098	1.52987
4129	i	novel	-1.20219	-0.028672	chr10	-	82377264	82378624	MSTRG.1651.1	1	1361	MSTRG.1651	ENSBTAG00000007586	0	0	16.4328	1.63902	6.54379	0.710889	0	0	0	0	0	0
43253	i	novel	-1.21419	-0.0073728	chr7	-	3370154	3370918	MSTRG.16523.1	1	765	MSTRG.16523	SNAP47	13.9961	2.06574	0	0	0	0	0	0	12.3231	1.78581	0	0
43256	u	novel	-1.07662	-0.0004096	chr7	-	3400058	3400511	MSTRG.16525.1	1	454	MSTRG.16525	.	0	0	0	0	0	0	0	0	12.2665	1.77761	0	0
43257	u	novel	-1.0961	-0.0004096	chr7	-	3401931	3402705	MSTRG.16526.1	1	775	MSTRG.16526	.	0	0	3.89677	0.388669	0	0	16.7484	1.87569	0	0	9.50452	1.3102
43258	u	novel	-1.03701	-0.0004096	chr7	-	3405542	3405832	MSTRG.16527.1	1	291	MSTRG.16527	.	0	0	0	0	0	0	0	0	11.3746	1.64835	0	0
43261	u	novel	-1.3399	-0.0335872	chr7	-	3417194	3418037	MSTRG.16530.1	1	844	MSTRG.16530	.	0	0	2.12581	0.212031	0	0	0	0	0	0	0	0
43264	i	novel	-1.09944	-0.0905216	chr7	+	3431504	3431898	MSTRG.16532.1	1	395	MSTRG.16532	ZNF354B	9.93671	1.4666	4.60465	0.459273	0	0	0	0	1.14684	0.166194	0	0
43363	u	novel	-1.43439	-0.0004096	chr7	-	4815907	4816552	MSTRG.16560.1	1	646	MSTRG.16560	.	12.8135	1.89119	0	0	10.1205	1.09945	11.7386	1.31464	8.62513	1.24992	8.10139	1.11678
43359	i	novel	-1.02263	-0.0106496	chr7	-	4784145	4785988	MSTRG.16564.1	1	1844	MSTRG.16564	PGPEP1	13.5011	1.99268	0	0	0	0	5.60954	0.628225	8.22288	1.19162	0	0
43362	i	novel	-1.09192	-0.114688	chr7	-	4788978	4791387	MSTRG.16567.1	1	2410	MSTRG.16567	PGPEP1	14.4954	2.13944	0	0	0	0	0	0	0	0	0	0
4144	u	novel	-1.00657	-0.0004096	chr10	+	83255381	83255756	MSTRG.1659.1	1	376	MSTRG.1659	.	11.766	1.73658	0	0	0	0	5.45745	0.611191	0	0	0	0
43418	u	novel	-1.12421	-0.0598016	chr7	-	5664485	5665219	MSTRG.16590.1	1	735	MSTRG.16590	.	10.3673	1.53016	22.5333	2.2475	16.2122	1.76123	12.8748	1.44188	11.5034	1.66702	8.81088	1.21459
4145	u	novel	-1.38263	-0.0004096	chr10	+	83281924	83282200	MSTRG.1660.1	1	277	MSTRG.1660	.	10.9025	1.60915	0	0	0.545126	0.05922	0.837545	0.093798	0	0	0	0
4146	u	novel	-1.19411	-0.0004096	chr10	+	83288591	83288863	MSTRG.1661.1	1	273	MSTRG.1661	.	1.65934	0.244909	0	0	0	0	0	0	0	0	12.7216	1.75368
43538	i	novel	-1.1	-0.004096	chr7	+	8774346	8775244	MSTRG.16624.1	2	746	MSTRG.16624	AKAP8L	18.8745	2.78576	17.6639	1.76182	27.5342	2.99119	14.8633	1.66457	6.43623	0.93271	19.605	2.70256
43540	x	novel	-1.03355	-0.0004096	chr7	-	8798030	8803936	MSTRG.16626.1	1	5907	MSTRG.16626	AKAP8	2.85932	0.422018	4.61842	0.460647	4.74352	0.515316	16.8322	1.88508	13.7647	1.99472	13.3643	1.84228
43541	x	novel	-1.12134	-0.0069632	chr7	-	8805308	8809149	MSTRG.16627.1	1	3842	MSTRG.16627	AKAP8	3.29334	0.486076	7.65591	0.76361	0	0	26.4347	2.96048	21.5255	3.11938	18.0403	2.48687
4147	u	novel	-1.3934	-0.0004096	chr10	+	83325400	83363851	MSTRG.1663.1	3	346	MSTRG.1663	.	12.7832	1.88673	18.1665	1.81194	5.25277	0.570638	6.60694	0.739925	5.55846	0.805507	2.19125	0.302066
43544	u	novel	-1.27671	-0.06144	chr7	-	8820527	8822884	MSTRG.16630.1	1	2358	MSTRG.16630	.	69.288	10.2265	90.7858	9.05509	73.3261	7.96583	90.4169	10.126	58.8605	8.5298	81.5403	11.2404
43642	u	novel	-1.06241	-0.0004096	chr7	+	11701292	11701698	MSTRG.16635.1	1	407	MSTRG.16635	.	10.2948	1.51946	0	0	0	0	0	0	0	0	0	0
43653	i	novel	-1.16196	-0.012288	chr7	+	11794623	11795118	MSTRG.16638.1	1	496	MSTRG.16638	ENSBTAG00000003528	0	0	33.81	3.37226	44.1578	4.79711	16.963	1.89972	21.8508	3.16652	0	0
4148	u	novel	-1.1411	-0.0004096	chr10	+	83360842	83361069	MSTRG.1664.1	1	228	MSTRG.1664	.	0	0	0	0	0	0	0	0	11.9211	1.72755	0	0
43673	u	novel	-1.07014	-0.065536	chr7	+	12040435	12041053	MSTRG.16644.1	1	619	MSTRG.16644	.	0	0	5.59612	0.558164	0	0	7.07431	0.792268	4.14701	0.600967	12.0194	1.65688
43663	u	novel	-1.08478	-0.036864	chr7	+	11955377	11990045	MSTRG.16648.1	2	4043	MSTRG.16648	.	15.3246	2.26182	27.2706	2.72	23.8309	2.58888	20.2166	2.2641	14.6853	2.12812	18.1311	2.49938
43686	u	novel	-1.0386	-0.02048	chr7	+	12388924	12390137	MSTRG.16661.1	1	1214	MSTRG.16661	.	0	0	0	0	13.6483	1.48269	0	0	0	0	0	0
43711	u	novel	-1.05297	-0.0466944	chr7	+	12795760	12803689	MSTRG.16671.1	1	7930	MSTRG.16671	.	13.7569	2.03043	19.4792	1.94288	20.5028	2.22733	14.1629	1.58614	0	0	13.3113	1.83498
43727	u	novel	-1.07127	-0.0282624	chr7	+	12928735	12929225	MSTRG.16674.1	1	491	MSTRG.16674	.	2.77268	0.409231	0	0	0	0	0	0	0	0	9.5336	1.31421
43749	i	novel	-1.06876	-0.14336	chr7	+	13425842	13426104	MSTRG.16682.1	1	263	MSTRG.16682	CACNA1A	0	0	0	0	0	0	1.14829	0.128599	10.7871	1.56322	0	0
435	u	novel	-1.19913	-0.012288	chr1	+	44850019	44853130	MSTRG.167.1	1	3112	MSTRG.167	.	0	0	0	0	14.5148	1.57682	3.73618	0.418423	5.56877	0.807001	0	0
43835	u	novel	-1.09586	-0.106496	chr7	-	15297744	15300145	MSTRG.16707.1	1	2402	MSTRG.16707	.	10.3426	1.52651	7.28185	0.726301	17.0079	1.84766	7.98251	0.893979	7.08368	1.02654	13.5137	1.86288
43838	i	novel	-1.06002	-0.004096	chr7	-	15310616	15311449	MSTRG.16710.1	1	834	MSTRG.16710	ZNF556	0	0	20.4688	2.04159	0	0	0	0	0	0	0	0
43839	i	novel	-1.21197	-0.0258048	chr7	-	15314533	15314804	MSTRG.16711.1	1	272	MSTRG.16711	ZNF556	9.99265	1.47485	0	0	0	0	6.10662	0.683893	0	0	2.22059	0.30611
43840	i	novel	-1.0984	-0.028672	chr7	-	15315679	15316214	MSTRG.16712.1	1	536	MSTRG.16712	ZNF556	10.1306	1.49521	0	0	0	0	0	0	0	0	0	0
43841	j	novel	-1.07154	-0.02048	chr7	+	15324701	15325639	MSTRG.16713.1	2	608	MSTRG.16713	ENSBTAG00000039493	15.8191	2.3348	12.5125	1.24802	14.6914	1.59601	27.1826	3.04424	8.08553	1.17172	15.1166	2.08384
43844	i	novel	-1.08074	-0.032768	chr7	+	15335336	15336066	MSTRG.16715.1	1	731	MSTRG.16715	ENSBTAG00000039493	7.75513	1.14461	0	0	4.13133	0.448809	0	0	0	0	3.64159	0.501995
43883	i	novel	-1.01467	-0.0004096	chr7	-	15977516	15977819	MSTRG.16730.1	1	304	MSTRG.16730	S1PR2	13.4013	1.97795	0	0	0	0	0.806921	0.090369	2.58957	0.375269	6.20066	0.854765
43893	i	novel	-1.08359	-0.032768	chr7	-	16071536	16072355	MSTRG.16741.1	1	820	MSTRG.16741	FDX2	10.8646	1.60355	4.84103	0.482851	0	0	4.89638	0.548356	5.88056	0.852186	0	0
43930	u	novel	-1.22429	-0.0872448	chr7	-	16361870	16363514	MSTRG.16748.1	1	1645	MSTRG.16748	.	18.0468	2.6636	16.4292	1.63867	0	0	15.8377	1.7737	8.57325	1.2424	12.6085	1.73809
43936	u	novel	-1.19912	-0.0929792	chr7	+	16395391	16395752	MSTRG.16750.1	1	362	MSTRG.16750	.	0	0	0	0	0	0	0	0	10.011	1.45076	0	0
43969	i	novel	-1.00734	-0.0421888	chr7	+	16607352	16607729	MSTRG.16759.1	1	378	MSTRG.16759	ENSBTAG00000032364	10.1733	1.50151	9.9828	0.995698	5.53571	0.601376	0	0	4.3254	0.626818	0	0
43961	u	novel	-1.28943	-0.0004096	chr7	+	16567568	16567837	MSTRG.16762.1	1	270	MSTRG.16762	.	11.1852	1.65087	0	0	0	0	0	0	0	0	0	0
44002	i	novel	-1.03446	-0.393216	chr7	-	17123012	17123406	MSTRG.16776.1	1	395	MSTRG.16776	ELOF1	0	0	0	0	21.5393	2.33993	0	0	0	0	11.8506	1.63362
44015	i	novel	-1.47878	-0.0004096	chr7	-	17372384	17372700	MSTRG.16781.1	1	317	MSTRG.16781	INSR	1.90536	0.28122	0	0	0	0	0	0	10.0032	1.44961	0	0
44064	u	novel	-1.13332	-0.0258048	chr7	-	17898682	17899037	MSTRG.16798.1	1	356	MSTRG.16798	.	14.7022	2.16996	0	0	0	0	0	0	0	0	0	0
44065	u	novel	-1.18989	-0.0360448	chr7	-	17899316	17900613	MSTRG.16799.1	1	1298	MSTRG.16799	.	10.7851	1.59181	0	0	0	0	0	0	0	0	6.2604	0.863001
44091	x	novel	-1.17322	-0.055296	chr7	+	18336691	18337139	MSTRG.16810.1	1	449	MSTRG.16810	PRAM1	0	0	0	0	0	0	0	0	9.9176	1.43721	0	0
44107	u	novel	-1.20143	-0.0004096	chr7	-	18601357	18601569	MSTRG.16812.1	1	213	MSTRG.16812	.	16.3052	2.40654	0	0	0	0	0	0	0	0	0	0
44100	u	novel	-1.08641	-0.075776	chr7	+	18389215	18390399	MSTRG.16816.1	1	1185	MSTRG.16816	.	10.0363	1.4813	16.9266	1.68828	10.1519	1.10286	0.891983	0.099895	0.254852	0.036932	1.40169	0.193224
44110	u	novel	-1.01255	-0.008192	chr7	-	18760272	18762378	MSTRG.16817.1	1	2107	MSTRG.16817	.	0	0	0	0	19.963	2.16869	0	0	6.58235	0.953885	10.3697	1.42947
44134	u	novel	-1.04644	-0.049152	chr7	-	18846113	18847106	MSTRG.16819.1	1	994	MSTRG.16819	.	0	0	0	0	0	0	0	0	9.96378	1.44391	0	0
44136	u	novel	-1.07277	-0.0004096	chr7	-	18852494	18852771	MSTRG.16821.1	1	278	MSTRG.16821	.	0	0	0	0	0	0	0	0	0	0	11.3525	1.56495
44145	u	novel	-1.16095	-0.0004096	chr7	+	18941695	18943276	MSTRG.16833.1	1	1582	MSTRG.16833	.	25.9703	3.83306	30.4399	3.03612	24.5771	2.66995	25.9583	2.90712	21.9343	3.17862	21.8287	3.0091
44185	u	novel	-1.02024	-0.147456	chr7	-	19631346	19631734	MSTRG.16846.1	1	389	MSTRG.16846	.	0	0	0	0	0	0	0	0	11.4807	1.66374	0	0
44186	u	novel	-1.52641	-0.0004096	chr7	-	19632119	19632686	MSTRG.16847.1	1	568	MSTRG.16847	.	10.6338	1.56948	10.5114	1.04842	0	0	0	0	0	0	0	0
44188	u	novel	-1.07143	-0.0684032	chr7	-	19635122	19639955	MSTRG.16849.1	2	1827	MSTRG.16849	.	0	0	1.24704	0.124381	8.33869	0.905878	9.80569	1.09816	9.58563	1.38911	13.6119	1.87641
4222	u	novel	-1.05873	-0.34816	chr10	-	86153067	86153647	MSTRG.1685.1	1	581	MSTRG.1685	.	11.6954	1.72616	0	0	0	0	0	0	1.81928	0.263642	0	0
4225	u	novel	-1.24707	-0.0004096	chr10	-	86167440	86168302	MSTRG.1688.1	1	863	MSTRG.1688	.	0	0	0	0	0	0	0	0	13.1043	1.89902	0	0
44353	i	novel	-1.08076	-0.0004096	chr7	+	21977475	21977730	MSTRG.16908.1	1	256	MSTRG.16908	AES	0	0	0	0	0	0	0	0	10.0273	1.45312	0	0
44369	u	novel	-1.04518	-0.0180224	chr7	+	22347379	22347715	MSTRG.16911.1	1	337	MSTRG.16911	.	11.2018	1.65331	2.24036	0.223456	0.896142	0.097353	0	0	0	0	0	0
44393	u	novel	-1.41009	-0.0077824	chr7	-	22705591	22705871	MSTRG.16919.1	1	281	MSTRG.16919	.	5.37366	0.79312	0	0	0	0	0	0	0	0	11.2847	1.5556
44394	x	novel	-1.07705	-0.0749568	chr7	-	22706887	22709628	MSTRG.16920.1	1	2742	MSTRG.16920	AP3D1	0	0	10.3869	1.03601	0	0	0	0	4.19365	0.607726	0	0
44432	u	novel	-1.11747	-0.0458752	chr7	-	23758301	23758599	MSTRG.16928.1	1	299	MSTRG.16928	.	0	0	0	0	0	0	1.01003	0.113116	10.8428	1.57129	2.02007	0.278468
4234	x	novel	-1.18451	-0.0364544	chr10	+	86292469	86293322	MSTRG.1693.1	1	854	MSTRG.1693	LTBP2	1.73771	0.256475	3.71312	0.370351	2.12178	0.230501	19.6101	2.19617	15.9731	2.31475	20.5984	2.8395
44446	u	novel	-1.14847	-0.0086016	chr7	-	23979524	23983758	MSTRG.16930.1	1	4235	MSTRG.16930	.	18.4619	2.72486	29.5667	2.94902	20.8059	2.26026	38.1469	4.27215	29.6106	4.29104	43.2203	5.95795
4235	x	novel	-1.05811	-0.0708608	chr10	+	86293972	86299489	MSTRG.1694.1	1	5518	MSTRG.1694	LTBP2	1.80609	0.266568	1.75806	0.175352	3.73052	0.405267	23.4648	2.62788	0	0	0	0
44465	u	novel	-1.16983	-0.0004096	chr7	+	24304760	24305296	MSTRG.16940.1	1	537	MSTRG.16940	.	11.5009	1.69747	10.6853	1.06576	0	0	2.81192	0.314913	0	0	0	0
44490	j	novel	-1.15173	-0.108544	chr7	+	28238861	28251752	MSTRG.16941.2	2	2334	MSTRG.16941	MARCH3	24.2275	3.57583	31.9899	3.19071	29.279	3.18074	56.0485	6.27699	50.4732	7.31435	48.3333	6.66278
44491	j	novel	-1.3231	-0.113459	chr7	+	28238885	28243404	MSTRG.16941.3	2	4319	MSTRG.16941	MARCH3	23.2856	3.43681	39.2128	3.91114	39.2249	4.26122	65.873	7.37726	53.2926	7.72292	50.4893	6.95999
44493	j	novel	-1.06731	-0.008192	chr7	-	28414069	28419995	MSTRG.16942.2	3	2941	MSTRG.16942	LMNB1	3.69045	0.544688	0	0	2.97672	0.323378	0	0	1.95276	0.282985	0	0
44508	u	novel	-1.13674	-0.077824	chr7	-	31450084	31450815	MSTRG.16949.1	1	732	MSTRG.16949	.	10.5205	1.55276	0	0	0	0	0	0	0	0	0	0
44516	i	novel	-1.09047	-0.0884736	chr7	+	31755696	31756026	MSTRG.16952.1	1	331	MSTRG.16952	CEP120	0	0	15.4622	1.54222	9.60591	1.04354	0	0	0	0	0	0
44518	i	novel	-1.20483	-0.0712704	chr7	+	31760486	31762944	MSTRG.16953.1	3	320	MSTRG.16953	CEP120	36.6718	5.41254	78.3255	7.81228	357.877	38.8781	144.533	16.1866	266.639	38.6401	132.092	18.209
44517	i	novel	-1.12967	-0.0172032	chr7	+	31760486	31762454	MSTRG.16953.2	2	913	MSTRG.16953	CEP120	23.52	3.47141	637.881	63.6231	71.4076	7.75741	40.23	4.50545	147.798	21.4182	43.3536	5.97633
44519	i	novel	-1.12992	-0.0192512	chr7	+	31760488	31762458	MSTRG.16953.3	2	915	MSTRG.16953	CEP120	0	0	145.403	14.5027	0	0	144.375	16.1689	413.119	59.8673	0	0
44520	i	novel	-1.07866	-0.008192	chr7	+	31760774	31762434	MSTRG.16953.4	2	605	MSTRG.16953	CEP120	0	0	494.306	49.3027	0	0	18.0954	2.02654	20.8379	3.01973	0	0
44521	i	novel	-1.07866	-0.008192	chr7	+	31760774	31762434	MSTRG.16953.5	2	605	MSTRG.16953	CEP120	0	0	221.376	22.0804	0	0	3.3021	0.369809	20.1596	2.92144	0	0
44522	i	novel	-1.19969	-0.0126976	chr7	+	31761583	31763212	MSTRG.16953.6	2	545	MSTRG.16953	CEP120	19.8129	2.92426	691.578	68.9789	584.175	63.4622	976.726	109.386	935.096	135.51	909.373	125.358
44523	i	novel	-1.07742	-0.200704	chr7	+	31770327	31772268	MSTRG.16954.1	1	1942	MSTRG.16954	CEP120	21.5927	3.18695	28.7642	2.86897	21.2338	2.30674	12.2075	1.36715	9.63543	1.39632	0	0
44525	u	novel	-1.19853	-0.0004096	chr7	-	32103374	32103677	MSTRG.16955.1	1	304	MSTRG.16955	.	0	0	0	0	0	0	0	0	0	0	12.9145	1.78027
44547	u	novel	-1.12805	-0.0004096	chr7	-	33119615	33119889	MSTRG.16964.1	1	275	MSTRG.16964	.	0	0	0	0	0	0	0	0	10.9818	1.59144	0	0
44548	u	novel	-1.24979	-0.049152	chr7	-	33120435	33125510	MSTRG.16965.1	2	3779	MSTRG.16965	.	12.4086	1.83143	0	0	10.7845	1.17158	2.552	0.285804	5.21911	0.75633	4.65414	0.641577
44550	u	novel	-1.17833	-0.0004096	chr7	-	33164374	33164609	MSTRG.16967.1	1	236	MSTRG.16967	.	5.75847	0.849916	0	0	0	0	0	0	0	0	0	0
44552	u	novel	-1.01158	-0.0004096	chr7	-	33187975	33188472	MSTRG.16969.1	1	498	MSTRG.16969	.	7.56024	1.11584	0	0	0	0	0	0	0	0	0	0
44560	u	novel	-1.03663	-0.0004096	chr7	-	34635062	34635406	MSTRG.16970.1	1	345	MSTRG.16970	.	0	0	0	0	15.7159	1.70731	0	0	0	0	0	0
44562	u	novel	-1.24445	-0.036864	chr7	-	34692303	34692957	MSTRG.16972.1	1	655	MSTRG.16972	.	14.9115	2.20084	0	0	0	0	0.691603	0.077454	0	0	0	0
44563	u	novel	-1.02477	-0.08192	chr7	-	34708555	34710167	MSTRG.16973.1	1	1613	MSTRG.16973	.	10.1283	1.49488	0	0	0	0	0	0	0	0	0	0
44573	u	novel	-1.28777	-0.0004096	chr7	-	35871205	35871486	MSTRG.16977.1	1	282	MSTRG.16977	.	0	0	0	0	0	0	0	0	10.7092	1.55193	0	0
44574	u	novel	-1.10741	-0.02048	chr7	-	35877072	35877843	MSTRG.16978.1	1	772	MSTRG.16978	.	10.5622	1.55891	0	0	0	0	0	0	0	0	0	0
4240	i	novel	-1.08392	-0.079872	chr10	+	86384229	86384826	MSTRG.1698.1	1	598	MSTRG.1698	FCF1	0	0	0	0	3.50393	0.380651	0	0	0	0	0	0
44576	u	novel	-1.0443	-0.012288	chr7	-	35887857	35888572	MSTRG.16980.1	1	716	MSTRG.16980	.	0	0	17.1941	1.71497	0	0	0	0	6.9595	1.00854	0	0
44577	u	novel	-1.2738	-0.049152	chr7	-	35901409	35902220	MSTRG.16981.1	1	812	MSTRG.16981	.	11.1502	1.64571	0	0	0	0	4.83498	0.541479	0	0	0	0
44578	u	novel	-1.10072	-0.032768	chr7	-	35905783	35906862	MSTRG.16982.1	1	1080	MSTRG.16982	.	5.17037	0.763115	15.4157	1.53759	14.3333	1.55711	0	0	4.05463	0.587579	0	0
44580	u	novel	-1.21478	-0.0004096	chr7	-	35918401	35918945	MSTRG.16984.1	1	545	MSTRG.16984	.	0	0	10.2587	1.02322	0	0	0	0	0	0	0	0
44581	u	novel	-1.20855	-0.0466944	chr7	-	35920166	35920457	MSTRG.16985.1	1	292	MSTRG.16985	.	0	0	0	0	0	0	0	0	23.7877	3.4472	0	0
44582	u	novel	-1.22501	-0.079872	chr7	-	35922192	35922615	MSTRG.16986.1	1	424	MSTRG.16986	.	0	0	0	0	9.99764	1.0861	0.705189	0.078976	2.49292	0.361264	0	0
44584	u	novel	-1.25434	-0.02048	chr7	-	35938672	35940325	MSTRG.16988.1	1	1654	MSTRG.16988	.	12.5629	1.8542	0	0	0	0	0	0	0	0	0	0
44585	u	novel	-1.04197	-0.057344	chr7	-	35940708	35947750	MSTRG.16989.1	1	7043	MSTRG.16989	.	11.2048	1.65376	18.1302	1.80833	16.1806	1.75779	0	0	5.70098	0.826161	4.70212	0.64819
44586	u	novel	-1.17582	-0.0217088	chr7	-	35950398	35965683	MSTRG.16990.1	2	3928	MSTRG.16990	.	8.81127	1.30049	22.2342	2.21767	8.36722	0.908978	3.71153	0.415663	7.39907	1.07224	7.1833	0.990223
44616	i	novel	-1.39135	-0.012288	chr7	-	39223389	39224213	MSTRG.16996.1	1	825	MSTRG.16996	CLTB	13.5442	1.99905	0	0	0	0	3.84364	0.430457	3.29454	0.477431	7.44727	1.02661
44638	i	novel	-1.1476	-0.158515	chr7	-	39727785	39728404	MSTRG.17004.1	1	620	MSTRG.17004	UIMC1	14.9855	2.21177	0	0	0	0	0	0	0	0	0	0
44639	i	novel	-1.21692	-0.016384	chr7	-	39745757	39751224	MSTRG.17005.1	1	5468	MSTRG.17005	UIMC1	9.80962	1.44784	11.5969	1.15669	12.064	1.31058	13.3124	1.49088	8.96873	1.29971	0	0
44641	i	novel	-1.25736	-0.0004096	chr7	-	39762150	39763274	MSTRG.17007.1	1	1125	MSTRG.17007	UIMC1	10.0471	1.48289	13.4196	1.33848	8.04533	0.874009	12.7484	1.42773	6.33955	0.918701	9.99022	1.37716
44642	i	novel	-1.16707	-0.004096	chr7	-	39784769	39786247	MSTRG.17008.1	1	1479	MSTRG.17008	UIMC1	10.1001	1.49071	0	0	0	0	8.54226	0.956666	11.1244	1.6121	0	0
44643	i	novel	-1.03085	-0.012288	chr7	-	39793605	39796205	MSTRG.17009.1	1	2601	MSTRG.17009	UIMC1	9.36966	1.38291	13.3453	1.33107	10.966	1.19129	9.81699	1.09943	7.6039	1.10192	12.351	1.7026
44644	i	novel	-1.05316	-0.0004096	chr7	-	39798525	39798796	MSTRG.17010.1	1	272	MSTRG.17010	UIMC1	1.44457	0.21321	0	0	0	0	0	0	13.8676	2.00964	0	0
44646	i	novel	-1.11339	-0.036864	chr7	-	39808201	39808957	MSTRG.17012.1	1	757	MSTRG.17012	UIMC1	0	0	0	0	0	0	0	0	15.1598	2.1969	0	0
44647	i	novel	-1.05693	-0.057344	chr7	-	39822794	39823093	MSTRG.17013.1	1	300	MSTRG.17013	UIMC1	4.02667	0.594311	10.0667	1.00406	0	0	0	0	4.02667	0.583527	10.4633	1.44238
44672	u	novel	-1.36081	-0.0376832	chr7	-	40169686	40170486	MSTRG.17016.1	1	801	MSTRG.17016	.	0	0	15.0737	1.50347	11.7853	1.2803	0	0	1.88514	0.273187	0	0
44673	u	novel	-1.21995	-0.0729088	chr7	-	40177340	40178089	MSTRG.17021.1	1	750	MSTRG.17021	.	13.888	2.04978	0	0	10.9801	1.19283	0	0	5.352	0.775588	0	0
44743	u	novel	-1.029	-0.0782336	chr7	-	41407375	41407698	MSTRG.17045.1	1	324	MSTRG.17045	.	0	0	0	0	0	0	0	0	11.0309	1.59854	0	0
44744	u	novel	-1.19889	-0.0004096	chr7	-	41410641	41412476	MSTRG.17046.1	1	1836	MSTRG.17046	.	10.5523	1.55745	0	0	6.94608	0.754591	0	0	0	0	0	0
44745	u	novel	-1.09303	-0.065536	chr7	-	41417291	41418094	MSTRG.17047.1	1	804	MSTRG.17047	.	0	0	1.78817	0.178355	0	0	0	0	0	0	0	0
44762	u	novel	-1.07246	-0.0004096	chr7	-	41770592	41771375	MSTRG.17053.1	1	784	MSTRG.17053	.	0	0	0	0	0	0	0	0	0	0	8.66709	1.19477
44769	i	novel	-1.05153	-0.0004096	chr7	-	41961080	41961310	MSTRG.17057.1	1	231	MSTRG.17057	ZNF496	0	0	0	0	3.92208	0.426077	0	0	11.7403	1.70135	0	0
44849	u	novel	-1.30228	-0.0004096	chr7	+	44084427	44084982	MSTRG.17063.1	1	556	MSTRG.17063	.	9.84892	1.45364	0	0	0	0	0	0	0	0	0	0
44865	u	novel	-1.14399	-0.0004096	chr7	+	44664488	44665030	MSTRG.17066.1	1	543	MSTRG.17066	.	1.39042	0.205218	2.50276	0.249629	0.834254	0.09063	0	0	1.94659	0.282092	0	0
44959	i	novel	-1.01848	-0.008192	chr7	+	45362009	45362307	MSTRG.17097.1	1	299	MSTRG.17097	C19orf24	3.42061	0.504861	0	0	0	0	0	0	12.1204	1.75643	0	0
45026	i	novel	-1.35242	-0.032768	chr7	-	46201722	46202473	MSTRG.17123.1	1	752	MSTRG.17123	ZCCHC10	0	0	0	0	0	0	0	0	11.2447	1.62953	3.26463	0.450031
4291	u	novel	-1.05271	-0.004096	chr10	+	87832727	87833114	MSTRG.1713.1	1	388	MSTRG.1713	.	2.33505	0.344639	0	0	2.33505	0.25367	0	0	15.2771	2.21388	0	0
45039	i	novel	-1.17513	-0.0364544	chr7	-	47368503	47368862	MSTRG.17132.1	1	360	MSTRG.17132	TCF7	0	0	0	0	0	0	0	0	0	0	9.25	1.27512
45040	i	novel	-1.05183	-0.045056	chr7	-	47372331	47373663	MSTRG.17133.1	1	1333	MSTRG.17133	TCF7	0	0	0	0	0	0	1.65073	0.184869	10.6902	1.54917	0	0
45041	i	novel	-1.05832	-0.094208	chr7	-	47373956	47374403	MSTRG.17134.1	1	448	MSTRG.17134	TCF7	7.92076	1.16906	0	0	18.0234	1.95799	0	0	0	0	0	0
45043	x	novel	-1.05373	-0.06144	chr7	-	47378814	47385864	MSTRG.17136.1	1	7051	MSTRG.17136	TCF7	7.24635	1.06952	13.7105	1.36751	9.77677	1.06211	0	0	6.52177	0.945106	8.08538	1.11458
45066	i	novel	-1.35724	-0.0004096	chr7	+	47914645	47915595	MSTRG.17150.1	1	951	MSTRG.17150	C5orf24	10.6067	1.56549	0	0	0	0	0	0	0.952681	0.138058	0	0
45087	u	novel	-1.09614	-0.0581632	chr7	+	49026957	49027696	MSTRG.17155.1	1	740	MSTRG.17155	.	14.6878	2.16784	0	0	0	0	1.42838	0.159967	0	0	0	0
4290	u	novel	-1.19553	-0.0237568	chr10	+	87828339	87832394	MSTRG.1716.1	1	4056	MSTRG.1716	.	25.5063	3.76457	38.6363	3.85364	33.7184	3.66302	107.205	12.0061	82.3147	11.9287	104.904	14.4611
45138	x	novel	-1.27276	-0.0544768	chr7	+	51497477	51501936	MSTRG.17170.1	2	4146	MSTRG.17170	ETF1	10.3714	1.53076	13.6696	1.36342	13.4375	1.45979	12.3743	1.38583	8.4684	1.2272	10.0247	1.38191
45152	o	novel	-1.20032	-0.28672	chr7	+	52205934	52210393	MSTRG.17177.1	4	1081	MSTRG.17177	SNORA74	5.29787	0.781934	5.11656	0.510332	1.51018	0.164059	5.37537	0.601999	5.45606	0.790668	5.77983	0.796754
4293	i	novel	-1.0654	-0.14336	chr10	+	87887394	87887640	MSTRG.1718.1	1	247	MSTRG.1718	ENSBTAG00000011985	2.13968	0.315803	0	0	0	0	0	0	0	0	0	0
45181	j	novel	-1.03064	-0.0446464	chr7	+	53047738	53115438	MSTRG.17184.1	3	11272	MSTRG.17184	CYSTM1	11.8351	1.74679	9.54679	0.952209	17.2306	1.87185	19.5142	2.18544	20.404	2.95685	20.097	2.77039
45182	j	novel	-1.00408	-0.0446464	chr7	+	53047744	53118492	MSTRG.17184.2	3	7806	MSTRG.17184	CYSTM1	5.69338	0.840308	15.1128	1.50737	7.14768	0.776493	6.07126	0.679933	9.08147	1.31605	17.933	2.47207
45189	j	novel	-1.08527	-0.047104	chr7	+	53115465	53119073	MSTRG.17184.4	2	1761	MSTRG.17184	CYSTM1	0	0	5.28892	0.527523	2.87847	0.312704	4.50669	0.504714	29.2287	4.2357	0	0
45190	j	novel	-1.13257	-0.0331776	chr7	+	53115512	53119072	MSTRG.17184.5	2	3452	MSTRG.17184	CYSTM1	5.18484	0.765251	5.29701	0.528331	12.226	1.32818	15.7305	1.76169	4.09283	0.593115	7.32257	1.00942
45184	j	novel	-1.1207	-0.0540672	chr7	-	53105870	53121175	MSTRG.17185.1	4	6459	MSTRG.17185	PFDN1	5.95976	0.879625	7.87734	0.785696	5.80569	0.630705	3.98847	0.446677	1.72693	0.250259	2.08377	0.28725
45185	x	novel	-1.02582	-0.0598016	chr7	-	53105879	53118156	MSTRG.17185.3	2	9406	MSTRG.17185	CYSTM1	9.69278	1.4306	21.9091	2.18525	27.0529	2.93891	12.087	1.35364	7.36472	1.06726	4.22103	0.581873
45251	i	novel	-1.25297	-0.0438272	chr7	+	53503083	53503573	MSTRG.17201.1	1	491	MSTRG.17201	HARS2	10.4562	1.54327	0	0	8.19084	0.889817	6.70528	0.750939	0	0	2.27685	0.313866
45317	i	novel	-1.10568	-0.0503808	chr7	+	54751719	54751946	MSTRG.17206.1	1	228	MSTRG.17206	GNPDA1	0	0	0	0	0	0	0	0	10.5965	1.5356	0	0
45318	u	novel	-1.18635	-0.0897024	chr7	-	54830135	54837500	MSTRG.17207.1	1	7366	MSTRG.17207	.	10.6364	1.56987	15.5455	1.55053	15.6575	1.70096	15.222	1.70474	13.3318	1.93199	16.2115	2.23477
45329	i	novel	-1.30797	-0.032768	chr7	-	55230069	55230480	MSTRG.17212.1	1	412	MSTRG.17212	SPRY4	0	0	7.3301	0.731113	0	0	0	0	0	0	0	0
45286	i	novel	-1.02467	-0.059392	chr7	-	54268689	54268975	MSTRG.17215.1	1	287	MSTRG.17215	PCDHGC3	2.10453	0.310616	0	0	0	0	0	0	9.9547	1.44259	0	0
4299	i	novel	-1.03725	-0.08192	chr10	+	88020364	88020731	MSTRG.1722.1	1	368	MSTRG.1722	TTLL5	0	0	0	0	0	0	0	0	14.3071	2.07332	0	0
45345	u	novel	-1.26241	-0.049152	chr7	-	56419583	56420090	MSTRG.17222.1	1	508	MSTRG.17222	.	0	0	0	0	0	0	0	0	10.6043	1.53673	0	0
45347	u	novel	-1.10434	-0.053248	chr7	-	56447323	56448356	MSTRG.17225.1	1	1034	MSTRG.17225	.	0	0	0	0	0	0	0	0	0	0	8.10445	1.1172
45348	u	novel	-1.08169	-0.0004096	chr7	-	56454917	56455142	MSTRG.17226.1	1	226	MSTRG.17226	.	0	0	0	0	2.00442	0.217752	0	0	10.0221	1.45236	0	0
45349	u	novel	-1.0397	-0.028672	chr7	-	56461162	56462499	MSTRG.17227.1	1	1338	MSTRG.17227	.	0.67713	0.09994	0.789985	0.078794	0	0	0	0	13.8004	1.9999	0	0
45350	u	novel	-1.22271	-0.0004096	chr7	-	56463024	56463803	MSTRG.17228.1	1	780	MSTRG.17228	.	0.387179	0.057145	1.5359	0.153192	0	0	0	0	0	0	0	0
45352	u	novel	-1.23801	-0.0315392	chr7	-	56475611	56476031	MSTRG.17230.1	1	421	MSTRG.17230	.	0	0	0	0	0	0	0	0	0	0	12.5107	1.72461
45353	u	novel	-1.06375	-0.0004096	chr7	-	56476537	56477841	MSTRG.17231.1	1	1305	MSTRG.17231	.	0.462835	0.068312	1.33333	0.132988	0.462835	0.05028	0	0	10.6728	1.54665	0	0
4305	i	novel	-1.28246	-0.0004096	chr10	+	88473806	88475278	MSTRG.1724.1	1	1473	MSTRG.1724	GPATCH2L	0	0	0	0	0	0	22.4562	2.51492	0	0	0	0
45393	u	novel	-1.08576	-0.0004096	chr7	+	61267571	61267827	MSTRG.17241.1	1	257	MSTRG.17241	.	19.8599	2.9312	26.2634	2.61955	12.339	1.34046	34.3555	3.84755	15.5602	2.25492	16.1259	2.22296
45461	i	novel	-1.06836	-0.106496	chr7	+	63834399	63834609	MSTRG.17253.1	1	211	MSTRG.17253	NDST1	10.019	1.47874	0	0	0	0	0	0	0	0	0	0
4307	u	novel	-1.29984	-0.0004096	chr10	+	88528629	88528949	MSTRG.1726.1	1	321	MSTRG.1726	.	16.4642	2.43001	0	0	0	0	0	0	4.67601	0.677627	0	0
45493	u	novel	-1.04344	-0.0372736	chr7	+	64339555	64341302	MSTRG.17266.1	1	1748	MSTRG.17266	.	0	0	0	0	18.4502	2.00435	0	0	0	0	0	0
4308	u	novel	-1.39667	-0.212992	chr10	+	88530057	88530645	MSTRG.1727.1	1	589	MSTRG.1727	.	9.98812	1.47419	0	0	6.66044	0.723561	0	0	0	0	0	0
45527	u	novel	-1.04072	-0.065536	chr7	+	67276022	67276333	MSTRG.17276.1	1	312	MSTRG.17276	.	0	0	0	0	0	0	0	0	4.83974	0.701355	15.4872	2.13492
45530	u	novel	-1.04047	-0.049152	chr7	+	67321571	67321948	MSTRG.17279.1	1	378	MSTRG.17279	.	1.59788	0.235838	2.7963	0.278906	0	0	0	0	12.0556	1.74704	3.52116	0.485395
45531	u	novel	-1.05174	-0.094208	chr7	+	67323718	67324189	MSTRG.17280.1	1	472	MSTRG.17280	.	0	0	0	0	0	0	0	0	9.91737	1.43718	0	0
45576	i	novel	-1.00152	-0.135168	chr7	-	70835424	70836893	MSTRG.17296.1	1	1470	MSTRG.17296	ENSBTAG00000000495	0	0	0	0	0	0	0	0	0	0	9.8068	1.35187
45577	i	novel	-1.35719	-0.0004096	chr7	-	70847845	70848783	MSTRG.17297.1	1	939	MSTRG.17297	ENSBTAG00000000495	0	0	16.6454	1.66023	0	0	0	0	0	0	0	0
45578	i	novel	-1.33792	-0.0073728	chr7	-	70850649	70851768	MSTRG.17298.1	1	1120	MSTRG.17298	ENSBTAG00000000495	9.20268	1.35826	0	0	0	0	0	0	9.38482	1.36001	0	0
481	i	novel	-1.261	-0.0004096	chr1	+	46483502	46483794	MSTRG.173.1	1	293	MSTRG.173	NXPE3	11.8601	1.75047	0	0	0	0	0	0	0	0	0	0
45601	u	novel	-1.03829	-0.0282624	chr7	+	72121231	72123311	MSTRG.17305.1	1	2081	MSTRG.17305	.	12.7994	1.88911	0	0	0	0	3.84575	0.430694	4.26574	0.618172	4.18116	0.576376
45602	u	novel	-1.45441	-0.0004096	chr7	+	72124578	72124791	MSTRG.17306.1	1	214	MSTRG.17306	.	0	0	0	0	14.9159	1.6204	0	0	0	0	0	0
45643	u	novel	-1.23424	-0.0004096	chr7	+	74157249	74157645	MSTRG.17317.1	1	397	MSTRG.17317	.	0	0	0.760705	0.075874	0	0	0	0	1.52141	0.220476	0	0
45644	u	novel	-1.21347	-0.0004096	chr7	+	74159227	74159481	MSTRG.17318.1	1	255	MSTRG.17318	.	2.36863	0.349595	0	0	0	0	0	0	0	0	11.7255	1.61637
4316	i	novel	-1.22852	-0.057344	chr10	-	89058891	89060505	MSTRG.1732.1	1	1615	MSTRG.1732	ANGEL1	12.4334	1.8351	0	0	0	0	0	0	4.39071	0.636283	0	0
4317	i	novel	-1.05894	-0.065536	chr10	-	89073268	89073626	MSTRG.1733.1	1	359	MSTRG.1733	ANGEL1	0	0	0	0	0	0	0	0	15.1421	2.19432	0	0
45696	i	novel	-1.23951	-0.045056	chr7	+	83041403	83041714	MSTRG.17332.1	1	312	MSTRG.17332	MSH3	16.9391	2.50011	0	0	0	0	0	0	6.28205	0.910367	0	0
45697	i	novel	-1.10076	-0.0004096	chr7	+	83047717	83047972	MSTRG.17333.1	1	256	MSTRG.17333	MSH3	1.62891	0.240417	0	0	0	0	0	0	13.543	1.96259	0	0
45698	i	novel	-1.07167	-0.0004096	chr7	+	83109067	83109487	MSTRG.17334.1	1	421	MSTRG.17334	MSH3	11.8219	1.74483	0	0	0	0	0	0	0	0	0	0
45710	j	novel	-1.05879	-0.0131072	chr7	-	85262478	85267673	MSTRG.17338.2	2	4543	MSTRG.17338	TMEM167A	21.4023	3.15885	0.00583	0.000581	33.3418	3.62211	21.3957	2.39615	15.7424	2.28131	19.9673	2.7525
45712	i	novel	-1.21253	-0.0004096	chr7	+	85272266	85272641	MSTRG.17342.1	1	376	MSTRG.17342	XRCC4	0	0	0	0	0	0	0	0	11.6463	1.68773	0.803191	0.11072
45721	u	novel	-1.02525	-0.045056	chr7	+	85786925	85791895	MSTRG.17344.1	1	4971	MSTRG.17344	.	0	0	0	0	3.23155	0.351061	4.50661	0.504705	0	0	0.889962	0.122682
45734	u	novel	-1.02769	-0.0237568	chr7	-	89222513	89222776	MSTRG.17346.1	1	264	MSTRG.17346	.	13.5114	1.99419	28.7891	2.87147	28.5985	3.10681	20.5909	2.30602	21.1629	3.06683	16.8731	2.32597
45735	u	novel	-1.02185	-0.0319488	chr7	-	89223578	89223885	MSTRG.17347.1	1	308	MSTRG.17347	.	6.98052	1.03028	16.5519	1.65091	17.4383	1.89442	13.6948	1.53371	0	0	12.2565	1.68957
4321	u	novel	-1.13294	-0.0802816	chr10	-	89248626	89248912	MSTRG.1735.1	1	287	MSTRG.1735	.	11.4983	1.69707	0	0	0	0	3.68293	0.412459	0	0	0	0
45741	i	novel	-1.2712	-0.0004096	chr7	-	89422463	89422812	MSTRG.17351.1	1	350	MSTRG.17351	ENSBTAG00000009566	17.6886	2.61072	1.38216	0.137858	0	0	0	0	0	0	0	0
45761	u	novel	-1.42354	-0.0004096	chr7	-	92435276	92435497	MSTRG.17356.1	1	222	MSTRG.17356	.	0	0	0	0	14.1081	1.53264	3.74099	0.418962	2.34685	0.340095	6.76126	0.932045
45752	i	novel	-1.37835	-0.0004096	chr7	-	90712033	90712360	MSTRG.17358.1	1	328	MSTRG.17358	MEF2C	0	0	21.1768	2.1122	14.1739	1.53979	3.68293	0.412459	0	0	2.7622	0.380771
45753	i	novel	-1.06424	-0.028672	chr7	-	90734254	90762472	MSTRG.17359.1	1	28219	MSTRG.17359	MEF2C	14.0899	2.07958	21.1653	2.11105	14.8167	1.60962	3.86098	0.4324	2.70056	0.391353	4.42673	0.610228
4323	u	novel	-1.38869	-0.094208	chr10	+	89365115	89365572	MSTRG.1736.1	1	458	MSTRG.1736	.	6.26419	0.924556	9.18341	0.915965	4.60262	0.500008	15.4825	1.73392	22.321	3.23466	18.1332	2.49967
45764	i	novel	-1.30032	-0.26624	chr7	-	92444016	92444963	MSTRG.17361.1	2	857	MSTRG.17361	LYSMD3	8.37806	1.23655	13.4975	1.34626	14.2124	1.54397	9.09974	1.0191	3.70012	0.536205	8.52139	1.17468
45770	u	novel	-1.1653	-0.069632	chr7	+	93132211	93132712	MSTRG.17364.1	1	502	MSTRG.17364	.	3.30877	0.488354	17.4223	1.73772	13.6295	1.48065	0	0	2.10558	0.305131	2.40637	0.33172
45772	u	novel	-1.25639	-0.188416	chr7	+	93149166	93150916	MSTRG.17366.1	1	1751	MSTRG.17366	.	9.40916	1.38873	14.2627	1.42258	0	0	0.948601	0.106236	2.1976	0.318467	1.63849	0.225867
45773	u	novel	-1.14917	-0.024576	chr7	-	93151669	93152903	MSTRG.17367.1	1	1235	MSTRG.17367	.	0	0	0	0	14.5806	1.58397	0	0	5.36032	0.776795	0	0
45774	u	novel	-1.27117	-0.2048	chr7	-	93153170	93167270	MSTRG.17368.1	2	783	MSTRG.17368	.	7.48672	1.10499	16.0217	1.59803	14.5109	1.57639	9.7152	1.08803	5.51086	0.798609	6.43636	0.887256
45775	u	novel	-1.12305	-0.016384	chr7	+	93167327	93168885	MSTRG.17369.1	1	1559	MSTRG.17369	.	8.44516	1.24645	14.6235	1.45856	0	0	2.19628	0.245966	1.54971	0.224577	0.774856	0.106814
45776	u	novel	-1.11327	-0.0004096	chr7	+	93170281	93171728	MSTRG.17370.1	1	1448	MSTRG.17370	.	10.5283	1.55391	0	0	0	0	0	0	2.39848	0.347577	0	0
45777	u	novel	-1.38141	-0.045056	chr7	+	93173507	93174282	MSTRG.17371.1	1	776	MSTRG.17371	.	3.55526	0.524734	0	0	12.326	1.33905	0.579897	0.064944	0	0	0	0
45778	u	novel	-1.04596	-0.0221184	chr7	-	93176734	93194201	MSTRG.17372.1	2	1221	MSTRG.17372	.	18.2907	2.6996	32.2842	3.22007	31.4058	3.41179	9.43167	1.05627	7.35564	1.06595	6.11129	0.842445
45779	u	novel	-1.17686	-0.094208	chr7	-	93217679	93218337	MSTRG.17373.1	1	659	MSTRG.17373	.	13.9772	2.06296	20.3991	2.03463	0	0	7.32018	0.819803	0	0	0	0
45791	u	novel	-1.1442	-0.106496	chr7	+	95470821	95473146	MSTRG.17375.1	1	2326	MSTRG.17375	.	13.2055	1.94905	14.3074	1.42704	12.0138	1.30512	0	0	0	0	6.19175	0.853536
[truncated: 2,930 more rows]
