# Supplementary material for: Analysis of long non-coding RNA expression profile of bovine monocyte-macrophage infected by Mycobacterium avium subsp. paratuberculosis
Source: BMC Genomics. 2022 Nov 24;23:768. doi: 10.1186/s12864-022-08997-5 (PMC9685057; doi:10.1186/s12864-022-08997-5)
Supplement: Supplementary file 2 — Additional file 2. [file 12864_2022_8997_MOESM2_ESM.zip › Supplementary Table1-12 (22.11.02)/Supplementary Table 4.Differential lncRNA expression analysis.xlsx]

## Sheet: Sheet1
Supplementary Table 4. Differential lncRNA expression analysis
gene_id	gene_name	transcript_id	FPKM.MAP_1	FPKM.MAP_2	FPKM.MAP_3	FPKM.C_1	FPKM.C_2	FPKM.C_3	fc	log2(fc)	pval	qval	regulation	significant
MSTRG.1	.	MSTRG.1.1	0	1.39796	1.84593	0.464336	1.02982	1.3689	1.05507	0.0773369	0.918411	0.954532	up	no
MSTRG.10	.	MSTRG.10.1	0	0	0	0.728278	0	0	1.01777	0.0254113	0.903485	0.945298	up	no
MSTRG.10000	.	MSTRG.10000.1	0.119716	1.036	0	0.180146	0	0.075016	1.3602	0.443824	0.361992	0.639249	up	no
MSTRG.10001	.	MSTRG.10001.1	0	1.45054	0.462722	0.141953	0.191859	0.104484	1.55809	0.639776	0.259	0.622645	up	no
MSTRG.10002	.	MSTRG.10002.1	0	0	1.82799	0.12627	0	0.09294	1.49687	0.581945	0.44526	0.682213	up	no
MSTRG.10008	.	MSTRG.10008.1	0.352027	0	1.21053	2.02933	0	1.68407	0.882222	-0.180786	0.829662	0.945298	down	no
MSTRG.10009	.	MSTRG.10009.1	0	0	0.830868	1.56292	0	0	1.33741	0.419441	0.380199	0.648852	up	no
MSTRG.10010	.	MSTRG.10010.1	0.333545	0.562883	0.451915	0	0.879994	1.14661	0.722247	-0.469435	0.240697	0.600396	down	no
MSTRG.10020	SLC25A26	MSTRG.10020.1	0	0	0.601603	1.5058	0	0	1.26162	0.33528	0.412518	0.654539	up	no
MSTRG.10021	SLC25A26	MSTRG.10021.1	4.53568	6.11282	7.50742	7.74028	9.40163	10.9875	0.662355	-0.594323	0.146809	0.445804	down	no
MSTRG.10024	.	MSTRG.10024.1	0.547962	1.0704	1.28183	1.1544	0	1.4888	1.30979	0.389339	0.531	0.75408	up	no
MSTRG.10025	.	MSTRG.10025.1	0.471199	0	0	1.65598	0	0	1.07504	0.104387	0.863843	0.945298	up	no
MSTRG.1003	ENSBTAG00000012365	MSTRG.1003.1	0	0	0	1.50693	0	0	1.03003	0.0426858	0.903485	0.945298	up	no
MSTRG.10031	PTPRG	MSTRG.10031.1	0	0	0	1.52558	0	0	1.03028	0.04303	0.903485	0.945298	up	no
MSTRG.10033	PTPRG	MSTRG.10033.1	0	1.45882	0	0	0.441787	0	1.26789	0.342426	0.627742	0.83016	up	no
MSTRG.10035	FHIT	MSTRG.10035.1	0	1.4656	0	0.185422	0	0	1.52757	0.611241	0.341284	0.639249	up	no
MSTRG.1004	ENSBTAG00000012365	MSTRG.1004.1	0	0	0.622423	1.98311	1.60994	2.24183	0.421465	-1.24651	0.0337617	0.187323	down	yes
MSTRG.10048	SLMAP	MSTRG.10048.1	0	0	0	1.48297	0	0	1.02971	0.0422398	0.903485	0.945298	up	no
MSTRG.10049	SLMAP	MSTRG.10049.1	0	0	1.56389	0	0	0	1.49997	0.584929	0.406266	0.648852	up	no
MSTRG.1005	ENSBTAG00000012365	MSTRG.1005.1	0.984313	1.23545	0	1.76268	1.80191	0	0.972821	-0.0397532	0.963699	0.979455	down	no
MSTRG.10050	SLMAP	MSTRG.10050.1	0	0	0	0	1.58867	0	0.62699	-0.673485	0.333742	0.639249	down	no
MSTRG.10051	SLMAP	MSTRG.10051.1	0	1.16953	1.96644	0	0	0	2.28683	1.19335	0.122025	0.399838	up	no
MSTRG.10054	.	MSTRG.10054.1	0.391002	0	0	1.80355	0	0	1.07053	0.0983298	0.868784	0.945298	up	no
MSTRG.10055	.	MSTRG.10055.1	0	0	0	0	0	0.328291	0.857532	-0.221738	0.270656	0.622645	down	no
MSTRG.10056	.	MSTRG.10056.1	0	1.4905	0	0	0	0	1.52632	0.610059	0.367045	0.639249	up	no
MSTRG.10075	DCP1A	MSTRG.10075.1	0	2.57148	0	0	0	0	1.80385	0.851077	0.367045	0.639249	up	no
MSTRG.10077	.	MSTRG.10077.1;MSTRG.10077.2	0.922552	1.53101	0.253383	1.30234	0.599097	0.219944	1.33065	0.412132	0.443268	0.680702	up	no
MSTRG.10079	.	MSTRG.10079.1	1.18006	1.38225	1.66745	1.07193	0.942225	0.927316	1.28372	0.360326	0.0276676	0.168901	up	no
MSTRG.1008	.	MSTRG.1008.1	0	2.0199	0	0	0	0	1.66893	0.73892	0.367045	0.639249	up	no
MSTRG.10080	.	MSTRG.10080.1	0	1.29937	0	1.15177	0	0	1.50761	0.592267	0.283433	0.635254	up	no
MSTRG.10081	.	MSTRG.10081.1	0	0	1.35519	0	0	0	1.44611	0.532181	0.406266	0.648852	up	no
MSTRG.10083	.	MSTRG.10083.1	0	1.07766	0	1.97748	0	1.23094	0.94136	-0.087181	0.899451	0.945298	down	no
MSTRG.10086	ENSBTAG00000011344	MSTRG.10086.1	0	0	0	2.55761	0	1.78428	0.598384	-0.740856	0.348904	0.639249	down	no
MSTRG.10087	ENSBTAG00000011344	MSTRG.10087.1	0	0	0	2.92014	0	0	1.04496	0.06345	0.903485	0.945298	up	no
MSTRG.10088	ENSBTAG00000011344	MSTRG.10088.1	0.054736	0	1.87929	2.52332	0.485648	0	1.35976	0.443351	0.555947	0.775524	up	no
MSTRG.1009	.	MSTRG.1009.1	0	0	1.94999	0.147594	0	0.108636	1.51353	0.59792	0.45025	0.68657	up	no
MSTRG.10102	SMIM4	MSTRG.10102.1	0	0.178175	0	1.96227	0	0	1.11733	0.160061	0.672237	0.861705	up	no
MSTRG.10117	POC1A	MSTRG.10117.1	0	1.53585	0	0	0.717187	0	1.1804	0.239274	0.758288	0.922717	up	no
MSTRG.1015	.	MSTRG.1015.1	0	0	1.05516	1.3865	0	0	1.40243	0.487924	0.360117	0.639249	up	no
MSTRG.10159	AMIGO3	MSTRG.10159.1	0.331585	0	0	1.58302	1.73276	0	0.648874	-0.623989	0.406234	0.648852	down	no
MSTRG.1016	.	MSTRG.1016.1	0	0	0	1.49696	0	0	1.0299	0.0425008	0.903485	0.945298	up	no
MSTRG.10163	.	MSTRG.10163.1	0	0	0	4.28177	2.02315	3.55199	0.269845	-1.8898	0.00641731	0.0801659	down	yes
MSTRG.10176	.	MSTRG.10176.1	0.471359	0	0.954485	0.599483	0	1.20891	0.919026	-0.121822	0.851398	0.945298	down	no
MSTRG.1018	.	MSTRG.1018.1	0	1.4658	0	0	0	0	1.51929	0.603395	0.367045	0.639249	up	no
MSTRG.10185	.	MSTRG.10185.1	0	0	0	0	0	1.70118	0.583931	-0.77613	0.270656	0.622645	down	no
MSTRG.10190	WDR6	MSTRG.10190.1	0	1.52124	0	0	0	0	1.53502	0.618261	0.367045	0.639249	up	no
MSTRG.10195	SLC26A6	MSTRG.10195.1	0	0	0	2.61056	1.45422	0	0.670779	-0.57609	0.381827	0.648852	down	no
MSTRG.10197	.	MSTRG.10197.1	1.98548	0	0	0	0	0	1.12288	0.167201	0.803436	0.934297	up	no
MSTRG.10200	.	MSTRG.10200.1	0	1.81052	0	0	0	0	1.61427	0.690882	0.367045	0.639249	up	no
MSTRG.10201	.	MSTRG.10201.1	0	0	0	1.69477	0	0	1.03243	0.0460416	0.903485	0.945298	up	no
MSTRG.10208	ATRIP	MSTRG.10208.1	1.30808	1.63686	1.59971	2.67767	2.39341	2.11727	0.799376	-0.323054	0.00733859	0.0864278	down	no
MSTRG.10211	CCDC51	MSTRG.10211.1	0.962404	0	0.736645	0	2.47581	0	0.739089	-0.436179	0.62444	0.827935	down	no
MSTRG.10213	CCDC51	MSTRG.10213.1	0	1.61547	0.215538	0.729266	0	0.667999	1.31029	0.389881	0.545818	0.766462	up	no
MSTRG.10223	KLHL18	MSTRG.10223.1	1.56976	1.41955	1.65879	0	0.925897	1.98141	1.01764	0.0252265	0.949879	0.971214	up	no
MSTRG.10227	KIF9	MSTRG.10227.1	0.448712	0.224672	0	1.72209	0	0	1.17991	0.238676	0.67244	0.861705	up	no
MSTRG.10230	.	MSTRG.10230.1	1.20639	1.20347	1.14736	2.13239	1.87356	1.27592	0.862884	-0.212761	0.248342	0.612878	down	no
MSTRG.10237	CCDC12	MSTRG.10237.1	0	0	0	1.82762	1.02743	0	0.730941	-0.452172	0.38712	0.648852	down	no
MSTRG.10239	CCDC12	MSTRG.10239.1	0	1.88631	0	0	0	0	1.6343	0.708671	0.367045	0.639249	up	no
MSTRG.10249	FYCO1	MSTRG.10249.1	0.398262	0	0	0	0	1.81158	0.592065	-0.756173	0.272335	0.624833	down	no
MSTRG.1025	ENSBTAG00000012981	MSTRG.1025.1	0.207083	0	0	0.311423	0	0.656159	0.783126	-0.352684	0.332667	0.639249	down	no
MSTRG.10252	SLC6A20	MSTRG.10252.1	0	1.51063	0.919005	0.203673	0	0	2.0406	1.02899	0.083204	0.319521	up	no
MSTRG.10253	SLC6A20	MSTRG.10253.1	0	2.05054	0	0	0.291382	0	1.47898	0.564604	0.500907	0.728267	up	no
MSTRG.10258	LIMD1	MSTRG.10258.1	0.31784	2.27432	3.16645	0.346196	0	0	3.33011	1.73557	0.0409048	0.209663	up	yes
MSTRG.10266	.	MSTRG.10266.1	0.64243	0	0	0	0	1.52453	0.638406	-0.647455	0.29685	0.639249	down	no
MSTRG.10267	.	MSTRG.10267.1	0	0	0.553712	1.88746	0	0	1.25093	0.323004	0.454823	0.690211	up	no
MSTRG.10269	.	MSTRG.10269.1	0.439718	0	0	1.61426	1.21497	0	0.725603	-0.462747	0.494862	0.723303	down	no
MSTRG.10271	.	MSTRG.10271.1	0	0.285669	0	0	1.7943	0	0.678485	-0.559611	0.465704	0.698556	down	no
MSTRG.10275	.	MSTRG.10275.1	1.03058	0.84862	0	2.28924	2.14154	0	0.848996	-0.23617	0.798979	0.934297	down	no
MSTRG.10277	.	MSTRG.10277.1	1.72199	0	0	0	0	0	1.11194	0.153076	0.803436	0.934297	up	no
MSTRG.10281	ATG7	MSTRG.10281.1	0	0	0	2.96601	2.24308	0	0.586791	-0.769081	0.351952	0.639249	down	no
MSTRG.10282	ATG7	MSTRG.10282.1	0	0	0	1.98052	0	1.48513	0.632748	-0.660296	0.343588	0.639249	down	no
MSTRG.10284	ATG7	MSTRG.10284.1	0	0.19803	0	0	1.61572	0	0.678279	-0.560049	0.43092	0.669769	down	no
MSTRG.10285	ATG7	MSTRG.10285.1	0	0	0	1.57486	0	0	1.03092	0.0439277	0.903485	0.945298	up	no
MSTRG.10287	ATG7	MSTRG.10287.1	0.521257	0.589092	1.02002	1.35268	1.80262	0	1.0872	0.120623	0.85165	0.945298	up	no
MSTRG.10288	ATG7	MSTRG.10288.1	0	1.07458	0	0	0	0	1.4024	0.487894	0.367045	0.639249	up	no
MSTRG.10289	ATG7	MSTRG.10289.1	0	0.71063	0	0	1.58473	0	0.804701	-0.313476	0.689269	0.873421	down	no
MSTRG.1029	ADPGK	MSTRG.1029.1	1.54903	0	0	0	0	0	1.10423	0.14304	0.803436	0.934297	up	no
MSTRG.10290	ATG7	MSTRG.10290.1	0	0	0	0	1.11292	0	0.692702	-0.529693	0.333742	0.639249	down	no
MSTRG.10294	.	MSTRG.10294.1	0	0	0	1.51846	1.5339	1.30048	0.415765	-1.26616	0.000185918	0.0224641	down	yes
MSTRG.10296	.	MSTRG.10296.1	0	0.690722	1.04979	0	1.79399	0	1.04933	0.0694736	0.936371	0.964197	up	no
MSTRG.10298	.	MSTRG.10298.1	0	2.23031	0	0	0	0	1.72184	0.783951	0.367045	0.639249	up	no
MSTRG.10300	.	MSTRG.10300.1	0	0	0	1.14759	1.67268	0	0.632615	-0.660599	0.323076	0.639249	down	no
MSTRG.10301	.	MSTRG.10301.1	0	0.416616	0	0	1.57678	0	0.738474	-0.437382	0.548118	0.768626	down	no
MSTRG.10303	.	MSTRG.10303.1	0	0.441943	0	1.3828	0.72812	0	0.931531	-0.102325	0.794449	0.934297	down	no
MSTRG.10304	.	MSTRG.10304.1	0	0	2.05429	1.43231	0	1.77029	0.958654	-0.0609174	0.951026	0.971863	down	no
MSTRG.10306	.	MSTRG.10306.1	0	0	1.28095	0	0	0	1.42631	0.512283	0.406266	0.648852	up	no
MSTRG.10322	PPARG	MSTRG.10322.1	0	0	1.76863	2.82229	0	1.98597	0.895343	-0.159488	0.871095	0.945298	down	no
MSTRG.10329	.	MSTRG.10329.1	2.54494	2.74674	2.00484	0.317877	0.334157	0.207974	2.67806	1.42119	0.00225908	0.0508293	up	yes
MSTRG.10330	.	MSTRG.10330.1	0	1.54356	0	0	0	0	1.54131	0.624154	0.367045	0.639249	up	no
MSTRG.10331	.	MSTRG.10331.2	0.447809	0.0610579	0.0844298	2.08718	1.38757	0.141682	0.696979	-0.520813	0.421616	0.661957	down	no
MSTRG.10340	.	MSTRG.10340.1	0	0.632141	0	0	0	0.629248	0.963447	-0.0537227	0.913259	0.950752	down	no
MSTRG.10346	.	MSTRG.10346.1	0	0	0	0	0	0.544982	0.790167	-0.339771	0.270656	0.622645	down	no
MSTRG.10357	.	MSTRG.10357.1	0	1.12136	0	0	0	0	1.41696	0.502804	0.367045	0.639249	up	no
MSTRG.10360	.	MSTRG.10360.1	0.737604	0	1.51347	1.0211	0	0.794533	1.17529	0.233011	0.750106	0.91687	up	no
MSTRG.10371	.	MSTRG.10371.1	0	0.689205	0.655605	0	0	0.968739	1.09781	0.134635	0.825994	0.945298	up	no
MSTRG.10372	.	MSTRG.10372.1	0.205605	1.89988	2.27883	0.737952	0.489152	0.127564	2.18564	1.12806	0.088338	0.331689	up	no
MSTRG.10376	ZNF451	MSTRG.10376.1	0	2.08403	0	2.3348	0	0	1.75188	0.808907	0.281972	0.634279	up	no
MSTRG.10377	ZNF451	MSTRG.10377.1	1.01427	0	0	2.47744	0	0	1.12111	0.164931	0.855152	0.945298	up	no
MSTRG.10378	.	MSTRG.10378.1	1.36122	1.12841	1.36787	1.25028	0.295789	1.36978	1.27648	0.352173	0.419799	0.66055	up	no
MSTRG.10388	.	MSTRG.10388.1	0	0	0.167799	1.02122	0	1.50069	0.665798	-0.586843	0.3605	0.639249	down	no
MSTRG.10389	.	MSTRG.10389.1	0.653797	0.611994	1.57281	1.10238	1.50586	1.33966	0.814144	-0.296644	0.418985	0.659913	down	no
MSTRG.10390	.	MSTRG.10390.1	0	0.686887	1.16153	0	0	0	1.77579	0.82846	0.126331	0.407448	up	no
MSTRG.10392	.	MSTRG.10392.1	0	0.578888	0	0	2.01349	0	0.719102	-0.475732	0.580547	0.795558	down	no
MSTRG.10393	.	MSTRG.10393.1	0.196637	0	0	0	0.963199	0	0.731936	-0.45021	0.345535	0.639249	down	no
MSTRG.10398	DST	MSTRG.10398.1	0	0	0	1.74309	0	0	1.03302	0.0468672	0.903485	0.945298	up	no
MSTRG.104	.	MSTRG.104.1	0	0	0	0	1.02345	1.48491	0.432267	-1.21001	0.0264372	0.164579	down	yes
MSTRG.10424	LEMD2	MSTRG.10424.1	0	1.73022	0	0	0	0	1.59273	0.671502	0.367045	0.639249	up	no
MSTRG.10425	.	MSTRG.10425.1	0	1.44465	1.53054	0.605852	0	1.30173	1.45932	0.545293	0.494212	0.722632	up	no
MSTRG.10430	.	MSTRG.10430.1	0	0	0	1.91262	0	0.828325	0.746575	-0.42164	0.427528	0.666777	down	no
MSTRG.10437	.	MSTRG.10437.1	0	0	0	0	0.214136	0	0.909162	-0.13739	0.333742	0.639249	down	no
MSTRG.10439	.	MSTRG.10439.1	0	1.52584	0	0	0	0	1.53632	0.619479	0.367045	0.639249	up	no
MSTRG.10459	PPIL1	MSTRG.10459.1	0	1.97684	0	0	0	0	1.65786	0.729318	0.367045	0.639249	up	no
MSTRG.1046	.	MSTRG.1046.1	0.42581	0	1.78464	0	0	0	1.61381	0.690468	0.329999	0.639249	up	no
MSTRG.10467	FGD2	MSTRG.10467.1	0	0	1.87348	0	0	0	1.57544	0.655751	0.406266	0.648852	up	no
MSTRG.10469	.	MSTRG.10469.1	0	0.742258	0.45794	0	0.240975	0.393695	1.14334	0.193255	0.644233	0.841349	up	no
MSTRG.10470	.	MSTRG.10470.1	1.6304	2.10843	1.43398	1.2675	0.847582	1.23108	1.35216	0.435264	0.092182	0.339697	up	no
MSTRG.10472	SNORD112	MSTRG.10472.1	4.83198	5.1511	4.37529	2.02708	1.84777	1.66053	2.10682	1.07507	0.00137322	0.0414647	up	yes
MSTRG.10475	.	MSTRG.10475.1	0	0.369292	0	1.36122	0.245266	1.17866	0.70052	-0.513503	0.268764	0.622645	down	no
MSTRG.10478	.	MSTRG.10478.1	0	0	0	1.45877	0	0	1.02939	0.041785	0.903485	0.945298	up	no
MSTRG.10479	.	MSTRG.10479.1	0	0	0	1.55087	0	0	1.03061	0.0434929	0.903485	0.945298	up	no
MSTRG.10481	ZFAND3	MSTRG.10481.2	10.9	11.2694	11.0637	9.40726	11.6064	10.4415	1.00874	0.0125603	0.895301	0.945298	up	no
MSTRG.10486	.	MSTRG.10486.1	0	1.49794	0	0	0	0	1.52843	0.612054	0.367045	0.639249	up	no
MSTRG.10488	.	MSTRG.10488.1	0	0	0	1.25236	0	0	1.02648	0.0377124	0.903485	0.945298	up	no
MSTRG.10489	.	MSTRG.10489.1	0.684145	0	0	0	0	1.69032	0.618438	-0.6933	0.295395	0.639249	down	no
MSTRG.10490	.	MSTRG.10490.1	0	0.998278	0	3.17866	0	0	1.44319	0.529258	0.344694	0.639249	up	no
MSTRG.10491	.	MSTRG.10491.1	0	0.796549	0	0.868602	0	1.48342	0.818043	-0.289751	0.679218	0.866303	down	no
MSTRG.10492	.	MSTRG.10492.1	0	0.345555	0	0	1.33097	0.968618	0.524917	-0.929839	0.110577	0.377737	down	no
MSTRG.10494	.	MSTRG.10494.1	0	0	0	1.7733	0	0	1.03338	0.0473758	0.903485	0.945298	up	no
MSTRG.10496	.	MSTRG.10496.1	0	0.821926	1.04655	0	0	0	1.79749	0.845987	0.111075	0.378556	up	no
MSTRG.10497	.	MSTRG.10497.1	0	2.0356	0	0	0	0	1.67294	0.742388	0.367045	0.639249	up	no
MSTRG.105	.	MSTRG.105.1	0	0	1.2022	1.34589	1.64808	1.50549	0.544541	-0.876887	0.191953	0.523297	down	no
MSTRG.10500	.	MSTRG.10500.1	0	0	0	1.58372	0	0	1.03103	0.0440871	0.903485	0.945298	up	no
MSTRG.10501	.	MSTRG.10501.1	1.69165	0	0	0	0	0	1.11062	0.151363	0.803436	0.934297	up	no
MSTRG.10502	.	MSTRG.10502.1	0	0	0	1.59694	0	1.25497	0.663982	-0.590785	0.340164	0.639249	down	no
MSTRG.10503	.	MSTRG.10503.1	0	0.443906	0	1.46557	0	0	1.22054	0.287514	0.386418	0.648852	up	no
MSTRG.10504	.	MSTRG.10504.1	0	0.664319	0	0.952096	1.0053	1.60795	0.547251	-0.869727	0.108258	0.373098	down	no
MSTRG.10505	.	MSTRG.10505.1	0.59073	0	0	2.14213	0	0	1.08985	0.124135	0.863228	0.945298	up	no
MSTRG.10522	.	MSTRG.10522.1	0	0	0	1.61713	0	0	1.03146	0.044684	0.903485	0.945298	up	no
MSTRG.10525	.	MSTRG.10525.1	0	1.64311	0	0	0	0	1.56898	0.649822	0.367045	0.639249	up	no
MSTRG.10526	.	MSTRG.10526.1	0	0	0	1.46142	0	0	1.02942	0.041835	0.903485	0.945298	up	no
MSTRG.10532	.	MSTRG.10532.1	1.54873	1.19992	1.765	1.56773	0	2.67052	1.25714	0.330141	0.698923	0.880059	up	no
MSTRG.10533	.	MSTRG.10533.1	0	0	1.83099	0	0	0	1.56536	0.646496	0.406266	0.648852	up	no
MSTRG.10534	.	MSTRG.10534.1	1.48589	0	0.696752	0	0	0	1.38288	0.467674	0.390113	0.648852	up	no
MSTRG.10545	PEX6	MSTRG.10545.1	0	0.171626	0	1.19297	1.83641	0	0.661662	-0.595833	0.388075	0.648852	down	no
MSTRG.10573	TMEM63B	MSTRG.10573.1	0	0	0.95763	1.50028	0	0	1.37543	0.459882	0.367811	0.639938	up	no
MSTRG.10574	TMEM63B	MSTRG.10574.1	0	1.37167	0.494857	0	0	0	1.77416	0.827139	0.155066	0.460413	up	no
MSTRG.10579	.	MSTRG.10579.1	0.876261	1.11289	0.957491	0.982736	1.49459	1.16271	0.867922	-0.204363	0.240425	0.600173	down	no
MSTRG.10588	SLC25A27	MSTRG.10588.1	0.158871	0.760422	0.459063	2.08245	0	0.31355	1.38955	0.474623	0.178174	0.50013	up	no
MSTRG.10596	.	MSTRG.10596.1	0	0	0	0	0	1.48318	0.611148	-0.710407	0.270656	0.622645	down	no
MSTRG.10599	PAQR8	MSTRG.10599.1;MSTRG.10599.2	4.09628	4.0229	4.18021	2.44756	4.43853	4.03616	0.962958	-0.054455	0.753557	0.91928	down	no
MSTRG.106	.	MSTRG.106.1	0	0.294711	0	0.470345	0	0	1.14123	0.190588	0.295948	0.639249	up	no
MSTRG.10603	TRAM2	MSTRG.10603.1	0	0	0	1.51267	0	0	1.03011	0.0427921	0.903485	0.945298	up	no
MSTRG.1061	DCAF11	MSTRG.1061.1	0	1.55182	0.935077	0	1.67062	0	1.26654	0.340888	0.715577	0.892582	up	no
MSTRG.10618	ENSBTAG00000019588	MSTRG.10618.1	1.63824	1.47021	1.25293	2.7155	1.70511	1.12777	1.01681	0.024056	0.930013	0.961012	up	no
MSTRG.10619	ENSBTAG00000019588	MSTRG.10619.1	0.771863	0.269387	0.681818	1.01723	0	1.60474	0.904225	-0.145246	0.825446	0.945298	down	no
MSTRG.10620	ENSBTAG00000019588	MSTRG.10620.1	1.83832	1.7245	1.53055	1.70167	1.4618	1.97813	0.974179	-0.0377415	0.779526	0.934297	down	no
MSTRG.10630	.	MSTRG.10630.1	0	0	1.51189	0	0.59546	0.739639	0.875971	-0.191044	0.797516	0.934297	down	no
MSTRG.10642	SNORD52	MSTRG.10642.2	4.19022	5.17506	4.53028	2.53921	1.1062	2.45726	2.13429	1.09376	0.0364781	0.196266	up	yes
MSTRG.10647	.	MSTRG.10647.1	1.53155	1.86859	2.09793	0.420503	0.794543	1.26878	1.42543	0.511393	0.134228	0.4228	up	no
MSTRG.1065	.	MSTRG.1065.1	0	0	0	0	1.55851	0	0.630607	-0.665188	0.333742	0.639249	down	no
MSTRG.10651	MSH5	MSTRG.10651.1	1.09811	0	0	0	0	0	1.08169	0.113281	0.803436	0.934297	up	no
MSTRG.10660	ENSBTAG00000008959	MSTRG.10660.3	0.900243	0.926156	0.27713	1.70953	1.57208	1.89423	0.588734	-0.764312	0.0651172	0.274419	down	no
MSTRG.10667	.	MSTRG.10667.1	0	0	0	0	0	1.48136	0.61139	-0.709835	0.270656	0.622645	down	no
MSTRG.1067	.	MSTRG.1067.1	0.45534	1.19149	0	1.49848	1.4138	0	1.00033	0.000477858	0.999476	0.999645	up	no
MSTRG.10672	ENSBTAG00000012208	MSTRG.10672.2;MSTRG.10672.1;MSTRG.10672.3;MSTRG.10672.5	2.17114	2.8465	2.78307	5.75829	5.48088	5.54789	0.574917	-0.798575	0.00320482	0.0583312	down	no
MSTRG.1068	.	MSTRG.1068.1	0	0.789646	0	1.58263	0	0	1.35021	0.433188	0.305286	0.639249	up	no
MSTRG.10682	NRM	MSTRG.10682.1	0	0.840699	0	0.980033	0	1.17022	0.891597	-0.165536	0.792657	0.934297	down	no
MSTRG.107	.	MSTRG.107.1	0.285415	0	0	1.5516	0	0	1.0584	0.0818886	0.87271	0.945298	up	no
MSTRG.10703	.	MSTRG.10703.1	0	2.0414	2.67831	0	0.201148	0	2.68151	1.42304	0.144725	0.441861	up	no
MSTRG.10706	.	MSTRG.10706.1	0.590921	1.07255	0.90167	0	1.46576	1.25462	0.80301	-0.316509	0.520841	0.745589	down	no
MSTRG.1071	NGDN	MSTRG.1071.1	0	2.54171	0	0	1.83608	0	1.07726	0.107364	0.927372	0.959996	up	no
MSTRG.10710	.	MSTRG.10710.1	0	0	1.52071	0.70379	0	0	1.5148	0.599126	0.359546	0.639249	up	no
MSTRG.10712	.	MSTRG.10712.1	0	0	1.54086	0	0	0	1.49415	0.579323	0.406266	0.648852	up	no
MSTRG.10715	TRIM27	MSTRG.10715.1	0.759068	0.423027	0	1.77584	1.46911	0	0.829099	-0.270383	0.718312	0.893876	down	no
MSTRG.10716	TRIM27	MSTRG.10716.1	0	0.31955	0	1.5576	0	0.750768	0.865477	-0.208433	0.642948	0.840554	down	no
MSTRG.10717	.	MSTRG.10717.1;MSTRG.10717.2	1.12067	0.294366	0.62319	1.60566	2.14922	0.861911	0.630709	-0.664954	0.202528	0.539606	down	no
MSTRG.10721	ENSBTAG00000007074	MSTRG.10721.1	2.27681	2.17985	0	2.78765	0.650542	2.55573	0.796126	-0.328932	0.749146	0.916358	down	no
MSTRG.10722	ENSBTAG00000007074	MSTRG.10722.1	0	0	0	0	0.28666	0	0.883639	-0.178471	0.333742	0.639249	down	no
MSTRG.10733	ENSBTAG00000011498	MSTRG.10733.1	0	0	0.128095	1.50864	0	0	1.08493	0.117598	0.724912	0.899005	up	no
MSTRG.10740	.	MSTRG.10740.1	0	0	0	1.97835	0	0	1.03576	0.0506888	0.903485	0.945298	up	no
MSTRG.10742	.	MSTRG.10742.1	0	0.733793	0	0	0	0	1.29049	0.367922	0.367045	0.639249	up	no
MSTRG.10743	HIST4H4	MSTRG.10743.1	1.74637	1.72291	2.11716	3.82273	0.432244	2.07678	1.3864	0.471347	0.450619	0.686787	up	no
MSTRG.10749	.	MSTRG.10749.1	0	0	0	1.53423	0	0.593166	0.800754	-0.32057	0.462109	0.696041	down	no
MSTRG.10773	MRS2	MSTRG.10773.1	0	0.103218	0	0	1.42084	0	0.678138	-0.560349	0.387608	0.648852	down	no
MSTRG.10774	MRS2	MSTRG.10774.1	0	0.442066	0.140171	0.750393	0	1.5465	0.769595	-0.377829	0.55434	0.774193	down	no
MSTRG.10776	CDKAL1	MSTRG.10776.1	0.085301	0.883017	0	0	0	0.079456	1.29766	0.375917	0.407132	0.650031	up	no
MSTRG.10777	CDKAL1	MSTRG.10777.1	0	1.58185	0	0	0	0	1.55202	0.634143	0.367045	0.639249	up	no
MSTRG.1078	.	MSTRG.1078.1	0	0	0	1.56682	0	1.03959	0.700804	-0.512917	0.360404	0.639249	down	no
MSTRG.10783	RNF144B	MSTRG.10783.1	0	0	0	1.39856	0	0	1.02857	0.0406334	0.903485	0.945298	up	no
MSTRG.10784	RNF144B	MSTRG.10784.1	0	0	0	1.45663	1.31858	0	0.681263	-0.553717	0.342325	0.639249	down	no
MSTRG.10787	.	MSTRG.10787.1	0	1.05703	1.50113	0.235359	0	0.465871	1.69683	0.762846	0.243573	0.605167	up	no
MSTRG.10788	.	MSTRG.10788.1	0.407846	0	0	0.241293	0	0.678117	0.788944	-0.342004	0.384592	0.648852	down	no
MSTRG.10789	.	MSTRG.10789.1	0	0	2.31534	0	0	0.621811	1.28961	0.366937	0.696677	0.878469	up	no
MSTRG.10793	.	MSTRG.10793.1	1.26934	0.599747	1.91254	0.685188	0.335753	0.415296	1.5708	0.651499	0.170743	0.48807	up	no
MSTRG.10799	.	MSTRG.10799.1	0	0.732629	1.4699	0.165086	0.111562	0	1.81681	0.861404	0.141133	0.435795	up	no
MSTRG.108	.	MSTRG.108.1	1.76225	0.774239	1.5368	1.64187	0	1.54202	1.35043	0.433414	0.563679	0.782198	up	no
MSTRG.10800	.	MSTRG.10800.1	0	0	0	1.28732	0	0	1.02699	0.0384278	0.903485	0.945298	up	no
MSTRG.10801	.	MSTRG.10801.1	0.206512	0	2.23487	0	0.19183	0	1.55163	0.633786	0.448529	0.685177	up	no
MSTRG.10802	.	MSTRG.10802.1	0	1.1856	0.945412	0	0	0.575756	1.49589	0.581002	0.374804	0.645184	up	no
MSTRG.10803	.	MSTRG.10803.1	0	0.978343	1.78175	0.50799	0	0	2.15967	1.11081	0.0698888	0.287202	up	no
MSTRG.10804	.	MSTRG.10804.1	0	0	1.75019	0.622101	0	0.359953	1.32946	0.410835	0.572011	0.78884	up	no
MSTRG.10805	.	MSTRG.10805.1	0	0	1.51317	0.343428	0.073483	0	1.44997	0.536019	0.414165	0.655676	up	no
MSTRG.10806	.	MSTRG.10806.1	0	1.70267	0	0	0	0	1.58526	0.66472	0.367045	0.639249	up	no
MSTRG.10811	.	MSTRG.10811.1	1.83947	2.60085	0.931634	1.08523	2.17039	0.965014	1.08268	0.114607	0.818877	0.943419	up	no
MSTRG.10813	.	MSTRG.10813.1	0	0	0	0.424508	1.57781	0	0.635483	-0.654075	0.318055	0.639249	down	no
MSTRG.10814	.	MSTRG.10814.1	0	0	0	0	0.878926	0	0.733777	-0.446586	0.333742	0.639249	down	no
MSTRG.10818	.	MSTRG.10818.2;MSTRG.10818.4;MSTRG.10818.3;MSTRG.10818.5	2.39468	3.49841	5.14506	2.53561	3.44545	5.06451	0.942539	-0.085376	0.862536	0.945298	down	no
MSTRG.10819	.	MSTRG.10819.4	2.63741	3.6353	4.89414	3.98956	2.37445	1.81553	1.65843	0.729815	0.0257385	0.162352	up	no
MSTRG.10823	.	MSTRG.10823.1	9.56467	10.1568	10.9406	7.66418	8.40147	7.27661	1.29823	0.376547	0.0320808	0.182639	up	no
MSTRG.10825	.	MSTRG.10825.1	0	0	0	0.230478	0	0	1.0067	0.00963285	0.903485	0.945298	up	no
MSTRG.10826	.	MSTRG.10826.1	0	0	0	1.71862	0	0	1.03272	0.046451	0.903485	0.945298	up	no
MSTRG.10827	.	MSTRG.10827.1	0	0.611023	0	1.68806	0	0	1.28766	0.364747	0.345509	0.639249	up	no
MSTRG.10832	.	MSTRG.10832.1	0	0	1.52349	0	0	0	1.48974	0.575061	0.406266	0.648852	up	no
MSTRG.10835	DTNBP1	MSTRG.10835.1	0	1.47462	0	1.85052	0	0	1.574	0.654434	0.282751	0.634921	up	no
MSTRG.10846	.	MSTRG.10846.1	0	0	0	1.46086	0	0	1.02941	0.0418243	0.903485	0.945298	up	no
MSTRG.10848	.	MSTRG.10848.1	0	0	0	2.17078	0	0	1.03785	0.0535967	0.903485	0.945298	up	no
MSTRG.10849	.	MSTRG.10849.1	0	0.400729	0	0	0	0	1.16902	0.225304	0.367045	0.639249	up	no
MSTRG.10850	.	MSTRG.10850.1	7.76915	0	0.980943	7.62922	0	0	1.81087	0.856684	0.6715	0.861294	up	no
MSTRG.10854	TMEM170B	MSTRG.10854.1	0	0	0	0	1.22092	0	0.675959	-0.564993	0.333742	0.639249	down	no
MSTRG.10856	.	MSTRG.10856.1	3.80792	3.06528	3.72156	3.40246	3.44643	3.35889	1.00306	0.00440072	0.967688	0.98169	up	no
MSTRG.10860	.	MSTRG.10860.1	3.27892	3.13996	3.0905	3.51299	3.44297	3.37337	0.938697	-0.0912693	0.0660344	0.276901	down	no
MSTRG.10861	.	MSTRG.10861.1	1.85784	1.32293	2.01997	1.99944	1.88843	1.92633	0.915059	-0.128063	0.480131	0.710682	down	no
MSTRG.10869	.	MSTRG.10869.1	0.41981	0.519243	0.932576	1.70142	1.02211	1.05683	0.827482	-0.2732	0.165636	0.47973	down	no
MSTRG.1087	.	MSTRG.1087.1	0	1.64705	0	0	0	0	1.57006	0.650818	0.367045	0.639249	up	no
MSTRG.10874	.	MSTRG.10874.1	0	0.95209	0	1.73208	0	1.54614	0.849051	-0.236076	0.748336	0.915741	down	no
MSTRG.10877	RIOK1	MSTRG.10877.1	0	0.227035	0	1.94916	0	0	1.13841	0.187021	0.616064	0.821397	up	no
MSTRG.10878	.	MSTRG.10878.1	0	0	4.31368	2.83305	4.09759	0	0.963786	-0.0532152	0.971208	0.98393	down	no
MSTRG.10880	.	MSTRG.10880.1	0	0	1.85933	0	2.80789	2.62993	0.405837	-1.30103	0.26508	0.622645	down	no
MSTRG.10882	.	MSTRG.10882.1	0	0	0	1.71805	0	0	1.03271	0.0464413	0.903485	0.945298	up	no
MSTRG.10885	.	MSTRG.10885.1	0	0.420813	0	0	1.63218	0	0.731806	-0.450467	0.54462	0.765574	down	no
MSTRG.10886	.	MSTRG.10886.1	0	0.37235	0	1.69907	0	0	1.1956	0.257735	0.458256	0.693105	up	no
MSTRG.10887	.	MSTRG.10887.1	0	0	1.90192	0	0	0	1.58213	0.661869	0.406266	0.648852	up	no
MSTRG.10888	.	MSTRG.10888.1	0	0.015746	0	1.43369	0	0.843746	0.744272	-0.426099	0.387268	0.648852	down	no
MSTRG.10890	.	MSTRG.10890.1	0	0	0	2.04565	0.971814	1.08479	0.499015	-1.00285	0.0068507	0.0830876	down	yes
MSTRG.10892	.	MSTRG.10892.1	0	0	0.834027	1.48536	0	0.625195	1.02796	0.0397802	0.939788	0.965788	up	no
MSTRG.10893	.	MSTRG.10893.1	0	0	0.513971	1.58434	1.52196	0	0.782822	-0.353244	0.578208	0.793181	down	no
MSTRG.10898	.	MSTRG.10898.1	0.105036	0.18122	0	1.52269	0	0	1.12474	0.169594	0.654351	0.848752	up	no
MSTRG.10915	BPHL	MSTRG.10915.1	0	0.957454	0	1.50607	0	0.917395	0.988468	-0.0167337	0.977408	0.98727	down	no
MSTRG.10921	.	MSTRG.10921.1	6.92955	6.88438	0	3.32393	3.37791	4.00677	0.688437	-0.538604	0.711295	0.889531	down	no
MSTRG.10926	.	MSTRG.10926.1	1.06032	1.32421	1.26714	2.01819	2.3725	0	1.2954	0.3734	0.622575	0.826404	up	no
MSTRG.10927	.	MSTRG.10927.1	0.935767	1.76607	0.580626	1.3055	1.67696	1.34484	0.835983	-0.258454	0.500057	0.727544	down	no
MSTRG.10930	DUSP22	MSTRG.10930.1	0	0	0	1.46623	0	0	1.02949	0.0419256	0.903485	0.945298	up	no
MSTRG.10933	.	MSTRG.10933.1	0.071054	0	0	1.49826	0	0	1.03743	0.0530184	0.892467	0.945298	up	no
MSTRG.10937	TXNL4A	MSTRG.10937.1	2.69937	0	0.867813	1.59191	1.3874	0.554988	0.796289	-0.328636	0.706386	0.885803	down	no
MSTRG.10941	.	MSTRG.10941.1	0	0	0	0	1.47872	0	0.640489	-0.642753	0.333742	0.639249	down	no
MSTRG.10945	.	MSTRG.10945.1	0.926212	1.58324	0.93587	0	0	0.288422	1.92807	0.947157	0.0337381	0.187236	up	no
MSTRG.10948	.	MSTRG.10948.1	0	0.048527	0	0.967146	0	1.50495	0.635463	-0.65412	0.310949	0.639249	down	no
MSTRG.10957	.	MSTRG.10957.1	0	0	2.01847	2.29915	2.89043	1.9255	0.480095	-1.05861	0.24346	0.605002	down	no
MSTRG.10960	.	MSTRG.10960.1	1.52918	0	0	0	0	0	1.10332	0.141845	0.803436	0.934297	up	no
MSTRG.10961	.	MSTRG.10961.1	0	0	0	1.46409	0.109934	0	0.978085	-0.0319678	0.921586	0.956612	down	no
MSTRG.10962	.	MSTRG.10962.1	0	0	0	0	0	1.26832	0.641837	-0.63972	0.270656	0.622645	down	no
MSTRG.10963	.	MSTRG.10963.1	0	0	0.83514	0	1.49812	0	0.82869	-0.271096	0.729834	0.902786	down	no
MSTRG.10969	RTTN	MSTRG.10969.1	0	0	0	1.80355	0	0	1.03374	0.0478796	0.903485	0.945298	up	no
MSTRG.10979	TMX3	MSTRG.10979.1	1.14508	0	0	0.607798	0	1.58137	0.658851	-0.601976	0.439665	0.677743	down	no
MSTRG.10980	TMX3	MSTRG.10980.1	0	0	0	1.47399	0	0	1.02959	0.0420715	0.903485	0.945298	up	no
MSTRG.10984	ELP2	MSTRG.10984.2	1.68982	2.25174	1.79238	0.748196	0.644612	0.596407	1.84794	0.885922	0.00239014	0.0519953	up	no
MSTRG.10987	ELP2	MSTRG.10987.1	0	0	0	1.83662	0.28642	0	0.913886	-0.129915	0.727248	0.900814	down	no
MSTRG.10992	.	MSTRG.10992.1	1.78679	1.70725	2.48062	3.44933	3.79085	3.43278	0.657162	-0.605679	0.0349861	0.19133	down	no
MSTRG.10993	ENSBTAG00000012426	MSTRG.10993.1	0.577415	0.459332	1.36394	2.23586	2.16829	0.977971	0.738216	-0.437885	0.336349	0.639249	down	no
MSTRG.10999	.	MSTRG.10999.1	0	0	1.5209	0	0.650328	0.240351	1.03631	0.0514586	0.943963	0.967679	up	no
MSTRG.11	.	MSTRG.11.1	0	0.367256	1.87771	0.672033	0.757503	0	1.40482	0.49039	0.482857	0.712903	up	no
MSTRG.110	.	MSTRG.110.3;MSTRG.110.2;MSTRG.110.4	5.23699	3.82643	7.18411	3.93867	2.8765	2.87403	1.61913	0.69522	0.117285	0.390501	up	no
MSTRG.11003	.	MSTRG.11003.1	0	0.154919	0.184208	0	0.387878	0	0.978906	-0.0307585	0.905914	0.946707	down	no
MSTRG.11008	.	MSTRG.11008.1	0	0	1.75739	0	0	0	1.5477	0.63013	0.406266	0.648852	up	no
MSTRG.11013	OSBPL1A	MSTRG.11013.1	1.96653	3.35589	0	7.47461	9.13739	0	0.762723	-0.390769	0.825466	0.945298	down	no
MSTRG.11018	CABYR	MSTRG.11018.1	0	0	0	1.47508	0	0	1.02961	0.0420921	0.903485	0.945298	up	no
MSTRG.11019	.	MSTRG.11019.1	0	0	0	1.48212	0	0	1.0297	0.042224	0.903485	0.945298	up	no
MSTRG.11021	TTC39C	MSTRG.11021.1	0	0	0	1.95972	0	0	1.03555	0.0503974	0.903485	0.945298	up	no
MSTRG.11022	TTC39C	MSTRG.11022.1	0.186213	2.35013	0	0	0.336974	0.267584	1.35997	0.443575	0.604785	0.813484	up	no
MSTRG.11023	TTC39C	MSTRG.11023.1	0	0	0	2.17431	0	0	1.03789	0.0536484	0.903485	0.945298	up	no
MSTRG.11024	TTC39C	MSTRG.11024.1	0	1.78129	0	0.672491	1.73985	0	0.995921	-0.00589724	0.994925	0.997926	down	no
MSTRG.11026	.	MSTRG.11026.1	0	1.20822	0.872868	0	0	0	1.8914	0.919452	0.109447	0.375117	up	no
MSTRG.11028	.	MSTRG.11028.1	0	0.651919	0	0	0	1.64118	0.745869	-0.423006	0.584383	0.79873	down	no
MSTRG.11029	.	MSTRG.11029.1	0	1.46375	0	0	0	0	1.5187	0.602839	0.367045	0.639249	up	no
MSTRG.11030	.	MSTRG.11030.1	0	0.843989	0	1.38282	0	0.221309	1.22544	0.293295	0.488943	0.71808	up	no
MSTRG.11039	ENSBTAG00000008705	MSTRG.11039.1	0	0.481792	0	0.0422	0.042777	0	1.17705	0.235177	0.408173	0.6509	up	no
MSTRG.11050	GREB1L	MSTRG.11050.1	0.684708	0	0.841363	0	0	0	1.3746	0.459016	0.299616	0.639249	up	no
MSTRG.11052	GREB1L	MSTRG.11052.1	0	0	1.50896	0	2.13125	1.13006	0.563564	-0.82735	0.386379	0.648852	down	no
MSTRG.11053	GREB1L	MSTRG.11053.1	0	1.18439	1.58626	0	1.41387	0	1.4032	0.488725	0.592585	0.804334	up	no
MSTRG.11056	.	MSTRG.11056.1	0	0.55313	1.22065	0	1.70028	1.12932	0.70529	-0.503711	0.523009	0.747585	down	no
MSTRG.11058	.	MSTRG.11058.1	0.889516	1.87064	0.636792	0.983643	0.524437	0.463314	1.45835	0.544337	0.180773	0.504819	up	no
MSTRG.11070	.	MSTRG.11070.1	1.09617	1.53233	0	1.4699	0	0	1.71277	0.77633	0.346844	0.639249	up	no
MSTRG.11071	.	MSTRG.11071.1	1.22728	1.00721	1.61727	1.54171	1.48261	1.32428	0.950444	-0.0733268	0.673796	0.862787	down	no
MSTRG.11075	DLGAP1	MSTRG.11075.1	0.288776	0	0	1.11433	1.12957	0.1367	0.67747	-0.561771	0.2849	0.636024	down	no
MSTRG.11078	EPB41L3	MSTRG.11078.1	0	1.48309	0.609233	0	1.01687	0	1.32582	0.406883	0.598414	0.809107	up	no
MSTRG.11081	TWSG1	MSTRG.11081.1	0	0	0	0	0	1.61983	0.593678	-0.752247	0.270656	0.622645	down	no
MSTRG.11082	.	MSTRG.11082.1	0	0.150655	1.54818	0	0	0	1.59652	0.674931	0.309685	0.639249	up	no
MSTRG.11090	.	MSTRG.11090.1	0	0	2.14121	0	0	0	1.63705	0.711095	0.406266	0.648852	up	no
MSTRG.11092	.	MSTRG.11092.1	0	0	0	2.2235	0	0	1.0384	0.0543625	0.903485	0.945298	up	no
MSTRG.11098	.	MSTRG.11098.1	5.2994	4.55457	5.50467	3.79988	4.73811	3.8017	1.14973	0.201293	0.240722	0.600396	up	no
MSTRG.11104	SPIRE1	MSTRG.11104.1	3.12526	2.68701	3.74289	1.43392	3.25946	2.64744	1.04287	0.0605632	0.820714	0.944381	up	no
MSTRG.11111	.	MSTRG.11111.1	0.407112	0.162091	0.848037	8.7105	9.71369	7.43664	0.153344	-2.70515	0.00286865	0.0555963	down	yes
MSTRG.11113	SLC14A2	MSTRG.11113.1	2.06312	1.31764	1.84853	2.06917	2.39573	2.71873	0.729024	-0.455962	0.0381041	0.201614	down	no
MSTRG.11130	ENSBTAG00000032964	MSTRG.11130.1	5.69428	0	0	0	0	3.62951	0.533553	-0.906298	0.482644	0.712743	down	no
MSTRG.11131	.	MSTRG.11131.1	0	2.32335	0	0.476936	0	0	1.76669	0.821048	0.324846	0.639249	up	no
MSTRG.11132	.	MSTRG.11132.1	0	0	0	1.52388	0	0	1.03025	0.0429987	0.903485	0.945298	up	no
MSTRG.11133	.	MSTRG.11133.1	0	0	1.68143	0	0	0	1.5292	0.612776	0.406266	0.648852	up	no
MSTRG.11135	.	MSTRG.11135.1	0	1.79796	1.70274	2.26726	2.23576	2.2877	0.75759	-0.400511	0.532012	0.754886	down	no
MSTRG.11139	ENSBTAG00000011893	MSTRG.11139.1	0	0	1.09707	1.51679	0.460555	1.27677	0.753709	-0.407921	0.493615	0.722055	down	no
MSTRG.11140	.	MSTRG.11140.1	0	0	1.54237	0	0.284169	0.309509	1.14233	0.191978	0.784086	0.934297	up	no
MSTRG.11143	ENSBTAG00000032961	MSTRG.11143.1	0	0	0	0	2.40245	0	0.548271	-0.867039	0.333742	0.639249	down	no
MSTRG.11144	ENSBTAG00000032961	MSTRG.11144.1	0	0	0	0	2.41791	0	0.547052	-0.870251	0.333742	0.639249	down	no
MSTRG.11145	.	MSTRG.11145.1	4.42618	0	0	0	0	0	1.19626	0.258536	0.803436	0.934297	up	no
MSTRG.11148	.	MSTRG.11148.1	4.63069	4.68071	5.31628	4.633	4.82214	4.96478	1.00599	0.00861788	0.921008	0.956263	up	no
MSTRG.11151	.	MSTRG.11151.1	1.61782	0.332301	1.92629	1.38984	1.66475	1.64803	0.75359	-0.408148	0.440349	0.678442	down	no
MSTRG.11154	.	MSTRG.11154.1	0	0	0	0	0	0.623041	0.76936	-0.378269	0.270656	0.622645	down	no
MSTRG.11155	.	MSTRG.11155.1	0.217943	1.93418	0	0	0	0	1.68157	0.749807	0.326181	0.639249	up	no
MSTRG.11158	.	MSTRG.11158.1	1.26978	0	1.66593	0	0	0	1.6638	0.734478	0.299061	0.639249	up	no
MSTRG.11159	.	MSTRG.11159.1	0	0	1.44226	0	0	0.824971	1.0606	0.0848772	0.912391	0.950324	up	no
MSTRG.11165	DYM	MSTRG.11165.1	0	0	1.51374	0.53052	0	0	1.50778	0.592424	0.365418	0.639249	up	no
MSTRG.11168	DYM	MSTRG.11168.1	0	0	1.7492	0	0	0.412268	1.28224	0.358662	0.646368	0.842877	up	no
MSTRG.11176	.	MSTRG.11176.1	0	0	5.16429	6.39146	2.94279	8.18748	0.358278	-1.48085	0.32327	0.639249	down	no
MSTRG.11188	MEX3C	MSTRG.11188.1	0.405544	0.865581	2.37217	0.467668	1.36912	1.41219	0.961562	-0.0565478	0.930721	0.961321	down	no
MSTRG.11190	.	MSTRG.11190.1	1.46895	1.0663	1.76168	0	0.191453	0	2.18926	1.13044	0.0101327	0.100619	up	yes
MSTRG.11191	.	MSTRG.11191.1	0	1.55337	0.192736	0	0	0.101259	1.58105	0.660887	0.31188	0.639249	up	no
MSTRG.11192	.	MSTRG.11192.1	0	1.60673	0	0.204935	0.479217	0	1.29414	0.371992	0.602814	0.811967	up	no
MSTRG.11193	.	MSTRG.11193.1	0	0	0	1.51381	0	0.6059	0.797102	-0.327163	0.454358	0.689682	down	no
MSTRG.11197	.	MSTRG.11197.1	3.91397	3.97853	5.02011	3.54138	2.9814	3.39791	1.28955	0.36687	0.0695628	0.286211	up	no
MSTRG.11199	.	MSTRG.11199.1	0	2.50303	0	0	0	0	1.78774	0.838138	0.367045	0.639249	up	no
MSTRG.112	.	MSTRG.112.1	0	1.87934	1.56105	0	0	0	2.44748	1.2913	0.10605	0.368978	up	no
MSTRG.11213	MALT1	MSTRG.11213.1	0	0.206715	0.45627	1.82909	2.11516	1.2787	0.486186	-1.04042	0.0242722	0.157449	down	yes
MSTRG.11217	.	MSTRG.11217.1	1.47715	0	0	0	0	0.18455	1.00444	0.00638511	0.990336	0.995646	up	no
MSTRG.11218	.	MSTRG.11218.1	1.53906	0	0	0.301325	0	0.095298	1.05964	0.0835772	0.898196	0.945298	up	no
MSTRG.11220	.	MSTRG.11220.1	1.42039	0	1.88887	0.130146	0.174566	0.135819	1.50157	0.586476	0.421633	0.661957	up	no
MSTRG.11228	.	MSTRG.11228.1;MSTRG.11228.2	1.70681	7.14993	6.56434	3.34122	0.877732	3.64237	2.35367	1.23491	0.187124	0.515184	up	no
MSTRG.11231	.	MSTRG.11231.1	0.849793	0.832419	0.971637	1.56948	1.90126	1.96344	0.642515	-0.638198	0.00317515	0.0581862	down	no
MSTRG.11232	.	MSTRG.11232.1	0.543174	0.295107	0.034536	1.99394	1.77826	0.892673	0.531961	-0.910608	0.0838659	0.320967	down	no
MSTRG.11234	.	MSTRG.11234.1	3.90343	3.90041	5.02711	7.01013	6.82234	6.50853	0.700786	-0.512955	0.0289192	0.17301	down	no
MSTRG.11237	.	MSTRG.11237.1	0	0	0	1.52997	0	0	1.03033	0.0431107	0.903485	0.945298	up	no
MSTRG.11240	.	MSTRG.11240.1	0	1.66177	0	0	0.595619	0.537665	0.991444	-0.0123965	0.98718	0.993614	down	no
MSTRG.11243	BCL2	MSTRG.11243.1	2.67964	2.47071	1.67131	0.325353	0.59681	0.479146	2.02436	1.01747	0.00998138	0.0997999	up	yes
MSTRG.11271	.	MSTRG.11271.1	0.204182	1.40775	0	0	0	0	1.53248	0.615872	0.320841	0.639249	up	no
MSTRG.1129	.	MSTRG.1129.1	0	0.709305	0	0	1.72113	2.02915	0.430461	-1.21604	0.142511	0.43816	down	no
MSTRG.1130	.	MSTRG.1130.1	0	0.586741	0	1.28851	0	1.22746	0.824504	-0.278402	0.642877	0.840553	down	no
MSTRG.1131	.	MSTRG.1131.1	0.622492	0	0	0	1.64804	0	0.652678	-0.615558	0.377442	0.647588	down	no
MSTRG.11333	.	MSTRG.11333.1	2.88832	6.9932	4.7158	3.22488	3.58529	2.67614	1.57142	0.652064	0.175475	0.495422	up	no
MSTRG.11334	.	MSTRG.11334.1	0	2.23399	0	0	0.217648	0	1.56404	0.645276	0.460915	0.695302	up	no
MSTRG.11335	.	MSTRG.11335.1	0.901958	0.306452	0	0	0.269909	0	1.07759	0.107803	0.766343	0.9281	up	no
MSTRG.11344	.	MSTRG.11344.1	0	0	0	2.34597	0	0	1.03965	0.0560944	0.903485	0.945298	up	no
MSTRG.11351	.	MSTRG.11351.1	0.403925	0.306497	0.264835	0.162812	1.15386	0.363117	0.756986	-0.401662	0.263636	0.622645	down	no
MSTRG.11362	TRAP1	MSTRG.11362.1	1.24191	1.94389	0	0	0	0	1.79663	0.845292	0.278346	0.631708	up	no
MSTRG.11363	TRAP1	MSTRG.11363.1	0	1.62234	0	0	0	0	1.56325	0.644546	0.367045	0.639249	up	no
MSTRG.11365	ENSBTAG00000009200	MSTRG.11365.1	0.603919	0	0.739337	0	1.05773	0	0.936362	-0.0948618	0.869075	0.945298	down	no
MSTRG.11393	.	MSTRG.11393.1	1.91711	2.68234	2.94351	2.31072	2.3874	2.40306	1.0888	0.122737	0.510353	0.736175	up	no
MSTRG.11400	CLEC16A	MSTRG.11400.1	0	0.282352	0.134293	2.15678	0	0	1.22939	0.297946	0.397816	0.648852	up	no
MSTRG.11402	.	MSTRG.11402.1	1.37831	1.64631	2.67534	0.139728	0.188852	0	2.78045	1.47532	0.0101364	0.100619	up	yes
MSTRG.11404	.	MSTRG.11404.1	0	0	0.300908	1.77883	0	0	1.15741	0.210898	0.575846	0.791367	up	no
MSTRG.11407	.	MSTRG.11407.1	0	1.23682	2.08814	1.74418	0	0.917735	1.71362	0.777048	0.260778	0.622645	up	no
MSTRG.11414	SNX29	MSTRG.11414.1	0	0.472279	0	0	0	0	1.19633	0.258611	0.367045	0.639249	up	no
MSTRG.11415	SNX29	MSTRG.11415.1	0	0.397859	0	1.48578	0	0	1.20266	0.266225	0.414846	0.656291	up	no
MSTRG.11416	SNX29	MSTRG.11416.1	0	2.04744	0	0.232153	0.627539	0	1.3285	0.409801	0.625845	0.828695	up	no
MSTRG.11417	SNX29	MSTRG.11417.1	0.076347	0	0.093975	1.45895	0	0	1.07836	0.108835	0.770001	0.930262	up	no
MSTRG.11418	.	MSTRG.11418.1	0	0.957349	0	0	0	0	1.3651	0.449006	0.367045	0.639249	up	no
MSTRG.11420	.	MSTRG.11420.1	0.976694	1.30252	1.38062	0.368985	1.5102	1.53439	0.893265	-0.16284	0.634707	0.835278	down	no
MSTRG.1144	SNORA79	MSTRG.1144.1	2.16409	0.729177	1.09084	0.551592	0.729009	1.4107	0.963173	-0.0541328	0.854019	0.945298	down	no
MSTRG.11443	.	MSTRG.11443.1	0	1.70588	0	0.119821	0	0	1.59192	0.670768	0.351137	0.639249	up	no
MSTRG.11449	COQ7	MSTRG.11449.1	0	0	0	1.61031	0	0	1.03137	0.0445627	0.903485	0.945298	up	no
MSTRG.11451	TMC7	MSTRG.11451.1	2.32977	2.14027	4.0958	1.83804	2.92589	2.8915	0.985811	-0.0206168	0.956354	0.975092	down	no
MSTRG.11452	TMC7	MSTRG.11452.1	3.86311	4.46273	4.19606	4.94587	6.5026	6.16423	0.716287	-0.481391	0.0359595	0.194627	down	no
MSTRG.1146	.	MSTRG.1146.1	1.79321	1.65169	1.7448	0.736564	0	2.28031	1.44802	0.534081	0.487716	0.716828	up	no
MSTRG.11460	C16orf62	MSTRG.11460.1	0.636271	0	0.232847	1.27497	0.332042	0.836794	0.739991	-0.434421	0.372167	0.643146	down	no
MSTRG.11461	C16orf62	MSTRG.11461.1	0	2.40171	0	0	0	0	1.76359	0.818517	0.367045	0.639249	up	no
MSTRG.11462	C16orf62	MSTRG.11462.1	0	1.85906	0	0	0	0	1.62713	0.702329	0.367045	0.639249	up	no
MSTRG.11466	REXO5	MSTRG.11466.1	0.131092	0	0	1.4685	0.116751	0	0.988019	-0.0173894	0.965257	0.980155	down	no
MSTRG.11467	REXO5	MSTRG.11467.1	0	0	0.585611	1.7646	0	0	1.26016	0.33361	0.436028	0.674556	up	no
MSTRG.11470	LYRM1	MSTRG.11470.1	0	0.174361	0.16586	0.79736	0	1.04437	0.796361	-0.328505	0.492411	0.721126	down	no
MSTRG.11478	.	MSTRG.11478.1	0	0	0	1.3232	1.67819	1.35249	0.398711	-1.32659	0.000508022	0.0298546	down	yes
MSTRG.11479	.	MSTRG.11479.1	0	1.77845	0	0	0	0.243623	1.42693	0.512913	0.504442	0.731213	up	no
MSTRG.11481	.	MSTRG.11481.1	0	0	0	2.34265	0	0	1.03961	0.0560483	0.903485	0.945298	up	no
MSTRG.11482	.	MSTRG.11482.1	0	0	0.413573	0	0	0	1.16073	0.21503	0.406266	0.648852	up	no
MSTRG.11485	.	MSTRG.11485.1	1.19706	3.05374	2.13814	0.844986	1.75406	0.8169	1.52762	0.611283	0.255729	0.622645	up	no
MSTRG.11486	.	MSTRG.11486.1	0	0	2.59346	0	0	0	1.73467	0.794659	0.406266	0.648852	up	no
MSTRG.11492	.	MSTRG.11492.1	0	1.45449	0	0	0	0	1.51606	0.600323	0.367045	0.639249	up	no
MSTRG.11493	.	MSTRG.11493.1	0	1.29293	0	1.03137	0	1.63809	0.88887	-0.169955	0.836112	0.945298	down	no
MSTRG.11496	.	MSTRG.11496.1	0	0	0	2.16128	0	0	1.03775	0.0534574	0.903485	0.945298	up	no
MSTRG.11501	NDUFAB1	MSTRG.11501.1	1.75316	0	0	0	0	0	1.11328	0.154817	0.803436	0.934297	up	no
MSTRG.11508	.	MSTRG.11508.1	3.05088	0	1.62271	4.59406	3.4703	2.87767	0.427501	-1.226	0.23597	0.593948	down	no
MSTRG.11514	.	MSTRG.11514.1	0	0	0	0.208938	0	0	1.00613	0.00881261	0.903485	0.945298	up	no
MSTRG.11515	.	MSTRG.11515.3	0.358908	0	1.69651	1.43782	0.570374	1.74452	0.75597	-0.403599	0.586033	0.799783	down	no
MSTRG.11519	IL4R	MSTRG.11519.1	0.386966	0.135969	0.20322	0.27018	0.120062	0.155333	1.04842	0.0682192	0.658709	0.851875	up	no
MSTRG.11523	IL21R	MSTRG.11523.1	0.593058	0	0.799192	4.06159	0	0	1.42542	0.51139	0.550891	0.771328	up	no
MSTRG.1153	KATNBL1	MSTRG.1153.1	0	1.79875	0	0	0	0	1.61113	0.688075	0.367045	0.639249	up	no
MSTRG.11535	.	MSTRG.11535.1	0	2.05975	0	0	0	0	1.6791	0.747685	0.367045	0.639249	up	no
MSTRG.1154	KATNBL1	MSTRG.1154.1	0	1.51587	0	0	0	0	1.53351	0.616837	0.367045	0.639249	up	no
MSTRG.11549	SGF29	MSTRG.11549.1	1.66336	0.14349	0	0	0	0	1.1805	0.239393	0.677183	0.86491	up	no
MSTRG.1155	KATNBL1	MSTRG.1155.1	0	0	1.20761	0	0.618051	0	1.11052	0.151235	0.821078	0.944584	up	no
MSTRG.1156	KATNBL1	MSTRG.1156.1	1.01945	0.620773	1.69772	1.65965	0.747706	0.407191	1.34736	0.430134	0.320476	0.639249	up	no
MSTRG.1157	KATNBL1	MSTRG.1157.1	0	0	1.63058	0	0	0	1.51664	0.600881	0.406266	0.648852	up	no
MSTRG.11579	.	MSTRG.11579.1	0	0.774709	0	1.50856	0	0	1.34372	0.426233	0.303312	0.639249	up	no
MSTRG.1158	KATNBL1	MSTRG.1158.1	1.83201	0	0	0.557167	0	0	1.13265	0.179702	0.823706	0.945298	up	no
MSTRG.11581	.	MSTRG.11581.1	0	0	0.097617	1.70982	0.766048	0.325166	0.698122	-0.518449	0.113669	0.383921	down	no
MSTRG.11586	.	MSTRG.11586.1	0	0	1.60119	0	0	0	1.50932	0.593902	0.406266	0.648852	up	no
MSTRG.11603	.	MSTRG.11603.1	0	0	0	0.267708	0.090456	0	0.965736	-0.0502995	0.573887	0.790191	down	no
MSTRG.11604	.	MSTRG.11604.1	0	1.68512	0	0	0	0	1.58048	0.660365	0.367045	0.639249	up	no
MSTRG.11605	STX4	MSTRG.11605.1	3.12458	2.96182	3.6547	0.285676	0.233217	0.058373	3.76167	1.91137	0.000646111	0.0322714	up	yes
MSTRG.11621	.	MSTRG.11621.1	0.537133	1.01383	1.29212	0	0.220645	0.2216	1.6836	0.751548	0.0678578	0.281351	up	no
MSTRG.11635	ENSBTAG00000014448	MSTRG.11635.1	1.69286	0	1.38474	0.529123	0	0.57855	1.27857	0.354526	0.635005	0.835393	up	no
MSTRG.11636	ENSBTAG00000014448	MSTRG.11636.1	0	1.76144	0	0	0	0	1.60114	0.679101	0.367045	0.639249	up	no
MSTRG.11638	ENSBTAG00000014448	MSTRG.11638.1	0.058718	1.5196	0	0	0	0	1.54387	0.626549	0.352156	0.639249	up	no
MSTRG.11643	.	MSTRG.11643.1	0	1.97286	0	0	0	0	1.65683	0.728423	0.367045	0.639249	up	no
MSTRG.11651	.	MSTRG.11651.1	0	0	1.52113	0	0	0	1.48914	0.57448	0.406266	0.648852	up	no
MSTRG.11652	.	MSTRG.11652.1	0	0	0	1.93505	0	0	1.03527	0.0500087	0.903485	0.945298	up	no
MSTRG.11655	.	MSTRG.11655.1	0.676998	0	0	1.56758	0	0	1.08887	0.12283	0.855766	0.945298	up	no
MSTRG.11656	.	MSTRG.11656.1	0.863929	0.843791	0	0	1.82008	0	0.852709	-0.229874	0.770436	0.930693	down	no
MSTRG.11657	.	MSTRG.11657.1	0.706208	0	0	1.24197	0	0.436504	0.892708	-0.163739	0.790152	0.934297	down	no
MSTRG.11661	.	MSTRG.11661.1	0	0.732489	1.05885	1.3212	1.83123	1.4093	0.674294	-0.568551	0.269057	0.622645	down	no
MSTRG.11662	.	MSTRG.11662.1	0	0	0	1.47151	0	0	1.02956	0.0420249	0.903485	0.945298	up	no
MSTRG.11664	.	MSTRG.11664.1	0.138047	0	0	0	1.5772	0	0.637027	-0.650573	0.336574	0.639249	down	no
MSTRG.11665	.	MSTRG.11665.1	0.021515	0.16704	0.264828	0	0.961247	0	0.855913	-0.224464	0.652631	0.847584	down	no
MSTRG.11669	.	MSTRG.11669.1	6.4274	5.96499	6.57746	5.58041	6.16246	8.27678	0.88019	-0.184114	0.328838	0.639249	down	no
MSTRG.11671	ENSBTAG00000047264	MSTRG.11671.1;MSTRG.11671.2	40.9683	42.4387	39.8956	22.2085	27.635	32.8563	1.33596	0.417874	0.0597112	0.260946	up	no
MSTRG.11672	ENSBTAG00000047264	MSTRG.11672.1;MSTRG.11672.2;MSTRG.11672.3;MSTRG.11672.4;MSTRG.11672.5;MSTRG.11672.6;MSTRG.11672.10;MSTRG.11672.9;MSTRG.11672.7;MSTRG.11672.8	64.3635	111.003	38.6314	58.2448	145.952	104.316	0.535311	-0.901552	0.290179	0.639249	down	no
MSTRG.11673	.	MSTRG.11673.1;MSTRG.11673.2;MSTRG.11673.3;MSTRG.11673.4;MSTRG.11673.5;MSTRG.11673.6;MSTRG.11673.7;MSTRG.11673.8;MSTRG.11673.9;MSTRG.11673.10;MSTRG.11673.11;MSTRG.11673.12;MSTRG.11673.13	245.273	810.049	293.855	132.077	300.195	183.445	1.94986	0.963371	0.350547	0.639249	up	no
MSTRG.11674	5_8S_rRNA	MSTRG.11674.1;MSTRG.11674.2;MSTRG.11674.3;MSTRG.11674.9;MSTRG.11674.10;MSTRG.11674.8;MSTRG.11674.6;MSTRG.11674.5;MSTRG.11674.7;MSTRG.11674.15;MSTRG.11674.14;MSTRG.11674.13;MSTRG.11674.16;MSTRG.11674.18;MSTRG.11674.19;MSTRG.11674.20	719.38	552.03	521.19	306.19	419.083	462.702	1.23949	0.30975	0.0212949	0.147908	up	no
MSTRG.11676	5_8S_rRNA	MSTRG.11676.3;MSTRG.11676.2;MSTRG.11676.1	0	111.584	0	0	0	0	8.9267	3.15813	0.367045	0.639249	up	no
MSTRG.11680	.	MSTRG.11680.1	0	1.68893	0.510361	0.303909	0	0	1.90503	0.92981	0.122136	0.399924	up	no
MSTRG.11681	.	MSTRG.11681.1	1.66124	0	0	0	0.529011	0	0.900602	-0.151039	0.801191	0.934297	down	no
MSTRG.1169	.	MSTRG.1169.1	0.366871	0	0.652522	0	0	1.48344	0.784229	-0.350654	0.590916	0.802783	down	no
MSTRG.11696	BAZ1B	MSTRG.11696.1	0	0	0	1.73585	0	0	1.03293	0.0467444	0.903485	0.945298	up	no
MSTRG.11697	BAZ1B	MSTRG.11697.1	0	0	2.08657	0	0	0	1.62472	0.700194	0.406266	0.648852	up	no
MSTRG.11708	.	MSTRG.11708.1	0	0	0	0	1.39224	0	0.651751	-0.617607	0.333742	0.639249	down	no
MSTRG.11719	PRKRIP1	MSTRG.11719.1	0	0.830694	0	2.0214	0	0	1.37139	0.455637	0.321738	0.639249	up	no
MSTRG.11727	.	MSTRG.11727.1	0.493977	0.613931	0.521844	2.36446	1.07976	0	1.13299	0.18013	0.72713	0.900752	up	no
MSTRG.1173	FAM98B	MSTRG.1173.1	1.47655	0	0.195145	0	0	0	1.1887	0.249381	0.63139	0.832858	up	no
MSTRG.11733	AP1S1	MSTRG.11733.1	0	1.72471	0	0	0	0	1.59124	0.67015	0.367045	0.639249	up	no
MSTRG.1174	.	MSTRG.1174.1	0	1.56302	0	0	0	0	1.54676	0.629249	0.367045	0.639249	up	no
MSTRG.11741	.	MSTRG.11741.1	0.221744	0.197349	0.262982	1.47285	0	0	1.26412	0.338131	0.36702	0.639249	up	no
MSTRG.11745	FBXO24	MSTRG.11745.1	1.67814	2.14328	2.06686	2.64298	2.42268	2.64369	0.865375	-0.208603	0.087848	0.330795	down	no
MSTRG.11753	STAG3	MSTRG.11753.2	0.152025	0.109034	0.215597	4.43592	4.32595	3.69768	0.232946	-2.10193	0.000178426	0.0224641	down	yes
MSTRG.1176	.	MSTRG.1176.1	0	0	0.318604	1.64876	0	0	1.16237	0.217065	0.550251	0.770735	up	no
MSTRG.1178	.	MSTRG.1178.1	0.208775	0	0	1.83338	0	0	1.05508	0.0773563	0.880322	0.945298	up	no
MSTRG.11789	.	MSTRG.11789.1	1.59304	1.34123	0	0	0	0	1.64079	0.714395	0.303789	0.639249	up	no
MSTRG.118	.	MSTRG.118.1	0	0	0.712671	2.54128	2.27987	0	0.733028	-0.44806	0.583486	0.79778	down	no
MSTRG.1180	.	MSTRG.1180.1	0	0	0	1.54538	0	0	1.03053	0.0433928	0.903485	0.945298	up	no
MSTRG.11805	.	MSTRG.11805.1	0	0	0	2.85254	0	0	1.04438	0.0626421	0.903485	0.945298	up	no
MSTRG.11806	.	MSTRG.11806.1	1.00577	0	0	2.57235	0	0	1.12158	0.165535	0.85584	0.945298	up	no
MSTRG.11817	RBAK	MSTRG.11817.1	1.44697	1.53219	1.62377	1.14529	0	1.42167	1.6266	0.701858	0.27461	0.627372	up	no
MSTRG.11821	.	MSTRG.11821.1	0	0	1.09791	1.58655	0	0	1.41858	0.504452	0.363498	0.639249	up	no
MSTRG.11824	.	MSTRG.11824.1	0.183813	0.118925	0.113127	1.81685	0	0.401184	0.967368	-0.0478629	0.913285	0.950752	down	no
MSTRG.11825	.	MSTRG.11825.1	0	1.7799	0	0	0	0	1.60609	0.683556	0.367045	0.639249	up	no
MSTRG.11831	.	MSTRG.11831.1	0.697777	0.212449	0	0.378657	1.53168	0.834543	0.533277	-0.907042	0.0404595	0.208021	down	no
MSTRG.11833	SDK1	MSTRG.11833.1	1.40313	0.831048	1.12569	0.61797	0.852739	1.60703	0.897638	-0.155795	0.480229	0.710732	down	no
MSTRG.1184	.	MSTRG.1184.1	0	0.445831	0	1.9252	0	0	1.22803	0.296344	0.435258	0.673542	up	no
MSTRG.1185	.	MSTRG.1185.1	0.369978	0.468855	0	0	1.68339	0	0.761145	-0.393756	0.581264	0.796125	down	no
MSTRG.11850	.	MSTRG.11850.1	0	0	0	1.69986	0.984959	0	0.737478	-0.439328	0.384238	0.648852	down	no
MSTRG.1186	.	MSTRG.1186.1	1.61243	0	1.29548	0.310977	0	0.724827	1.18906	0.249822	0.719252	0.894474	up	no
MSTRG.11865	UBE2D1	MSTRG.11865.1	0	1.6204	0	0	0	0	1.56271	0.644052	0.367045	0.639249	up	no
MSTRG.1187	.	MSTRG.1187.1	0	0	0	0	1.68538	0	0.615804	-0.699457	0.333742	0.639249	down	no
MSTRG.11870	.	MSTRG.11870.1	1.09903	0	0.817567	2.0954	0	0	1.45098	0.537027	0.520316	0.745221	up	no
MSTRG.11873	.	MSTRG.11873.1	0	0	1.81004	0	0	0	1.56036	0.641881	0.406266	0.648852	up	no
MSTRG.11874	.	MSTRG.11874.1	0	0	0	0	0	1.96231	0.555474	-0.84821	0.270656	0.622645	down	no
MSTRG.11878	.	MSTRG.11878.1	2.24037	2.25001	3.56144	4.01042	4.33779	3.89919	0.736303	-0.441628	0.146719	0.445703	down	no
MSTRG.11879	.	MSTRG.11879.1	1.13655	1.16058	2.11759	2.30241	2.50022	2.12794	0.765882	-0.384805	0.217229	0.562784	down	no
MSTRG.1188	.	MSTRG.1188.1	0	1.56862	0.149215	0	0	0	1.64389	0.717113	0.279768	0.632703	up	no
MSTRG.11887	PTEN	MSTRG.11887.1	0.717397	0.804289	1.12534	1.61417	1.85021	1.67157	0.697903	-0.518901	0.0323664	0.183679	down	no
MSTRG.11897	.	MSTRG.11897.1	1.07069	0.690977	1.32958	1.12463	1.79655	1.00888	0.840801	-0.250164	0.415837	0.657397	down	no
MSTRG.11903	.	MSTRG.11903.1	4.42882	3.9815	4.48138	9.15764	9.32474	10.0837	0.487996	-1.03506	0.000536552	0.0304712	down	yes
MSTRG.11904	.	MSTRG.11904.1	0.628204	0	1.65123	0	0	0	1.60243	0.68026	0.310019	0.639249	up	no
MSTRG.11906	.	MSTRG.11906.1	0	0.896384	1.40204	1.19609	1.34637	0	1.32401	0.404909	0.527362	0.750944	up	no
MSTRG.11908	.	MSTRG.11908.1	0	0.994648	0	1.65627	0	0.890312	1.00672	0.00966529	0.987021	0.993539	up	no
MSTRG.11909	.	MSTRG.11909.1	0	1.91325	0	0	0	0	1.64135	0.714883	0.367045	0.639249	up	no
MSTRG.11915	.	MSTRG.11915.1	1.92276	2.10854	1.91828	1.80641	1.45132	1.52257	1.21245	0.277927	0.0095384	0.0976787	up	no
MSTRG.11919	.	MSTRG.11919.1	2.26345	1.78985	0	0.987083	1.2818	0.983883	0.85823	-0.220564	0.773928	0.933124	down	no
MSTRG.11925	ENSBTAG00000023955	MSTRG.11925.1	1.50143	0	1.75083	1.59135	2.05992	2.2206	0.538726	-0.892377	0.22848	0.5811	down	no
MSTRG.11929	.	MSTRG.11929.2;MSTRG.11929.3	0.998683	1.81265	1.54655	1.79889	2.60314	1.988	0.79179	-0.336811	0.270997	0.622914	down	no
MSTRG.11930	.	MSTRG.11930.1	0.781086	0.680017	0	1.77406	1.57423	1.07233	0.592062	-0.756179	0.15738	0.464527	down	no
MSTRG.11934	.	MSTRG.11934.1	2.05871	2.01697	3.15762	3.3713	3.09614	2.59592	0.910617	-0.135084	0.554808	0.774666	down	no
MSTRG.11936	.	MSTRG.11936.1	2.43608	2.26152	3.07135	3.48104	3.57944	3.33825	0.810777	-0.302623	0.11085	0.378007	down	no
MSTRG.1194	.	MSTRG.1194.1	0.875424	0.93612	0	1.6421	0.94971	1.18776	0.706482	-0.501276	0.355055	0.639249	down	no
MSTRG.1195	.	MSTRG.1195.1	0	0	0	2.0483	0	0	1.03653	0.051767	0.903485	0.945298	up	no
MSTRG.11970	BLOC1S2	MSTRG.11970.1	1.47245	0	0	0	2.36379	0	0.606857	-0.72057	0.431955	0.670558	down	no
MSTRG.11971	.	MSTRG.11971.1	0	2.01805	0	0.634126	0.936464	0.850661	0.878187	-0.187399	0.812614	0.939513	down	no
MSTRG.11973	ERLIN1	MSTRG.11973.1	0	1.50912	0	0	0	0	1.5316	0.61504	0.367045	0.639249	up	no
MSTRG.11979	.	MSTRG.11979.1	0.737101	1.67776	0	2.17675	0	2.32041	0.90707	-0.140714	0.888768	0.945298	down	no
MSTRG.11980	.	MSTRG.11980.1	0	0.599514	0	1.96388	1.59115	1.44252	0.497516	-1.00719	0.034372	0.189367	down	yes
MSTRG.1199	.	MSTRG.1199.1	0	0.610554	0	1.77722	0	0.418053	1.06677	0.0932548	0.822125	0.94519	up	no
MSTRG.11995	FBXW4	MSTRG.11995.1	0	0	1.50589	0	0	0	1.48526	0.570714	0.406266	0.648852	up	no
MSTRG.11996	FBXW4	MSTRG.11996.1	0	0.550929	0	2.11339	0	0	1.27117	0.346153	0.400718	0.648852	up	no
MSTRG.11997	FBXW4	MSTRG.11997.1	0	0.685964	0	0	0	0	1.27387	0.34922	0.367045	0.639249	up	no
MSTRG.11998	FBXW4	MSTRG.11998.1	0	0	0	0	1.47045	0	0.641541	-0.640386	0.333742	0.639249	down	no
MSTRG.12	.	MSTRG.12.1	1.96113	0	0	0.439456	0	0	1.13514	0.182867	0.820128	0.944226	up	no
MSTRG.12005	.	MSTRG.12005.1	0	0	1.60506	2.14729	0	0	1.56708	0.648076	0.359711	0.639249	up	no
MSTRG.12006	.	MSTRG.12006.1	0	0.629202	0	1.49527	0	0	1.29127	0.368792	0.325853	0.639249	up	no
MSTRG.12016	.	MSTRG.12016.1	0.436701	1.868	1.01539	0.815366	0.50266	0	1.91127	0.93453	0.0591936	0.259597	up	no
MSTRG.1202	.	MSTRG.1202.1	0.939326	1.15626	1.18447	1.73987	2.28927	1.9782	0.683841	-0.548266	0.0218655	0.149861	down	no
MSTRG.12028	ARL3	MSTRG.12028.1	0	0	0	1.27747	0	1.17636	0.674005	-0.569168	0.325687	0.639249	down	no
MSTRG.1203	.	MSTRG.1203.1	0	0.738598	0	1.11422	1.56476	0	0.833718	-0.262369	0.694419	0.876838	down	no
MSTRG.12032	NT5C2	MSTRG.12032.1	0	0	1.33597	2.85361	3.69439	1.71985	0.409883	-1.28671	0.127884	0.410438	down	no
MSTRG.12049	.	MSTRG.12049.1	0	1.2088	2.55949	0	0.704271	0	1.91994	0.941061	0.316841	0.639249	up	no
MSTRG.1205	.	MSTRG.1205.1	0	0.38504	0	1.77357	0	0	1.20176	0.265153	0.457754	0.692701	up	no
MSTRG.12053	.	MSTRG.12053.1	2.87552	1.94903	2.32672	5.95514	4.6947	5.9103	0.508888	-0.97458	0.0169947	0.131769	down	no
MSTRG.1206	.	MSTRG.1206.2	0.803856	0.853792	0.907447	1.76866	2.13799	2.6066	0.550824	-0.860337	0.00528776	0.0726055	down	no
MSTRG.12060	ADD3	MSTRG.12060.1	0	0	0.071777	0.754256	0	1.90974	0.588431	-0.765054	0.301064	0.639249	down	no
MSTRG.12061	ADD3	MSTRG.12061.1	2.5203	0	0.343692	0	0	0	1.29767	0.375924	0.599791	0.80995	up	no
MSTRG.12062	ADD3	MSTRG.12062.1	1.20058	0.546125	1.44572	1.45026	1.49336	1.81207	0.734411	-0.44534	0.196891	0.53077	down	no
MSTRG.12063	ADD3	MSTRG.12063.1	0	0	0	1.26436	0	0	1.02666	0.0379593	0.903485	0.945298	up	no
MSTRG.12065	ADD3	MSTRG.12065.1	0.984836	0	0	1.50476	0	0	1.1076	0.147442	0.848026	0.945298	up	no
MSTRG.12067	.	MSTRG.12067.1	0	0	2.14134	0	0	0	1.63707	0.71112	0.406266	0.648852	up	no
MSTRG.12068	.	MSTRG.12068.1	0	0	0	0	1.96447	0.437734	0.481949	-1.05305	0.130419	0.414689	down	no
MSTRG.12072	SMC3	MSTRG.12072.1	0	0.408667	0	1.77689	0	0	1.21127	0.276518	0.442449	0.680124	up	no
MSTRG.12073	SMC3	MSTRG.12073.1	0	0	0	0	0	1.44527	0.61626	-0.698389	0.270656	0.622645	down	no
MSTRG.12081	.	MSTRG.12081.1	0	0	1.56826	0	0	0	1.50107	0.585987	0.406266	0.648852	up	no
MSTRG.12082	.	MSTRG.12082.1	0.618688	0.400285	0	1.69868	0	0	1.27	0.344824	0.576261	0.79168	up	no
MSTRG.12083	.	MSTRG.12083.1	0.345655	0	1.53848	0	0	0	1.54128	0.624125	0.334612	0.639249	up	no
MSTRG.12084	.	MSTRG.12084.1	0	1.48075	0	0.418923	0	0	1.54081	0.623689	0.318263	0.639249	up	no
MSTRG.12087	ZDHHC6	MSTRG.12087.1	0.388067	0.804028	0	1.70108	0.853764	0.620548	0.799207	-0.323359	0.45222	0.688161	down	no
MSTRG.12089	.	MSTRG.12089.1	0	1.13591	0	0.65412	0	0	1.44468	0.530749	0.294542	0.639249	up	no
MSTRG.12090	.	MSTRG.12090.1	0	0	0	1.38749	0	0	1.02841	0.0404185	0.903485	0.945298	up	no
MSTRG.12092	.	MSTRG.12092.1	0	0	1.44085	0	0.348737	0	1.26799	0.342541	0.618965	0.823393	up	no
MSTRG.12093	.	MSTRG.12093.1	0	0.693972	1.62649	0.406033	0	0.460638	1.59351	0.672207	0.28079	0.633466	up	no
MSTRG.12096	.	MSTRG.12096.1	1.47207	0	0	1.62792	0	0	1.13542	0.183229	0.842484	0.945298	up	no
MSTRG.12098	.	MSTRG.12098.1	0	0	1.49635	1.02126	0	0.770702	1.11323	0.154749	0.828388	0.945298	up	no
MSTRG.12099	.	MSTRG.12099.1	0	0	1.32953	1.07594	0	0	1.47355	0.5593	0.353102	0.639249	up	no
MSTRG.121	.	MSTRG.121.1	3.18213	4.48436	3.05423	0.203885	0.351908	0.309168	3.50858	1.81089	0.00294499	0.056444	up	yes
MSTRG.12100	.	MSTRG.12100.1	1.00245	0.845964	1.8148	0	0	0	2.23289	1.15891	0.0197742	0.142429	up	yes
MSTRG.12102	.	MSTRG.12102.1	0	0	1.56993	0	0	0	1.50149	0.586391	0.406266	0.648852	up	no
MSTRG.12103	.	MSTRG.12103.1	0	0	1.53824	0	0.863373	0	1.10037	0.137983	0.86418	0.945298	up	no
MSTRG.12104	.	MSTRG.12104.1	0	0	1.28151	0	0	0	1.42646	0.512436	0.406266	0.648852	up	no
MSTRG.12107	.	MSTRG.12107.1	1.09034	0.412873	2.09261	0.981175	0.662014	0.137559	1.53321	0.616559	0.318748	0.639249	up	no
MSTRG.12113	ENSBTAG00000021574	MSTRG.12113.1	0	0	0	0	0.296169	0.27633	0.771504	-0.374255	0.0253445	0.160742	down	no
MSTRG.12115	ENSBTAG00000021574	MSTRG.12115.1	0	1.58823	0	0	0	0	1.55379	0.635793	0.367045	0.639249	up	no
MSTRG.12117	ENSBTAG00000021574	MSTRG.12117.1	1.45437	1.3283	1.73783	0.712701	0.699886	0.668461	1.49224	0.577483	0.00883962	0.0938864	up	no
MSTRG.12122	.	MSTRG.12122.1	0	1.60875	0.253978	0	0.110198	0.080127	1.5664	0.647451	0.324436	0.639249	up	no
MSTRG.12125	.	MSTRG.12125.1	0	0	0	0	2.65329	0	0.52946	-0.917407	0.333742	0.639249	down	no
MSTRG.1213	EIF2AK4	MSTRG.1213.1	0	0.505468	0.861642	3.20462	1.0382	0	1.16643	0.222104	0.614924	0.820522	up	no
MSTRG.12131	SHTN1	MSTRG.12131.1	0.834851	0.518947	0	2.77482	0	0	1.35093	0.433955	0.589755	0.802006	up	no
MSTRG.12132	SHTN1	MSTRG.12132.1	0	0.145397	0	0	0.449333	0	0.887604	-0.172011	0.546631	0.76721	down	no
MSTRG.12133	SHTN1	MSTRG.12133.1	0.50903	0.312406	0	1.28792	0	0	1.21681	0.283099	0.586488	0.800218	up	no
MSTRG.12134	SHTN1	MSTRG.12134.1	0.14834	0	0	0	1.55233	0.436284	0.526636	-0.925122	0.0967079	0.350149	down	no
MSTRG.12137	SLC18A2	MSTRG.12137.1	0	0	0	1.51294	0	0	1.03011	0.0427971	0.903485	0.945298	up	no
MSTRG.1214	EIF2AK4	MSTRG.1214.1	0	1.48723	0	0	0	0	1.52539	0.609182	0.367045	0.639249	up	no
MSTRG.12140	RAB11FIP2	MSTRG.12140.1	0	0	0	0.985298	0	0	1.02232	0.0318507	0.903485	0.945298	up	no
MSTRG.12141	RAB11FIP2	MSTRG.12141.1	0	0.793434	0	1.51972	0	0	1.35046	0.433456	0.301804	0.639249	up	no
MSTRG.12142	.	MSTRG.12142.1	0	0	0	1.6528	0	0	1.03191	0.0453127	0.903485	0.945298	up	no
MSTRG.1215	EIF2AK4	MSTRG.1215.1	0	0	0	2.66717	0	0	1.04272	0.0603518	0.903485	0.945298	up	no
MSTRG.1216	EIF2AK4	MSTRG.1216.1	0	0	0	1.53898	0	0	1.03045	0.0432758	0.903485	0.945298	up	no
MSTRG.12161	WDR11	MSTRG.12161.1	2.2111	0	0	0	0	0	1.13158	0.178338	0.803436	0.934297	up	no
MSTRG.12164	.	MSTRG.12164.1	0	0	1.53478	0	0	0	1.49261	0.577835	0.406266	0.648852	up	no
MSTRG.12168	.	MSTRG.12168.1	0	0	0.111016	0	0	0.481183	0.845906	-0.24143	0.398401	0.648852	down	no
MSTRG.1217	EIF2AK4	MSTRG.1217.1	0	0	1.02342	0	2.00189	0	0.789771	-0.340494	0.715229	0.892337	down	no
MSTRG.122	.	MSTRG.122.1	3.81817	2.1698	2.29066	2.71423	1.96287	2.04493	1.12804	0.173813	0.602954	0.811993	up	no
MSTRG.12200	BCCIP	MSTRG.12200.1	0	0	0	1.74534	0	0	1.03305	0.0469052	0.903485	0.945298	up	no
MSTRG.12201	BCCIP	MSTRG.12201.1	0	0	1.36555	1.63474	1.61895	0	0.931859	-0.101816	0.898626	0.945298	down	no
MSTRG.12206	.	MSTRG.12206.1	0	1.20806	1.0227	0.661415	0.568449	0.495579	1.28139	0.357712	0.430567	0.66966	up	no
MSTRG.12207	.	MSTRG.12207.1	0	1.90473	0	0	0	0	1.63912	0.712924	0.367045	0.639249	up	no
MSTRG.12208	.	MSTRG.12208.1	0	0	1.49218	0	0	0	1.48175	0.567305	0.406266	0.648852	up	no
MSTRG.12212	.	MSTRG.12212.1	0	1.49007	0	0	0	0	1.5262	0.609944	0.367045	0.639249	up	no
MSTRG.12214	DOCK1	MSTRG.12214.1	0	0	0	0.155308	0	0	1.00466	0.00670515	0.903485	0.945298	up	no
MSTRG.12215	DOCK1	MSTRG.12215.1	0	0	0	0	0.126563	0	0.943188	-0.0843828	0.333742	0.639249	down	no
MSTRG.12216	DOCK1	MSTRG.12216.1	0	1.57978	0	0	0	0	1.55144	0.633608	0.367045	0.639249	up	no
MSTRG.12217	DOCK1	MSTRG.12217.1	1.30947	0	0	1.84881	0	0	1.1302	0.176577	0.846332	0.945298	up	no
MSTRG.12218	DOCK1	MSTRG.12218.1	0	1.6459	1.31663	0	0.52196	0	1.83408	0.875059	0.25825	0.622645	up	no
MSTRG.12223	DOCK1	MSTRG.12223.1	0.931046	0	0	1.86633	0	0	1.10919	0.149505	0.852478	0.945298	up	no
MSTRG.12230	.	MSTRG.12230.1	0	0	1.32293	0.074817	0.107862	0.061595	1.32661	0.407749	0.508427	0.734384	up	no
MSTRG.12233	.	MSTRG.12233.1	0	0.521006	0	0.265318	1.61961	0	0.762819	-0.390588	0.583974	0.798264	down	no
MSTRG.12235	.	MSTRG.12235.1	0	1.25834	0	0	0	0	1.45865	0.544638	0.367045	0.639249	up	no
MSTRG.12241	.	MSTRG.12241.1	0	0	1.07826	1.67335	0	0	1.41435	0.500139	0.366695	0.639249	up	no
MSTRG.12242	.	MSTRG.12242.1	1.18634	1.05359	0	1.89988	1.88282	1.52822	0.564868	-0.824015	0.19722	0.531102	down	no
MSTRG.12252	ENSBTAG00000008584	MSTRG.12252.1	1.24886	1.34572	1.216	0	1.74443	1.81883	0.79221	-0.336045	0.4312	0.669983	down	no
MSTRG.12253	ENSBTAG00000008584	MSTRG.12253.1	0	0.526606	0.826606	0	0	1.9793	0.873236	-0.195556	0.819484	0.943807	down	no
MSTRG.12258	ENSBTAG00000048171	MSTRG.12258.1	1.1206	0.310408	1.62182	0.201386	0	0.247048	1.65926	0.73054	0.186371	0.514332	up	no
MSTRG.12259	.	MSTRG.12259.1	0.846609	1.11168	1.37192	1.47395	1.32405	1.24588	0.961309	-0.0569281	0.634855	0.835278	down	no
MSTRG.12264	.	MSTRG.12264.1	11.9994	10.0554	9.10833	12.401	12.4429	11.5726	0.834605	-0.260834	0.167526	0.482777	down	no
MSTRG.12266	.	MSTRG.12266.1	1.36623	1.19961	0	0	0	0	1.57864	0.658684	0.30096	0.639249	up	no
MSTRG.12268	.	MSTRG.12268.1	0	0	1.81064	0	0	0	1.56051	0.642013	0.406266	0.648852	up	no
MSTRG.12269	.	MSTRG.12269.1	0	1.31737	2.14198	0	1.75685	1.49611	0.895408	-0.159382	0.872485	0.945298	down	no
MSTRG.1227	.	MSTRG.1227.1	0	0	0	1.04825	1.01648	0	0.725319	-0.463312	0.338416	0.639249	down	no
MSTRG.12270	.	MSTRG.12270.1	0	0	1.75185	0	0	0	1.54637	0.628882	0.406266	0.648852	up	no
MSTRG.12275	.	MSTRG.12275.1	0	0	1.28381	0	0	0	1.42708	0.513063	0.406266	0.648852	up	no
MSTRG.12276	.	MSTRG.12276.1	0	0	0	1.51955	0	0	1.0302	0.042919	0.903485	0.945298	up	no
MSTRG.12277	.	MSTRG.12277.1	0	0	1.80107	0	0	0	1.55821	0.639894	0.406266	0.648852	up	no
MSTRG.12278	.	MSTRG.12278.1	1.47257	0	0	0	0	0	1.10067	0.138385	0.803436	0.934297	up	no
MSTRG.12284	TRAPPC11	MSTRG.12284.1	0	0	0	1.7579	1.01065	0	0.733339	-0.447448	0.384729	0.648852	down	no
MSTRG.12286	.	MSTRG.12286.1	0	0	1.35385	2.23471	0	0	1.50145	0.586352	0.368216	0.640264	up	no
MSTRG.12300	.	MSTRG.12300.1	2.06035	0.861602	0	0	1.58031	0.568455	0.739038	-0.43628	0.484446	0.714334	down	no
MSTRG.12302	.	MSTRG.12302.1	0.840647	0	0	1.80533	1.02429	0.289239	0.6799	-0.556606	0.416265	0.657796	down	no
MSTRG.12305	PCM1	MSTRG.12305.1	0.893527	0.685159	1.60781	0.785049	1.37354	1.05936	0.928263	-0.107394	0.738102	0.908659	down	no
MSTRG.12309	MTMR7	MSTRG.12309.1	4.24104	4.73702	4.46833	8.44463	9.49566	8.30768	0.564045	-0.826118	0.00284153	0.0554879	down	no
MSTRG.1231	RMDN3	MSTRG.1231.1	0	0	0	0	1.14903	0	0.686965	-0.541692	0.333742	0.639249	down	no
MSTRG.12313	MICU3	MSTRG.12313.1	0.817441	0	1.53385	0	2.00206	0.283105	0.809913	-0.304161	0.710752	0.889099	down	no
MSTRG.12314	MICU3	MSTRG.12314.1	0.111745	0.481988	0.687735	0	2.04975	0	0.879531	-0.185194	0.823828	0.945298	down	no
MSTRG.12315	MICU3	MSTRG.12315.1	0	0	0.721809	1.69509	0	0	1.30461	0.383623	0.40149	0.648852	up	no
MSTRG.12319	.	MSTRG.12319.1	0	0	0	2.00259	0	0	1.03603	0.0510653	0.903485	0.945298	up	no
MSTRG.12323	.	MSTRG.12323.1	0	2.00116	0	0	0	0	1.66412	0.734759	0.367045	0.639249	up	no
MSTRG.12325	.	MSTRG.12325.1	0	1.43812	0	0.376583	0	0	1.52699	0.610692	0.321094	0.639249	up	no
MSTRG.12329	ENSBTAG00000009685	MSTRG.12329.1	0.204237	0.36999	0.150837	0	1.62501	0	0.780679	-0.357198	0.599588	0.809877	down	no
MSTRG.12331	.	MSTRG.12331.1	1.27048	0	1.52311	0.186499	0.054014	0.098051	1.51357	0.597955	0.376248	0.646635	up	no
MSTRG.12336	.	MSTRG.12336.1	0	1.8911	0.837427	0	0.624342	0	1.67509	0.74424	0.344212	0.639249	up	no
MSTRG.12342	.	MSTRG.12342.1	0	0	0.384581	0	0	0	1.15042	0.202155	0.406266	0.648852	up	no
MSTRG.12343	.	MSTRG.12343.1	0.083304	1.50912	0	0	0	0	1.54464	0.627272	0.346376	0.639249	up	no
MSTRG.12352	.	MSTRG.12352.1	1.80601	0.971544	1.75185	1.2178	1.68802	1.66786	0.87712	-0.189154	0.388763	0.648852	down	no
MSTRG.12353	.	MSTRG.12353.1	1.68576	1.55741	1.92226	1.68479	1.90091	1.78702	0.956743	-0.0637966	0.506053	0.732613	down	no
MSTRG.12354	.	MSTRG.12354.1	0	0	0	2.16537	0	0	1.03779	0.0535174	0.903485	0.945298	up	no
MSTRG.12356	.	MSTRG.12356.1	1.39202	1.73243	2.32446	0	1.12876	0	2.02329	1.0167	0.147643	0.447359	up	no
MSTRG.12360	.	MSTRG.12360.1	12.5975	0	13.5999	6.13299	6.1496	6.56855	0.567273	-0.817884	0.657779	0.851198	down	no
MSTRG.12366	EIF4EBP1	MSTRG.12366.1	1.31774	0	0	0.760438	0	0	1.11324	0.154768	0.832151	0.945298	up	no
MSTRG.12368	EIF4EBP1	MSTRG.12368.1	0.081695	0	0.050279	1.61498	0	0	1.06225	0.0871265	0.829655	0.945298	up	no
MSTRG.12372	.	MSTRG.12372.1	0.148994	0.656908	0.721439	1.26073	1.38539	1.29036	0.69318	-0.528697	0.105266	0.368322	down	no
MSTRG.12387	.	MSTRG.12387.1	0	0	0.231283	0.141034	1.50499	0	0.699874	-0.514832	0.435601	0.674028	down	no
MSTRG.12389	.	MSTRG.12389.1	5.5413	4.93196	6.46485	6.72329	7.5462	5.93503	0.864196	-0.210569	0.322161	0.639249	down	no
MSTRG.1239	OIP5	MSTRG.1239.2;MSTRG.1239.4	12.2985	11.502	11.6116	15.6285	15.072	15.4454	0.777068	-0.363887	0.00330779	0.0589708	down	no
MSTRG.12396	.	MSTRG.12396.1	0	0	0	0.244372	0	0	1.00706	0.0101544	0.903485	0.945298	up	no
MSTRG.12397	.	MSTRG.12397.1	5.16671	4.76619	3.77018	0.041767	0.13806	0.166007	4.62818	2.21045	0.000410329	0.0283505	up	yes
MSTRG.12401	SLC20A2	MSTRG.12401.1	1.92057	1.91599	2.04497	0.41675	0.801735	0.714142	1.6812	0.74949	0.00436427	0.0665951	up	no
MSTRG.12402	.	MSTRG.12402.1	10.1353	9.02495	8.97126	6.27663	6.5005	6.4124	1.35574	0.439078	0.0037362	0.0624477	up	no
MSTRG.12404	SMIM19	MSTRG.12404.1	0	2.09583	0	2.02669	2.33956	2.40189	0.49891	-1.00315	0.264599	0.622645	down	no
MSTRG.12409	.	MSTRG.12409.1	1.55907	0.995538	0	1.62448	0	1.21219	1.02117	0.0302291	0.972444	0.984529	up	no
MSTRG.12413	.	MSTRG.12413.1	0	0.836085	1.09444	1.03405	0	1.7006	1.08866	0.122547	0.866799	0.945298	up	no
MSTRG.12416	.	MSTRG.12416.1	2.68917	0	3.39083	2.13932	1.66681	0	1.39214	0.477305	0.707059	0.885999	up	no
MSTRG.12417	.	MSTRG.12417.1	1.58458	1.5894	1.7622	0.924332	1.06421	0.794992	1.38777	0.472768	0.0133275	0.11676	up	no
MSTRG.12418	.	MSTRG.12418.1	0	1.71709	0	0	1.0194	1.17476	0.739089	-0.43618	0.621242	0.825451	down	no
MSTRG.12419	.	MSTRG.12419.1	0	1.23909	0	0.731952	0	0	1.4788	0.564423	0.293398	0.639249	up	no
MSTRG.12420	.	MSTRG.12420.1	1.42068	1.47141	1.91968	0.851263	0	0.520881	2.15372	1.10683	0.0319013	0.18209	up	yes
MSTRG.12421	.	MSTRG.12421.1	0	1.4704	1.92566	0	0	0.656114	1.83725	0.877551	0.309367	0.639249	up	no
MSTRG.12422	.	MSTRG.12422.1	0	0	0	1.90096	0	0	1.03488	0.049466	0.903485	0.945298	up	no
MSTRG.12423	.	MSTRG.12423.1	0	1.5568	0	0	0.366319	0	1.32558	0.40662	0.573129	0.789698	up	no
MSTRG.12424	.	MSTRG.12424.1	0	0	1.31015	0.560055	0	0	1.45482	0.540841	0.36164	0.639249	up	no
MSTRG.12425	.	MSTRG.12425.1	0	0	0	0.318197	0	0	1.00893	0.0128312	0.903485	0.945298	up	no
MSTRG.12426	.	MSTRG.12426.1	0	1.62717	0	0	0.791718	0	1.17515	0.232843	0.775015	0.933847	up	no
MSTRG.12428	.	MSTRG.12428.1	0	0	1.1818	0.477239	1.15817	0	0.971373	-0.0419022	0.953524	0.973024	down	no
MSTRG.12429	.	MSTRG.12429.1	0.914098	0.657125	1.56148	0.267708	0.676623	0	1.58708	0.666373	0.185938	0.513596	up	no
MSTRG.12430	.	MSTRG.12430.1	0	1.58688	0	0	0.51736	0	1.26593	0.340196	0.651698	0.846932	up	no
MSTRG.12432	.	MSTRG.12432.1	0	1.84798	0	0	0.08485	0	1.56056	0.642066	0.407601	0.650427	up	no
MSTRG.12434	.	MSTRG.12434.1	0	1.05627	1.98309	1.30128	1.13794	0.754809	1.16669	0.222422	0.693588	0.876351	up	no
MSTRG.12435	.	MSTRG.12435.1	0	0.754561	1.75938	0.86457	0	0.777775	1.50108	0.586005	0.372234	0.643168	up	no
MSTRG.12436	.	MSTRG.12436.1	0	0	1.68085	0	0	0	1.52906	0.612643	0.406266	0.648852	up	no
MSTRG.12440	.	MSTRG.12440.1	0	0	0	0	0	0.518274	0.797662	-0.326151	0.270656	0.622645	down	no
MSTRG.12441	.	MSTRG.12441.1	0	0	1.60284	0	0.629925	0	1.18787	0.248376	0.749671	0.916564	up	no
MSTRG.12442	.	MSTRG.12442.1	0	4.98764	0	1.23844	0	0	2.35212	1.23396	0.311702	0.639249	up	no
MSTRG.12444	.	MSTRG.12444.1	2.77346	3.08773	4.9874	0.974911	0	1.11563	3.25464	1.7025	0.043094	0.21579	up	yes
MSTRG.12447	.	MSTRG.12447.1	1.73443	2.34186	3.49553	0.877304	1.21542	0.985829	1.7708	0.824403	0.0693283	0.285677	up	no
MSTRG.12455	.	MSTRG.12455.1	0	1.6265	0	0	0	0	1.5644	0.645606	0.367045	0.639249	up	no
MSTRG.12456	.	MSTRG.12456.1	1.91783	0	0	0	0	0	1.12015	0.163697	0.803436	0.934297	up	no
MSTRG.12465	.	MSTRG.12465.1	0	0	0	1.45961	0	0	1.0294	0.0418007	0.903485	0.945298	up	no
MSTRG.12467	.	MSTRG.12467.1	0	1.59789	0	0	0	0	1.55648	0.638285	0.367045	0.639249	up	no
MSTRG.12469	.	MSTRG.12469.1	0	0	1.5293	0.267476	0	0	1.50264	0.587499	0.380512	0.648852	up	no
MSTRG.12470	.	MSTRG.12470.1	0	1.55229	0	0	0	0	1.54376	0.626444	0.367045	0.639249	up	no
MSTRG.12471	.	MSTRG.12471.1	0.835102	1.61991	0	0	0	0	1.6664	0.736734	0.278248	0.631591	up	no
MSTRG.12472	.	MSTRG.12472.1	0.020858	1.50147	0	0	0	0	1.53278	0.616155	0.361499	0.639249	up	no
MSTRG.12473	.	MSTRG.12473.1	0	0	0	1.46077	0	0	1.02941	0.0418227	0.903485	0.945298	up	no
MSTRG.12475	.	MSTRG.12475.1	0	0.985201	1.42261	0.292165	0	0	2.02802	1.02007	0.0733079	0.295445	up	no
MSTRG.12478	.	MSTRG.12478.1	0	1.59968	0	0	0	0	1.55697	0.638744	0.367045	0.639249	up	no
MSTRG.12486	.	MSTRG.12486.1	0.02455	0	0	0	0	0	1.00257	0.00370758	0.803436	0.934297	up	no
MSTRG.12494	.	MSTRG.12494.1	0	1.82093	0	0	0	0	1.61704	0.693353	0.367045	0.639249	up	no
MSTRG.12496	.	MSTRG.12496.1	8.29297	10.0593	9.09849	4.95682	6.92436	4.9249	1.52805	0.611688	0.0648155	0.273832	up	no
MSTRG.12497	.	MSTRG.12497.1	2.54296	0.64772	3.12043	1.66038	1.48899	2.34558	0.909692	-0.13655	0.823128	0.945298	down	no
MSTRG.125	.	MSTRG.125.1	2.77421	2.36645	4.46744	3.17893	1.76083	1.59732	1.59308	0.67182	0.113137	0.382972	up	no
MSTRG.12513	C1orf131	MSTRG.12513.1	0	0	0	0	1.81254	0	0.601979	-0.732216	0.333742	0.639249	down	no
MSTRG.12519	NTPCR	MSTRG.12519.1	0	1.46732	0	0.844685	0	0	1.54998	0.632247	0.293608	0.639249	up	no
MSTRG.12520	NTPCR	MSTRG.12520.1	0	1.541	0	0.366213	0	0.457749	1.26892	0.343598	0.614459	0.820378	up	no
MSTRG.12523	TOMM20	MSTRG.12523.1	0	0	0	1.99504	0	0	1.03595	0.0509484	0.903485	0.945298	up	no
MSTRG.12526	RBM34	MSTRG.12526.1	0.70417	0	0	0.716023	1.58775	0	0.675177	-0.566662	0.441512	0.679526	down	no
MSTRG.12536	ACTN2	MSTRG.12536.1	1.47889	0	0	0.056493	0.076355	0.039654	1.04164	0.0588533	0.915655	0.952757	up	no
MSTRG.12546	.	MSTRG.12546.1	0	1.4542	0	0	0	0	1.51597	0.600244	0.367045	0.639249	up	no
MSTRG.12548	.	MSTRG.12548.1	0.170472	0.244545	0	0	0	0	1.12531	0.170326	0.277897	0.631215	up	no
MSTRG.12553	NRBF2	MSTRG.12553.1	2.50151	0	1.98298	0	1.65047	1.62613	0.671866	-0.573755	0.40725	0.650174	down	no
MSTRG.12558	JMJD1C	MSTRG.12558.1	0	0.960475	1.54114	0	0	0	2.04127	1.02946	0.120927	0.397786	up	no
MSTRG.12559	JMJD1C	MSTRG.12559.1	0	0	0	2.28581	1.21033	0	0.703998	-0.506357	0.390999	0.648852	down	no
MSTRG.12560	JMJD1C	MSTRG.12560.1	0	1.11539	0	0.516484	0	0	1.43421	0.520259	0.302342	0.639249	up	no
MSTRG.12562	JMJD1C	MSTRG.12562.1	1.4475	1.45121	1.98487	0	0	0.946107	1.86036	0.895579	0.123819	0.402962	up	no
MSTRG.12565	JMJD1C	MSTRG.12565.1	1.44537	0	0.35582	0	0	0	1.25337	0.325808	0.519605	0.744611	up	no
MSTRG.12567	.	MSTRG.12567.1	0	0	1.72018	0	0	0	1.53868	0.621689	0.406266	0.648852	up	no
MSTRG.12568	.	MSTRG.12568.1	0	0.317562	0	0	0.443639	0	0.948946	-0.0756028	0.818465	0.943069	down	no
MSTRG.12581	TET1	MSTRG.12581.1	1.76916	0.892259	1.1752	3.38506	3.27369	3.36869	0.484118	-1.04657	0.012688	0.113629	down	yes
MSTRG.12583	.	MSTRG.12583.1;MSTRG.12583.2	4.56382	4.8565	5.41003	6.37572	5.82136	5.3681	0.923755	-0.114418	0.184274	0.510013	down	no
MSTRG.12588	.	MSTRG.12588.1	0.318321	0.411901	0.538753	1.4683	0.394741	0.192988	1.15601	0.209159	0.346669	0.639249	up	no
MSTRG.12589	.	MSTRG.12589.1	0	0	0	1.74705	0	0	1.03307	0.0469341	0.903485	0.945298	up	no
MSTRG.12594	.	MSTRG.12594.1	1.81338	1.47337	0	0.905989	0	0.736338	1.2857	0.362554	0.66574	0.856604	up	no
MSTRG.12605	.	MSTRG.12605.1	0	0.319589	2.44332	1.44988	0	1.36225	1.25159	0.323758	0.719322	0.894514	up	no
MSTRG.12618	.	MSTRG.12618.1	0.563453	0.46799	0	3.37329	0	1.67101	0.77172	-0.37385	0.669657	0.859771	down	no
MSTRG.12620	.	MSTRG.12620.1	0	1.57921	0	0	0	0	1.55128	0.633459	0.367045	0.639249	up	no
MSTRG.12628	ECD	MSTRG.12628.1	0	1.41502	0	2.05745	0	0	1.55983	0.64139	0.285419	0.636235	up	no
MSTRG.12635	.	MSTRG.12635.1	0.486576	0	0	0	0	0	1.04291	0.0606084	0.803436	0.934297	up	no
MSTRG.12640	.	MSTRG.12640.1	0	0	0	1.72554	0	0	1.03281	0.046569	0.903485	0.945298	up	no
MSTRG.12641	.	MSTRG.12641.1	0	0	1.12816	0.464488	0	0	1.40146	0.486927	0.362976	0.639249	up	no
MSTRG.12642	.	MSTRG.12642.1	0	0	0	0	0	0.187814	0.911028	-0.134432	0.270656	0.622645	down	no
MSTRG.12650	VCL	MSTRG.12650.1	1.49085	1.71084	1.61578	0.281319	0	0.237916	2.37584	1.24844	0.00242442	0.0521609	up	yes
MSTRG.12651	VCL	MSTRG.12651.1	1.34346	0	0	0.420503	0	0.422568	0.914588	-0.128806	0.836141	0.945298	down	no
MSTRG.12653	.	MSTRG.12653.1	0	0	0	0.284933	0	0	1.0081	0.0116441	0.903485	0.945298	up	no
MSTRG.12655	ENSBTAG00000011072	MSTRG.12655.1	0.396735	1.5384	0.239318	0.130714	0.265002	0.192422	1.42304	0.508971	0.33219	0.639249	up	no
MSTRG.12660	.	MSTRG.12660.1	0.380629	1.46547	0.93703	0.788275	1.06156	0	1.49287	0.578087	0.290462	0.639249	up	no
MSTRG.12663	.	MSTRG.12663.1	0.34114	0	1.3797	0	1.3455	0	0.986128	-0.0201537	0.979872	0.988744	down	no
MSTRG.12664	.	MSTRG.12664.1	1.16164	0	0	0	1.03837	0	0.765027	-0.386417	0.523702	0.748022	down	no
MSTRG.12667	.	MSTRG.12667.1	0	0	0	1.02515	0	1.7976	0.586112	-0.770752	0.288579	0.63842	down	no
MSTRG.12668	.	MSTRG.12668.1	0.906495	0	0	0	0	0	1.07076	0.0986406	0.803436	0.934297	up	no
MSTRG.12674	.	MSTRG.12674.1	0	1.18326	0	0	0	0	1.43598	0.522032	0.367045	0.639249	up	no
MSTRG.12675	.	MSTRG.12675.1	0	0	0	1.65273	0	0	1.03191	0.0453114	0.903485	0.945298	up	no
MSTRG.12676	.	MSTRG.12676.1	0.23561	0	0.594936	0	0	0.748809	0.923896	-0.114198	0.80274	0.934297	down	no
MSTRG.1268	.	MSTRG.1268.1	1.08972	0	1.24197	0	0	0	1.53075	0.614243	0.30204	0.639249	up	no
MSTRG.12680	.	MSTRG.12680.1	0	0	0	0	0.935018	0	0.72326	-0.467415	0.333742	0.639249	down	no
MSTRG.12682	.	MSTRG.12682.1	0.249568	0.829275	0	1.60367	0	0	1.39694	0.482266	0.347743	0.639249	up	no
MSTRG.12684	.	MSTRG.12684.1	1.3991	0.314853	0	0	0	0	1.24555	0.316778	0.530322	0.753458	up	no
MSTRG.12686	.	MSTRG.12686.1	0	0.146052	0	0	0.91342	0	0.774681	-0.368325	0.444276	0.681604	down	no
MSTRG.12687	.	MSTRG.12687.1	0	0	0	0	1.40928	0	0.649485	-0.622632	0.333742	0.639249	down	no
MSTRG.12690	.	MSTRG.12690.1	0.472566	0	0	0	0	0	1.04186	0.0591609	0.803436	0.934297	up	no
MSTRG.12691	.	MSTRG.12691.1	0.505011	0	1.57438	0	0	0	1.56912	0.649958	0.317631	0.639249	up	no
MSTRG.12695	.	MSTRG.12695.1	0	0	0	1.23815	0	0	1.02628	0.0374185	0.903485	0.945298	up	no
MSTRG.12696	.	MSTRG.12696.1	0	0	0	1.26145	1.24634	0	0.690086	-0.535151	0.337297	0.639249	down	no
MSTRG.12697	.	MSTRG.12697.1	0	1.14475	0	2.47866	0	0	1.4825	0.568034	0.305557	0.639249	up	no
MSTRG.12699	.	MSTRG.12699.1	0	0	0	1.65236	0	0	1.0319	0.0453049	0.903485	0.945298	up	no
MSTRG.12703	.	MSTRG.12703.1	0	0	0	0	1.50596	0.635578	0.488093	-1.03477	0.0665603	0.278218	down	no
MSTRG.12704	.	MSTRG.12704.1	0	1.14365	0	0	0	1.62065	0.845162	-0.2427	0.780895	0.934297	down	no
MSTRG.12706	.	MSTRG.12706.1	0	0	0	1.50306	0	0.863274	0.735365	-0.443468	0.382355	0.648852	down	no
MSTRG.12707	.	MSTRG.12707.1	0	0.954961	0	0	0	0	1.36433	0.44819	0.367045	0.639249	up	no
MSTRG.12710	.	MSTRG.12710.1	0	0.835201	0	1.53115	0	0	1.36515	0.449058	0.298266	0.639249	up	no
MSTRG.12711	.	MSTRG.12711.1	0.339064	0	1.39855	0	1.52751	0	0.953689	-0.0684091	0.935131	0.963866	down	no
MSTRG.12712	.	MSTRG.12712.1	0	0	1.35569	0	0	0	1.44625	0.532313	0.406266	0.648852	up	no
MSTRG.12713	.	MSTRG.12713.1	0	0	0	1.63697	0	0	1.03171	0.0450347	0.903485	0.945298	up	no
MSTRG.12714	.	MSTRG.12714.1	0	0	0	1.57318	0	0	1.03089	0.0438972	0.903485	0.945298	up	no
MSTRG.12716	.	MSTRG.12716.1	0	0.516465	0	0	0	0	1.21283	0.278381	0.367045	0.639249	up	no
MSTRG.12717	.	MSTRG.12717.1	0	2.0277	0	0	0	0	1.67092	0.740645	0.367045	0.639249	up	no
MSTRG.12718	.	MSTRG.12718.1	0	0	0.425453	1.92403	0	0	1.20586	0.270063	0.510744	0.73656	up	no
MSTRG.12719	.	MSTRG.12719.1	0	1.50878	0	0	0	0	1.5315	0.61495	0.367045	0.639249	up	no
MSTRG.1272	.	MSTRG.1272.1	0	2.06917	0	0	0	0	1.68149	0.749739	0.367045	0.639249	up	no
MSTRG.12720	.	MSTRG.12720.1	0	0	0	0	0	1.11306	0.666954	-0.584342	0.270656	0.622645	down	no
MSTRG.12721	.	MSTRG.12721.1	0.120362	0.311491	1.5556	0.555184	0	0	1.74363	0.802094	0.151663	0.45447	up	no
MSTRG.12729	.	MSTRG.12729.1	0	0	0.771755	1.7728	0	0	1.32199	0.402708	0.39797	0.648852	up	no
MSTRG.12736	.	MSTRG.12736.1	1.81754	1.73687	2.08346	2.55733	1.91207	2.81671	0.86274	-0.213002	0.305265	0.639249	down	no
MSTRG.1274	TTBK2	MSTRG.1274.1	0	0	1.51275	0.19436	0	0	1.49553	0.580661	0.386165	0.648852	up	no
MSTRG.12749	.	MSTRG.12749.1	0	0.440989	1.4224	0.351812	0.594424	0.742025	1.03101	0.0440573	0.938259	0.965056	up	no
MSTRG.1275	.	MSTRG.1275.1	0	0	0	0	1.47212	0	0.641328	-0.640866	0.333742	0.639249	down	no
MSTRG.12750	.	MSTRG.12750.1	0	0.883489	1.58418	0	0	0	2.01827	1.01312	0.127937	0.410501	up	no
MSTRG.12754	.	MSTRG.12754.1	0	1.09807	0	1.25381	1.67851	0.962545	0.619381	-0.691101	0.260631	0.622645	down	no
MSTRG.12755	.	MSTRG.12755.1	0.290137	0	0	0	0	0	1.02736	0.0389429	0.803436	0.934297	up	no
MSTRG.12759	.	MSTRG.12759.1	0	1.63606	0	0	0	0	1.56703	0.648035	0.367045	0.639249	up	no
MSTRG.12763	.	MSTRG.12763.1	1.53056	0	0	1.33553	0	0	1.13393	0.181326	0.838828	0.945298	up	no
MSTRG.12764	.	MSTRG.12764.1	1.39717	1.84378	2.01597	1.41879	1.18798	1.51956	1.21678	0.283064	0.134347	0.423081	up	no
MSTRG.12770	ARHGAP22	MSTRG.12770.1	0	0	0	3.46262	0	0	1.04933	0.0694697	0.903485	0.945298	up	no
MSTRG.12773	.	MSTRG.12773.1	0	1.70147	0	0	0	0	1.58493	0.664422	0.367045	0.639249	up	no
MSTRG.12781	TIMM23	MSTRG.12781.1	2.29921	2.10986	2.02507	0.908701	0	1.05982	2.13513	1.09433	0.0910058	0.337416	up	no
MSTRG.12793	FAM21A	MSTRG.12793.1	3.17129	3.51297	2.79298	0.978136	1.02675	0.980643	2.07303	1.05174	0.00188157	0.0462773	up	yes
MSTRG.12799	.	MSTRG.12799.1	0	1.58688	0	0	0	0	1.55342	0.635445	0.367045	0.639249	up	no
MSTRG.12811	CEP295	MSTRG.12811.1	0	0	0	1.34844	0	0	1.02787	0.0396526	0.903485	0.945298	up	no
MSTRG.12812	CEP295	MSTRG.12812.1	0	0.658113	1.43992	1.0867	0	1.63423	1.12495	0.169857	0.823023	0.945298	up	no
MSTRG.12813	CEP295	MSTRG.12813.1	0	0	0	1.75259	0	0.332436	0.884452	-0.177144	0.658711	0.851875	down	no
MSTRG.12814	CEP295	MSTRG.12814.1	0	1.59367	0	0	0	0	1.5553	0.637196	0.367045	0.639249	up	no
MSTRG.12817	.	MSTRG.12817.1	0	0.2089	0.596147	0	0.179725	0.430653	1.01436	0.0205755	0.954976	0.974234	up	no
MSTRG.12820	.	MSTRG.12820.1;MSTRG.12820.2	0.389024	1.53254	0.43035	0.203872	0	0	1.86925	0.902462	0.0752716	0.30006	up	no
MSTRG.12821	.	MSTRG.12821.1	0	1.51739	0	0.136986	0.257696	0	1.37636	0.460854	0.492922	0.721543	up	no
MSTRG.12822	.	MSTRG.12822.1	1.63086	0	1.27181	0.362214	0	0	1.5933	0.672015	0.364385	0.639249	up	no
MSTRG.12824	.	MSTRG.12824.1	1.79953	1.42629	1.7708	0.060672	0.107925	0.117697	2.33977	1.22637	0.000563814	0.0306947	up	yes
MSTRG.12831	.	MSTRG.12831.1	0	0.393692	0.649386	0	0	1.13527	0.959469	-0.0596925	0.923431	0.95756	down	no
MSTRG.12832	.	MSTRG.12832.1	0	0.621403	1.59213	0	0	0.598928	1.46233	0.548272	0.442738	0.680481	up	no
MSTRG.12833	.	MSTRG.12833.1	0.428122	0.369321	1.40759	1.41055	0.254193	0	1.61436	0.690961	0.168601	0.484594	up	no
MSTRG.12834	.	MSTRG.12834.1	0.528463	0	0	0	1.47094	1.02159	0.458359	-1.12545	0.00624733	0.0791766	down	yes
MSTRG.12836	.	MSTRG.12836.1	0	1.11502	0	0	0	0	1.415	0.500802	0.367045	0.639249	up	no
MSTRG.12840	.	MSTRG.12840.1	0	0.666943	0	0	0.484639	0	1.04378	0.0618211	0.894148	0.945298	up	no
MSTRG.12841	.	MSTRG.12841.1	0.87482	2.06093	0	0	0	0	1.79505	0.844023	0.280472	0.633174	up	no
MSTRG.12843	.	MSTRG.12843.1	0	0	0	1.54144	0	0	1.03048	0.0433209	0.903485	0.945298	up	no
MSTRG.12846	.	MSTRG.12846.1	0	0.806189	0	1.45807	0	0	1.35383	0.437043	0.297732	0.639249	up	no
MSTRG.12847	.	MSTRG.12847.1	0	0	0	0.94074	0	1.83465	0.581155	-0.783006	0.284975	0.636024	down	no
MSTRG.12851	.	MSTRG.12851.1	0	0.960099	1.67437	1.82698	0.256098	1.82933	1.09852	0.135566	0.8428	0.945298	up	no
MSTRG.12854	HIKESHI	MSTRG.12854.1	0.908639	0.646547	1.16466	0	1.83774	0	1.12776	0.173458	0.808951	0.937481	up	no
MSTRG.12856	.	MSTRG.12856.1	0.572501	0	0.517084	1.80225	0	0	1.29773	0.37599	0.551542	0.771884	up	no
MSTRG.12857	.	MSTRG.12857.1	0	2.08273	0.803497	0	0	0	2.17205	1.11906	0.141848	0.437259	up	no
MSTRG.12858	.	MSTRG.12858.1	0	0	0	0.711188	1.45751	0	0.654417	-0.611718	0.317725	0.639249	down	no
MSTRG.12860	CCDC83	MSTRG.12860.1	0	0	0	1.98256	0	0	1.03581	0.0507544	0.903485	0.945298	up	no
MSTRG.12868	CCDC90B	MSTRG.12868.1	1.85894	1.82606	2.49943	2.97431	3.1416	3.20914	0.741539	-0.431405	0.0558115	0.250436	down	no
MSTRG.1287	DNAAF2	MSTRG.1287.1	0	0.733497	1.17399	0.46694	1.95717	2.39681	0.552949	-0.854783	0.283804	0.635325	down	no
MSTRG.12870	.	MSTRG.12870.1	0	0	1.23292	3.58354	3.46764	0	0.711965	-0.490122	0.642295	0.840157	down	no
MSTRG.12872	.	MSTRG.12872.1	7.50716	7.91507	9.45706	5.80609	6.08011	5.60083	1.39218	0.477341	0.0309283	0.179088	up	no
MSTRG.12881	.	MSTRG.12881.1	0	0	0	1.13708	0	0	1.02475	0.0352722	0.903485	0.945298	up	no
MSTRG.12885	INTS4	MSTRG.12885.1	0	0	1.01624	0	0	0	1.35252	0.435647	0.406266	0.648852	up	no
MSTRG.12887	.	MSTRG.12887.1	0	1.45651	0	0	0	0	1.51663	0.600873	0.367045	0.639249	up	no
MSTRG.1289	POLE2	MSTRG.1289.1	0	0	0	1.51391	0	0	1.03012	0.0428149	0.903485	0.945298	up	no
MSTRG.12890	.	MSTRG.12890.1	0	0	0	0	1.01066	1.43906	0.438008	-1.19097	0.0261033	0.163535	down	yes
MSTRG.12891	.	MSTRG.12891.1	0	1.57426	0	0.641343	0	0	1.57482	0.65519	0.304984	0.639249	up	no
MSTRG.12896	LUZP2	MSTRG.12896.1	1.75995	1.90603	1.61553	0	0	0	2.76204	1.46574	0.000152691	0.0224641	up	yes
MSTRG.12898	PRMT3	MSTRG.12898.1	0	0	0	1.63817	0	0	1.03172	0.0450557	0.903485	0.945298	up	no
MSTRG.1290	Metazoa_SRP	MSTRG.1290.2	1235.14	204.319	178.086	1290.4	226.858	25.1189	3.51039	1.81163	0.496463	0.724814	up	no
MSTRG.12900	HTATIP2	MSTRG.12900.1	0	0	1.68774	0	0	0	1.53075	0.614237	0.406266	0.648852	up	no
MSTRG.12902	ZDHHC13	MSTRG.12902.1	0.230864	0	0	1.52127	0	0	1.05314	0.0747041	0.876358	0.945298	up	no
MSTRG.12903	ZDHHC13	MSTRG.12903.1	0.641168	0	0.18685	1.79561	0	0	1.17276	0.229903	0.727858	0.901362	up	no
MSTRG.12907	.	MSTRG.12907.1	0	1.20741	0.479619	0.718925	1.73513	0	1.06105	0.0854908	0.907892	0.947645	up	no
MSTRG.1292	.	MSTRG.1292.1	53.9561	45.3143	47.6883	39.6167	33.8844	34.1827	1.38175	0.466501	0.0425022	0.214314	up	no
MSTRG.12924	MSANTD2	MSTRG.12924.1	1.39821	0.943814	1.58274	1.00677	1.29508	1.48279	0.933929	-0.0986155	0.587956	0.800788	down	no
MSTRG.12934	PUS3	MSTRG.12934.1	6.38405	5.18296	7.05037	2.38329	1.95766	1.41894	2.67258	1.41823	0.0073848	0.0866266	up	yes
MSTRG.12937	.	MSTRG.12937.1	1.62528	1.41051	1.84356	0	1.41845	1.50187	1.03057	0.0434445	0.9011	0.945298	up	no
MSTRG.12940	.	MSTRG.12940.1	15.4869	14.1777	15.077	14.8767	15.0747	14.5922	0.992267	-0.0111996	0.832696	0.945298	down	no
MSTRG.12948	ST3GAL4	MSTRG.12948.1	0	1.67295	0	0	1.02448	0	1.11567	0.15791	0.85617	0.945298	up	no
MSTRG.12967	.	MSTRG.12967.1	0	0	0	0	0.122896	0	0.944698	-0.0820742	0.333742	0.639249	down	no
MSTRG.1297	KLHDC2	MSTRG.1297.1	0	0	1.60119	0	0	0	1.50932	0.593902	0.406266	0.648852	up	no
MSTRG.12973	.	MSTRG.12973.1	3.76108	2.87369	4.56296	2.67311	2.88065	1.26761	1.59205	0.670883	0.174173	0.493742	up	no
MSTRG.12974	.	MSTRG.12974.1	0	0.987112	0	1.26502	0	0.444324	1.15662	0.209918	0.669759	0.859787	up	no
MSTRG.12976	.	MSTRG.12976.1	0.885383	0	2.17963	0.466737	0	0	1.78185	0.833376	0.314185	0.639249	up	no
MSTRG.12977	.	MSTRG.12977.1	0	0	1.51084	0	0	0.277817	1.30176	0.380461	0.587146	0.800284	up	no
MSTRG.12979	.	MSTRG.12979.1	0	2.05821	0	0.068999	0	0.304718	1.45669	0.542694	0.514234	0.739696	up	no
MSTRG.12982	.	MSTRG.12982.1	0	0	1.53527	0.311857	0	0	1.50583	0.590562	0.377451	0.647588	up	no
MSTRG.12988	VWCE	MSTRG.12988.1	0.785717	1.73027	0	0	0	0	1.69367	0.76015	0.279815	0.632703	up	no
MSTRG.12999	SYT7	MSTRG.12999.1	0.602862	1.50047	0	0	0	0.142267	1.49585	0.580961	0.35466	0.639249	up	no
MSTRG.1300	KLHDC2	MSTRG.1300.1	0	1.59245	0	0	1.73164	0.73436	0.704782	-0.504751	0.583159	0.797472	down	no
MSTRG.13014	BEST1	MSTRG.13014.2	0	15.4477	0	1.13857	9.50538	7.53795	0.370386	-1.4329	0.541175	0.762449	down	no
MSTRG.13018	.	MSTRG.13018.1	0	0	0	0.632955	1.16708	1.45042	0.427836	-1.22487	0.00273927	0.0545659	down	yes
MSTRG.13019	.	MSTRG.13019.1	0	2.15751	0	0	0	0	1.70375	0.768712	0.367045	0.639249	up	no
MSTRG.13022	.	MSTRG.13022.1	1.32023	0	0	0	0	0.477125	0.885138	-0.176026	0.721736	0.896666	down	no
MSTRG.13023	.	MSTRG.13023.1	0	0	0	1.11885	0	1.19365	0.669567	-0.5787	0.313868	0.639249	down	no
MSTRG.13025	.	MSTRG.13025.1	0	1.56737	0	0.707152	0	1.05589	1.06607	0.0923067	0.905024	0.946084	up	no
MSTRG.13027	.	MSTRG.13027.1	0	0	1.8658	0.332023	0	0.720501	1.18393	0.243587	0.766405	0.9281	up	no
MSTRG.13029	.	MSTRG.13029.2;MSTRG.13029.1;MSTRG.13029.3	2.16229	2.50123	3.13543	2.5181	2.0986	2.04523	1.21721	0.283572	0.0924467	0.340248	up	no
MSTRG.1303	.	MSTRG.1303.1	0	0	0	1.54213	0	0	1.03049	0.0433334	0.903485	0.945298	up	no
MSTRG.13042	.	MSTRG.13042.1	0	0	0	1.9259	1.46252	0	0.665151	-0.588246	0.354021	0.639249	down	no
MSTRG.13049	SNORD22	MSTRG.13049.1	3.16344	2.24059	2.239	2.75988	2.62352	2.95927	0.876223	-0.19063	0.281096	0.633914	down	no
MSTRG.1305	.	MSTRG.1305.1	0	0	0	2.07492	0	0	1.03682	0.0521708	0.903485	0.945298	up	no
MSTRG.1306	.	MSTRG.1306.1	0.662959	0	0	1.63318	0	0	1.08878	0.122716	0.856839	0.945298	up	no
MSTRG.13068	MACROD1	MSTRG.13068.1	4.68335	0	5.561	5.48775	0	6.93297	0.935322	-0.0964646	0.960066	0.9774	down	no
MSTRG.1307	.	MSTRG.1307.1	0	1.40011	1.90387	0	0.506393	0	1.94197	0.957518	0.245825	0.608953	up	no
MSTRG.13075	ENSBTAG00000019204	MSTRG.13075.1	0	0	2.84882	0	0	0	1.78671	0.837309	0.406266	0.648852	up	no
MSTRG.13077	ENSBTAG00000019204	MSTRG.13077.1	0	1.45249	0	0	0	0	1.51548	0.599777	0.367045	0.639249	up	no
MSTRG.13078	ENSBTAG00000019204	MSTRG.13078.1	0	0	0	1.61752	0	0	1.03146	0.0446908	0.903485	0.945298	up	no
MSTRG.13079	ENSBTAG00000019204	MSTRG.13079.1	0	0	0	2.97474	0	0	1.04543	0.0640925	0.903485	0.945298	up	no
MSTRG.1309	.	MSTRG.1309.1	0	1.42726	0	1.03074	0	0	1.54303	0.625765	0.287323	0.637454	up	no
MSTRG.13096	.	MSTRG.13096.1	0	1.44563	0.66333	0	0	0	1.88428	0.914013	0.133361	0.421435	up	no
MSTRG.13126	.	MSTRG.13126.1	0	0.555544	0	1.69556	0	0	1.26703	0.341447	0.363439	0.639249	up	no
MSTRG.13128	.	MSTRG.13128.1;MSTRG.13128.2	1941.21	2051.32	2124.06	2110.06	2056.85	2172.37	0.977962	-0.0321497	0.611174	0.818041	down	no
MSTRG.1313	.	MSTRG.1313.1	0	2.06542	0	0	0.27752	1.38316	0.931225	-0.102798	0.915755	0.952778	down	no
MSTRG.1314	.	MSTRG.1314.1	0	1.47288	0.541349	0	0	0	1.83287	0.874104	0.152044	0.455206	up	no
MSTRG.1315	.	MSTRG.1315.1	0	0	0	1.51534	1.30735	0	0.683407	-0.549183	0.345414	0.639249	down	no
MSTRG.13150	SSSCA1	MSTRG.13150.1	0	0.136472	0.163901	0.627565	0	1.61722	0.683483	-0.549023	0.398443	0.648852	down	no
MSTRG.13153	FAM89B	MSTRG.13153.1;MSTRG.13153.2	0.95715	0.475815	0.73893	2.45016	1.85135	2.8257	0.491139	-1.0258	0.020454	0.144608	down	yes
MSTRG.13165	.	MSTRG.13165.1	0	1.97431	0	0	0	0	1.6572	0.72875	0.367045	0.639249	up	no
MSTRG.13167	.	MSTRG.13167.1	0	0	0	1.50991	0	0	1.03007	0.0427411	0.903485	0.945298	up	no
MSTRG.13185	.	MSTRG.13185.1	0	1.28697	0.97174	1.32506	1.62219	1.43372	0.777408	-0.363256	0.486644	0.715929	down	no
MSTRG.13186	.	MSTRG.13186.1	0	0	0	1.92883	0	0	1.0352	0.0499101	0.903485	0.945298	up	no
MSTRG.13197	.	MSTRG.13197.1	22.6027	22.1142	20.2166	11.5827	10.5118	11.4625	1.86322	0.897801	0.00183983	0.0459281	up	no
MSTRG.132	.	MSTRG.132.1	0	0.16768	0	0.341558	1.67344	0	0.669422	-0.579012	0.395961	0.648852	down	no
MSTRG.13208	.	MSTRG.13208.1	0.391102	0	0.678598	0.885309	0.754347	0	1.00256	0.00368811	0.994161	0.997702	up	no
MSTRG.13210	.	MSTRG.13210.1	4.06915	3.49344	3.95831	1.62228	1.72697	1.39722	1.86472	0.898959	0.00337156	0.0595315	up	no
MSTRG.13214	.	MSTRG.13214.1	3.99936	4.22029	5.06629	2.12467	1.78729	1.63347	2.05853	1.04161	0.00167499	0.0442636	up	yes
MSTRG.13235	.	MSTRG.13235.1	0	0.81075	0	1.63882	1.74741	1.07956	0.556534	-0.845457	0.117044	0.390093	down	no
MSTRG.1324	MAP4K5	MSTRG.1324.1	0	1.51187	0	0	0	0	1.53238	0.615771	0.367045	0.639249	up	no
MSTRG.1325	MAP4K5	MSTRG.1325.1	0.486662	1.50553	1.57041	0	1.01777	0.015719	1.68408	0.75196	0.285472	0.636235	up	no
MSTRG.13257	.	MSTRG.13257.1	0	0	2.39057	0	0	0	1.69179	0.758553	0.406266	0.648852	up	no
MSTRG.1326	MAP4K5	MSTRG.1326.1	0	1.44065	0	0	0	0.875657	1.07571	0.105285	0.893295	0.945298	up	no
MSTRG.13261	.	MSTRG.13261.1	0.543115	2.00047	1.37498	0.081487	0.192736	0.179934	2.12565	1.08791	0.0579735	0.256416	up	no
MSTRG.13265	.	MSTRG.13265.1	0.492298	0	0	1.36579	0	0.973848	0.742303	-0.42992	0.50554	0.732087	down	no
MSTRG.13269	CRACR2B	MSTRG.13269.1	0	1.70423	0	0	0	0	1.58568	0.665105	0.367045	0.639249	up	no
MSTRG.1327	MAP4K5	MSTRG.1327.1	1.54094	0	1.7022	0	0	0	1.69364	0.760124	0.303375	0.639249	up	no
MSTRG.13274	.	MSTRG.13274.1	1.75426	1.40919	0.751515	0.43504	1.21371	0	1.45906	0.545035	0.372738	0.643427	up	no
MSTRG.13277	GATD1	MSTRG.13277.1	2.74981	1.67292	3.09191	1.41536	2.13843	1.85679	1.10646	0.145953	0.594026	0.805252	up	no
MSTRG.1328	MAP4K5	MSTRG.1328.1	0.742426	1.4944	0	0	0	0.658968	1.23167	0.30062	0.651194	0.84637	up	no
MSTRG.13288	LMNTD2	MSTRG.13288.1	0.300193	2.74801	0.6224	0	0	0	2.33609	1.22409	0.130352	0.414687	up	no
MSTRG.1329	MAP4K5	MSTRG.1329.1	0.847941	1.4382	2.11608	0.968585	1.05027	1.36067	1.18759	0.248037	0.484818	0.714408	up	no
MSTRG.1330	MAP4K5	MSTRG.1330.1	0.418069	0	0	1.74632	0	0	1.07201	0.100318	0.867012	0.945298	up	no
MSTRG.13302	DCAF6	MSTRG.13302.1	1.91142	1.81495	2.06683	2.34471	2.48636	1.97932	0.914216	-0.129393	0.293662	0.639249	down	no
MSTRG.1331	MAP4K5	MSTRG.1331.1	0	0	0	1.86462	0	0	1.03446	0.0488806	0.903485	0.945298	up	no
MSTRG.13311	.	MSTRG.13311.1	0.660354	0	1.57768	0	0	0	1.58641	0.665769	0.306781	0.639249	up	no
MSTRG.13313	.	MSTRG.13313.1	0.216703	0	0	2.19999	0	0	1.05996	0.0840068	0.881662	0.945298	up	no
MSTRG.13315	.	MSTRG.13315.1	0	1.47768	0	1.22398	0	0	1.56236	0.643732	0.284427	0.635934	up	no
MSTRG.13316	.	MSTRG.13316.1	1.47356	0	2.09056	1.2628	0	0	1.83702	0.87737	0.360755	0.639249	up	no
MSTRG.13318	.	MSTRG.13318.1	0	0	0	1.53018	0	0	1.03034	0.0431147	0.903485	0.945298	up	no
MSTRG.13319	.	MSTRG.13319.1	0	0	0	1.79731	0	0	1.03367	0.0477763	0.903485	0.945298	up	no
MSTRG.1332	MAP4K5	MSTRG.1332.1	0	0.177184	0	1.74005	0	0	1.1141	0.155876	0.655983	0.849882	up	no
MSTRG.13320	.	MSTRG.13320.1	0	0.136994	1.49765	0	1.04151	0	1.10892	0.149155	0.852866	0.945298	up	no
MSTRG.13321	.	MSTRG.13321.1	1.58713	1.67262	0	1.43724	1.45511	1.2451	0.745495	-0.42373	0.551058	0.771435	down	no
MSTRG.13322	.	MSTRG.13322.1	0	1.78704	1.79348	1.66655	0	0	2.58298	1.36903	0.011342	0.107416	up	yes
MSTRG.13324	TADA1	MSTRG.13324.1	0	2.03556	0	0	0	0	1.67293	0.742378	0.367045	0.639249	up	no
MSTRG.13325	TADA1	MSTRG.13325.1	0	1.85173	0	0	0	0	1.6252	0.700613	0.367045	0.639249	up	no
MSTRG.13326	TADA1	MSTRG.13326.1	1.90802	0.877557	0	1.34226	0	0	1.54103	0.623893	0.493032	0.721543	up	no
MSTRG.13327	TADA1	MSTRG.13327.1	0	0	0	1.69432	1.91951	2.30158	0.319633	-1.64551	0.000267973	0.025844	down	yes
MSTRG.13330	.	MSTRG.13330.1	0	0	0	2.00108	0	0	1.03601	0.051042	0.903485	0.945298	up	no
MSTRG.13333	.	MSTRG.13333.1	7.19098	8.60926	7.09831	6.8437	6.23914	8.93598	1.02407	0.0343104	0.884229	0.945298	up	no
MSTRG.13335	.	MSTRG.13335.1	0	0.853014	0.549634	1.61393	0	0	1.65764	0.729132	0.0045449	0.0677739	up	no
MSTRG.13337	.	MSTRG.13337.1	1.89425	2.22416	2.54684	3.48791	3.22919	2.11174	0.928972	-0.106293	0.587956	0.800788	down	no
MSTRG.13338	.	MSTRG.13338.1	0.053685	0.069467	0.132162	1.52467	0	0.156228	1.04221	0.0596436	0.856306	0.945298	up	no
MSTRG.1334	MAP4K5	MSTRG.1334.1	0	0.183115	1.99739	0	0	0	1.73436	0.7944	0.307837	0.639249	up	no
MSTRG.13343	.	MSTRG.13343.1	0	1.48714	0	0	0	0	1.52537	0.609158	0.367045	0.639249	up	no
MSTRG.13344	.	MSTRG.13344.1	0	0	0	1.4871	0	0	1.02977	0.0423169	0.903485	0.945298	up	no
MSTRG.13345	.	MSTRG.13345.1	0	0	0	1.7898	0	0	1.03358	0.0476513	0.903485	0.945298	up	no
MSTRG.13349	ENSBTAG00000010158	MSTRG.13349.1	0	1.45518	0	0	0.38261	0	1.29335	0.371112	0.5937	0.805252	up	no
MSTRG.1335	MAP4K5	MSTRG.1335.1	0	0	0	1.55151	0.506858	0	0.842748	-0.246827	0.507886	0.733872	down	no
MSTRG.13350	ENSBTAG00000010158	MSTRG.13350.1	0.175799	0.206436	2.0385	0.36794	0.071042	0	1.74911	0.806624	0.252873	0.619465	up	no
MSTRG.13352	ENSBTAG00000010158	MSTRG.13352.1	0	0	2.06901	0	0	0.098819	1.54012	0.623044	0.457123	0.692145	up	no
MSTRG.13353	ENSBTAG00000010158	MSTRG.13353.1	0	1.64292	0	0	0	0	1.56892	0.649773	0.367045	0.639249	up	no
MSTRG.13354	ENSBTAG00000010158	MSTRG.13354.1	0	1.5356	0	0	0	0	1.53907	0.622058	0.367045	0.639249	up	no
MSTRG.13356	ENSBTAG00000010158	MSTRG.13356.1	0	1.18585	0	0.182304	0.061599	0	1.40277	0.488276	0.376111	0.646612	up	no
MSTRG.13357	ENSBTAG00000010158	MSTRG.13357.1	0.362998	0	1.5109	0	0.08517	0	1.47572	0.56142	0.374527	0.645007	up	no
MSTRG.13358	ENSBTAG00000010158	MSTRG.13358.1	0	1.53877	0	0	0	0	1.53996	0.622893	0.367045	0.639249	up	no
MSTRG.13382	NIT1	MSTRG.13382.1	0	1.61092	0	0	0	0.30519	1.35059	0.433595	0.552639	0.772824	up	no
MSTRG.13388	.	MSTRG.13388.1	0	0	0.619124	0	1.67468	0	0.759301	-0.397256	0.6128	0.819274	down	no
MSTRG.1339	.	MSTRG.1339.1	0	2.87215	0	0	0	0	1.8727	0.905117	0.367045	0.639249	up	no
MSTRG.13401	.	MSTRG.13401.1	0.356017	0	0	0	0	0	1.0328	0.0465562	0.803436	0.934297	up	no
MSTRG.13403	.	MSTRG.13403.1	0.03642	0.047126	0.149429	1.51906	0	0.857502	0.802196	-0.317973	0.509571	0.735407	down	no
MSTRG.13413	ENSBTAG00000005796	MSTRG.13413.1	0	1.93903	1.70118	0	1.89361	1.814	0.857185	-0.222322	0.830151	0.945298	down	no
MSTRG.13414	ENSBTAG00000005796	MSTRG.13414.1	1.49828	0	0	0	0	1.80383	0.630559	-0.665296	0.376671	0.647048	down	no
MSTRG.13415	ENSBTAG00000005796	MSTRG.13415.1	0	2.07415	1.13028	0	0	0	2.33052	1.22065	0.11884	0.393386	up	no
MSTRG.13426	.	MSTRG.13426.1	0.212557	0	0	1.5161	0.102455	0	1.00226	0.00325224	0.994239	0.997702	up	no
MSTRG.13427	.	MSTRG.13427.1	0	0	1.72096	0	0	0	1.53887	0.621869	0.406266	0.648852	up	no
MSTRG.13452	TMEM79	MSTRG.13452.1	0	1.76809	0	1.24615	1.09575	0	1.14423	0.194379	0.799281	0.934297	up	no
MSTRG.13458	PMF1	MSTRG.13458.1	0.367626	1.18925	0	0.968986	0.600255	0	1.20604	0.27028	0.635605	0.835997	up	no
MSTRG.13468	ENSBTAG00000020356	MSTRG.13468.1	0	0	0	1.22679	0	1.60528	0.611017	-0.710716	0.301527	0.639249	down	no
MSTRG.13479	DAP3	MSTRG.13479.1	0	0	0.835188	1.78844	0	0	1.34241	0.424823	0.390272	0.648852	up	no
MSTRG.13480	DAP3	MSTRG.13480.1	0.978082	0	0.679505	0	0	0	1.34387	0.426396	0.338432	0.639249	up	no
MSTRG.13481	DAP3	MSTRG.13481.1	0	2.14795	0	0	0.134129	0	1.59944	0.677562	0.425773	0.665358	up	no
MSTRG.13486	PMVK	MSTRG.13486.1	0	1.4349	0	0	0	0	1.51044	0.594965	0.367045	0.639249	up	no
MSTRG.13487	.	MSTRG.13487.1	0	1.11644	0.823728	1.44678	0.701873	0.580811	1.1344	0.181928	0.517134	0.742197	up	no
MSTRG.13519	.	MSTRG.13519.1	0	0	0.595678	0.507669	0	1.63671	0.733118	-0.447883	0.532994	0.755747	down	no
MSTRG.13520	.	MSTRG.13520.1	1.73691	0	0	1.43212	1.5986	1.7019	0.418313	-1.25734	0.100691	0.359066	down	no
MSTRG.13521	.	MSTRG.13521.1	0	0	0	1.58698	0	0	1.03107	0.0441457	0.903485	0.945298	up	no
MSTRG.1353	CSNK1G1	MSTRG.1353.1	0	0	2.01756	2.30982	2.26416	0	0.935674	-0.0959217	0.92379	0.957728	down	no
MSTRG.13533	POGZ	MSTRG.13533.1	0	0	0	1.42234	0	0	1.02889	0.0410917	0.903485	0.945298	up	no
MSTRG.13546	LYSMD1	MSTRG.13546.1	0	0.177544	0	1.53701	0	0	1.1115	0.152505	0.635758	0.83603	up	no
MSTRG.13550	MLLT11	MSTRG.13550.1	0.686917	0.676863	0.618155	1.72711	0	0	1.70661	0.771134	0.125684	0.405974	up	no
MSTRG.13555	MINDY1	MSTRG.13555.1	0.465365	0	2.02164	0.080168	0	0.295035	1.46109	0.547046	0.468765	0.700878	up	no
MSTRG.13559	SETDB1	MSTRG.13559.1	0.215424	0.27737	0	0	0.382765	0	0.975365	-0.0359861	0.891153	0.945298	down	no
MSTRG.13560	SETDB1	MSTRG.13560.1	0	0	0	0	1.61043	0	0.624419	-0.679413	0.333742	0.639249	down	no
MSTRG.13572	ADAMTSL4	MSTRG.13572.1	4.11929	4.26433	4.86436	7.00899	7.11554	6.65974	0.698767	-0.517117	0.00786299	0.0892663	down	no
MSTRG.13579	VPS45	MSTRG.13579.1	0	1.64112	0	0	0	0	1.56843	0.649317	0.367045	0.639249	up	no
MSTRG.13580	VPS45	MSTRG.13580.1	0.281066	0	0.461284	0	1.27177	0	0.808038	-0.307504	0.608906	0.816703	down	no
MSTRG.13594	.	MSTRG.13594.1	0	1.96612	1.33078	0	0.781442	0.457526	1.46357	0.549496	0.506727	0.733229	up	no
MSTRG.13595	U1	MSTRG.13595.1	286.537	507.327	497.282	350.462	246.957	556.633	1.24778	0.319361	0.620434	0.824767	up	no
MSTRG.13596	U1	MSTRG.13596.1	0	0	0	0	5.98079	0	0.385309	-1.37591	0.333742	0.639249	down	no
MSTRG.136	ARL13B	MSTRG.136.1	1.43776	0	0	0	0	0	1.09902	0.136218	0.803436	0.934297	up	no
MSTRG.13608	PDZK1	MSTRG.13608.1	0.81909	0.493825	0.663905	0	1.51831	0	1.01546	0.0221402	0.970796	0.983712	up	no
MSTRG.1361	.	MSTRG.1361.1	0	1.4944	0	0	0	0	1.52743	0.611105	0.367045	0.639249	up	no
MSTRG.13610	.	MSTRG.13610.1	0	0.995376	1.39966	0.558944	0.75876	0	1.54382	0.626507	0.29968	0.639249	up	no
MSTRG.13611	.	MSTRG.13611.1	0	0	0	1.79747	0	0	1.03367	0.0477789	0.903485	0.945298	up	no
MSTRG.13626	.	MSTRG.13626.1	0	0	1.09319	0	1.82233	2.1294	0.445399	-1.16683	0.200084	0.536001	down	no
MSTRG.13637	SLC22A15	MSTRG.13637.1	1.0249	0	1.89231	0.337677	0	0	1.71853	0.781173	0.312066	0.639249	up	no
MSTRG.13639	SLC22A15	MSTRG.13639.1	0	0	0	0	0	0.855999	0.715475	-0.483026	0.270656	0.622645	down	no
MSTRG.13640	SLC22A15	MSTRG.13640.1	0	0.975969	0	2.09265	0	0	1.42185	0.507774	0.307378	0.639249	up	no
MSTRG.13641	SLC22A15	MSTRG.13641.1	1.79365	0	0	0	0	0.259054	0.984268	-0.022877	0.96927	0.982748	down	no
MSTRG.13642	SLC22A15	MSTRG.13642.1	0	1.44524	0	0	0	0.463503	1.23144	0.300344	0.6711	0.860969	up	no
MSTRG.13644	SLC22A15	MSTRG.13644.1	0	2.083	0	0	0	0	1.685	0.752746	0.367045	0.639249	up	no
MSTRG.13645	.	MSTRG.13645.1	0.480615	1.96856	0	0.407901	0.360323	0	1.5005	0.585447	0.426139	0.665842	up	no
MSTRG.13647	.	MSTRG.13647.1	0.342158	1.6951	0	0.313897	0	0	1.64777	0.720511	0.287283	0.637454	up	no
MSTRG.1366	.	MSTRG.1366.1	0	0.391921	0	1.85219	0	0	1.20561	0.269765	0.46148	0.695799	up	no
MSTRG.13667	RSBN1	MSTRG.13667.1	2.96329	2.53953	2.50993	2.11553	1.7749	2.24052	1.18708	0.247413	0.127168	0.409034	up	no
MSTRG.13671	MAGI3	MSTRG.13671.1	0	0	0	0.379025	0	0	1.0104	0.0149264	0.903485	0.945298	up	no
MSTRG.13672	MAGI3	MSTRG.13672.1	0	0	0	1.71965	0	0	1.03273	0.0464686	0.903485	0.945298	up	no
MSTRG.13673	.	MSTRG.13673.1	0	0	0	0.404261	0	2.01185	0.556559	-0.845393	0.27012	0.622645	down	no
MSTRG.13684	CTTNBP2NL	MSTRG.13684.1	2.17309	2.35831	2.81362	3.77641	2.97504	3.73456	0.811712	-0.300959	0.112982	0.382682	down	no
MSTRG.13685	.	MSTRG.13685.1	4.70818	4.17267	0	6.67013	7.08817	6.96176	0.32064	-1.64097	0.225908	0.577052	down	no
MSTRG.13687	.	MSTRG.13687.1	4.26394	3.98972	5.74609	5.49061	6.36906	5.6948	0.813421	-0.297927	0.231072	0.585611	down	no
MSTRG.13689	.	MSTRG.13689.1	0	0	0	2.23341	0	0	1.0385	0.0545052	0.903485	0.945298	up	no
MSTRG.13699	DENND2D	MSTRG.13699.1	0	0.504273	1.5631	0	0	0	1.81218	0.857722	0.180516	0.504338	up	no
MSTRG.13705	.	MSTRG.13705.1	0	0.701765	0	1.95357	1.99268	1.46609	0.474529	-1.07543	0.0495805	0.234127	down	yes
MSTRG.13715	SLC16A4	MSTRG.13715.1	0	1.4944	0	0	0	0	1.52743	0.611105	0.367045	0.639249	up	no
MSTRG.13716	.	MSTRG.13716.1	0	0	0.478322	1.9339	0	0	1.22505	0.292844	0.486801	0.715929	up	no
MSTRG.13717	.	MSTRG.13717.1	0	0.409014	0	1.58298	0	0	1.20859	0.27332	0.420074	0.660774	up	no
MSTRG.13719	.	MSTRG.13719.1	0	2.21194	0	0.136406	0.216623	0.200802	1.41845	0.504312	0.548095	0.768626	up	no
MSTRG.13720	.	MSTRG.13720.1	0	0	0.54868	0.160048	0.027039	0	1.19727	0.259743	0.403999	0.648852	up	no
MSTRG.13742	CLCC1	MSTRG.13742.1	0	0.953236	0	1.7305	1.12938	1.63332	0.575468	-0.797193	0.155143	0.460518	down	no
MSTRG.13743	CLCC1	MSTRG.13743.1	0	1.45171	0	0.778511	0	0	1.54361	0.626306	0.295933	0.639249	up	no
MSTRG.13746	CLCC1	MSTRG.13746.1	1.64921	0	0	0	0	0	1.10875	0.148933	0.803436	0.934297	up	no
MSTRG.1375	VPS13C	MSTRG.1375.1	0	1.77793	0.325242	0	0	0	1.81256	0.858026	0.218339	0.564731	up	no
MSTRG.13754	.	MSTRG.13754.1	3.07459	3.16116	2.82797	1.73705	1.32264	1.27575	1.75286	0.809711	0.0024474	0.0523649	up	no
MSTRG.13755	.	MSTRG.13755.1	0	1.69255	0	0	0	0	1.58251	0.662212	0.367045	0.639249	up	no
MSTRG.13757	.	MSTRG.13757.1	0.083717	1.73325	0	0	0.298236	0	1.41394	0.499718	0.500481	0.727846	up	no
MSTRG.13758	.	MSTRG.13758.1	5.42592	6.3048	5.72265	5.25917	5.09509	6.09568	1.05155	0.0725161	0.585891	0.799681	up	no
MSTRG.13759	.	MSTRG.13759.1	0.222511	1.03653	0	0	1.4914	0	0.907435	-0.140134	0.858238	0.945298	down	no
MSTRG.13761	.	MSTRG.13761.1	0	0.097483	0	1.50343	0.407971	0	0.90912	-0.137458	0.667402	0.857809	down	no
MSTRG.13774	.	MSTRG.13774.1	0	0	0	1.71836	0	0	1.03272	0.0464466	0.903485	0.945298	up	no
MSTRG.13780	SASS6	MSTRG.13780.1	0.453597	1.69333	1.39534	0.709981	0.896322	2.17408	0.953915	-0.0680666	0.906515	0.946833	down	no
MSTRG.13782	SASS6	MSTRG.13782.1	0	1.56092	0	0	0	0	1.54617	0.6287	0.367045	0.639249	up	no
MSTRG.13783	SASS6	MSTRG.13783.1	0	2.64596	0	0	0	0	1.82118	0.864876	0.367045	0.639249	up	no
MSTRG.13786	.	MSTRG.13786.1	0	0	1.10281	0	0	1.29054	0.879302	-0.18557	0.813384	0.939897	down	no
MSTRG.13788	.	MSTRG.13788.1	8.26665	7.94575	9.21755	9.07214	8.76807	9.23011	0.95028	-0.073575	0.439653	0.677743	down	no
MSTRG.13797	F3	MSTRG.13797.1	1.35512	0.864191	0.640765	0.381823	0	0.356608	1.54947	0.631779	0.121874	0.399543	up	no
MSTRG.13799	GCLM	MSTRG.13799.1	0	0	0	0.077654	0	0	1.00241	0.00347347	0.903485	0.945298	up	no
MSTRG.138	ARL13B	MSTRG.138.1	0	0.735538	0.466453	2.17753	0	1.00237	1.08509	0.117821	0.808277	0.937205	up	no
MSTRG.13813	.	MSTRG.13813.1	0.8208	1.0198	1.01914	2.06142	2.41513	2.51294	0.573982	-0.800922	0.00433722	0.0664506	down	no
MSTRG.13814	.	MSTRG.13814.1	0	0.859674	1.4713	2.56241	2.99641	2.53981	0.523978	-0.932423	0.148948	0.450043	down	no
MSTRG.13817	.	MSTRG.13817.1	0	1.02551	0.784484	1.32417	0	1.67474	1.07356	0.1024	0.882977	0.945298	up	no
MSTRG.13818	.	MSTRG.13818.1	0	1.73206	0	0	0	0	1.59323	0.671952	0.367045	0.639249	up	no
MSTRG.13825	.	MSTRG.13825.1	1.76251	1.7293	1.9453	2.12761	0	1.30182	1.8654	0.899489	0.207414	0.547446	up	no
MSTRG.13827	.	MSTRG.13827.1	0	0.65407	0	1.8875	0	0	1.30649	0.385701	0.348969	0.639249	up	no
MSTRG.13828	.	MSTRG.13828.1	0	1.0554	1.86054	0.827449	0	1.19899	1.46121	0.547162	0.475658	0.706755	up	no
MSTRG.13829	.	MSTRG.13829.1	0	0	0	1.28135	0.873545	0	0.754583	-0.406248	0.367527	0.639572	down	no
MSTRG.13830	.	MSTRG.13830.1	0	0	0	2.25566	0	0	1.03873	0.0548237	0.903485	0.945298	up	no
MSTRG.13831	.	MSTRG.13831.1	0	0	0	1.47269	0	0	1.02957	0.0420471	0.903485	0.945298	up	no
MSTRG.13834	.	MSTRG.13834.1	0	1.44777	0	0	0	0	1.51413	0.598489	0.367045	0.639249	up	no
MSTRG.13835	.	MSTRG.13835.1	0	0	1.51174	0	0	0	1.48675	0.572161	0.406266	0.648852	up	no
MSTRG.13841	RPAP2	MSTRG.13841.1	0	0	0	1.61758	0.121459	0	0.975034	-0.0364756	0.916075	0.952978	down	no
MSTRG.13842	RPAP2	MSTRG.13842.1	0.538458	2.1007	0	0	0	0	1.76838	0.822425	0.295222	0.639249	up	no
MSTRG.13848	GLMN	MSTRG.13848.1	0	0	0	2.04171	0	0	1.03646	0.0516666	0.903485	0.945298	up	no
MSTRG.13849	GLMN	MSTRG.13849.1	0	0	0	1.61513	0	0	1.03143	0.0446485	0.903485	0.945298	up	no
MSTRG.13853	ENSBTAG00000006167	MSTRG.13853.1	0	0.495715	0	1.51463	0	0	1.24143	0.311998	0.368385	0.640358	up	no
MSTRG.13857	.	MSTRG.13857.1	1.23625	0.635111	1.46496	1.43144	1.22583	0.758554	1.03244	0.0460622	0.88855	0.945298	up	no
MSTRG.13858	.	MSTRG.13858.1	0	1.46207	0	0	0	0	1.51822	0.602383	0.367045	0.639249	up	no
MSTRG.13859	.	MSTRG.13859.1	0	1.49764	0	0	0	0	1.52835	0.611975	0.367045	0.639249	up	no
MSTRG.13861	bta-mir-2904-3	MSTRG.13861.4;MSTRG.13861.1;MSTRG.13861.2;MSTRG.13861.3	5.49774	29.3149	3.30615	0	34.1609	17.585	0.397994	-1.32918	0.54106	0.762449	down	no
MSTRG.13864	LRRC8D	MSTRG.13864.3	1.80479	1.55106	1.64272	3.34347	3.37671	2.87401	0.638436	-0.647387	0.00654405	0.0812419	down	no
MSTRG.13866	LRRC8C	MSTRG.13866.1	1.02021	1.85705	1.21076	1.06884	1.05849	1.20456	1.15454	0.207322	0.377972	0.64801	up	no
MSTRG.13879	.	MSTRG.13879.1	0	0	0	1.49567	0	0	1.02988	0.0424767	0.903485	0.945298	up	no
MSTRG.1388	.	MSTRG.1388.1	0.09691	0	0	1.66033	0	0	1.04217	0.0595841	0.889974	0.945298	up	no
MSTRG.13883	.	MSTRG.13883.1	0	0	0	1.4537	0	0	1.02932	0.0416891	0.903485	0.945298	up	no
MSTRG.13891	.	MSTRG.13891.1	0	2.0701	0	0	0	0	1.68173	0.749942	0.367045	0.639249	up	no
MSTRG.13893	.	MSTRG.13893.1	1.46161	0	1.80076	0.712017	0.915812	0	1.26765	0.342152	0.681622	0.867731	up	no
MSTRG.13896	.	MSTRG.13896.1	0	1.38289	0	0.952422	0.993363	0.89694	0.770084	-0.376913	0.540457	0.76215	down	no
MSTRG.13898	.	MSTRG.13898.1	0	0.625278	1.74399	0	0	0	1.93431	0.951816	0.166352	0.480898	up	no
MSTRG.13902	.	MSTRG.13902.1	0	0	1.98408	0	0	0	1.60127	0.679213	0.406266	0.648852	up	no
MSTRG.13904	.	MSTRG.13904.1	2.93249	2.66565	3.82217	1.59715	2.08183	1.9095	1.38355	0.468378	0.0815336	0.315311	up	no
MSTRG.13905	.	MSTRG.13905.1	0	0	1.60301	0	0	0	1.50978	0.594336	0.406266	0.648852	up	no
MSTRG.13907	.	MSTRG.13907.1	0	0	0	1.48047	0	0	1.02968	0.042193	0.903485	0.945298	up	no
MSTRG.13910	ZNHIT6	MSTRG.13910.1	0.99867	1.20326	0.69658	0	0.503419	0	1.59513	0.673678	0.103961	0.365978	up	no
MSTRG.13914	C1orf52	MSTRG.13914.1	0	1.39388	1.13378	1.66022	1.7898	0	1.29543	0.373428	0.592395	0.804238	up	no
MSTRG.13917	WDR63	MSTRG.13917.1	0	0	0	2.04033	0	0	1.03645	0.0516455	0.903485	0.945298	up	no
MSTRG.13919	SSX2IP	MSTRG.13919.1	0	1.47284	0	0	0	0	1.5213	0.605303	0.367045	0.639249	up	no
MSTRG.13922	.	MSTRG.13922.1	0	1.75427	0	0.094037	0	0	1.60385	0.681539	0.354542	0.639249	up	no
MSTRG.13926	MCOLN3	MSTRG.13926.1	2.14741	1.42582	2.59603	2.1714	2.55324	1.3726	1.03088	0.0438805	0.902465	0.945298	up	no
MSTRG.1393	.	MSTRG.1393.1	0.388705	0	0	1.95349	1.83923	1.73728	0.372443	-1.42491	0.00622789	0.0791555	down	yes
MSTRG.13940	ZZZ3	MSTRG.13940.1	1.87416	1.35351	2.0576	1.45108	0.991519	1.39808	1.22998	0.298638	0.23656	0.594748	up	no
MSTRG.13946	RABGGTB	MSTRG.13946.1	0	5.07101	0	0	0.773641	0	1.74114	0.80003	0.562489	0.781143	up	no
MSTRG.1395	.	MSTRG.1395.1	0	0.504396	0	0	0	2.35461	0.627502	-0.672308	0.456487	0.691758	down	no
MSTRG.13952	.	MSTRG.13952.1	0	0	0	1.52388	0	0	1.03025	0.0429987	0.903485	0.945298	up	no
MSTRG.13954	ANKRD13C	MSTRG.13954.1	4.02839	0	2.28398	4.78836	2.93708	0.432712	0.880217	-0.184069	0.892854	0.945298	down	no
MSTRG.13955	ANKRD13C	MSTRG.13955.1	0	0	0	1.67618	0	0	1.0322	0.0457202	0.903485	0.945298	up	no
MSTRG.13958	ANKRD13C	MSTRG.13958.1	0	0	0.957535	1.63498	0	0	1.37773	0.462289	0.372508	0.643348	up	no
MSTRG.13959	ANKRD13C	MSTRG.13959.1	0	0.731347	0	2.09248	0	0	1.33738	0.419414	0.343795	0.639249	up	no
MSTRG.13961	ANKRD13C	MSTRG.13961.1	0.833206	0	0	1.57598	0	0	1.09931	0.136596	0.851859	0.945298	up	no
MSTRG.13963	ANKRD13C	MSTRG.13963.1	0	0.749329	0	1.28198	0	1.0679	0.89797	-0.155261	0.790719	0.934297	down	no
MSTRG.13977	.	MSTRG.13977.2	9.04824	8.56039	8.38165	4.07179	4.11087	3.61083	1.97171	0.979445	0.00104106	0.0365999	up	no
MSTRG.13982	.	MSTRG.13982.1	0.913639	0.714917	0	0	0.453307	0	1.14481	0.195106	0.673642	0.862777	up	no
MSTRG.13990	ITGB3BP	MSTRG.13990.1	0	0.057737	0	1.75944	0	0.253961	0.938164	-0.0920887	0.805011	0.9353	down	no
MSTRG.13991	ITGB3BP	MSTRG.13991.1	0	1.43704	0	0	0	0	1.51105	0.595553	0.367045	0.639249	up	no
MSTRG.13994	TM2D1	MSTRG.13994.1	0	0.528876	0	1.43492	0.58437	0	0.999524	-0.000686298	0.998521	0.999338	down	no
MSTRG.14	.	MSTRG.14.1	0	0	0	0	1.83344	0	0.599795	-0.737458	0.333742	0.639249	down	no
MSTRG.140	NSUN3	MSTRG.140.1	0	1.63533	0	0	0	0	1.56683	0.64785	0.367045	0.639249	up	no
MSTRG.14000	FGGY	MSTRG.14000.2	0.256653	0.123138	0.417823	0.532127	0.364175	0.549152	0.863042	-0.212498	0.263305	0.622645	down	no
MSTRG.14001	FGGY	MSTRG.14001.1	0	1.66103	0	0	0	0	1.57389	0.654339	0.367045	0.639249	up	no
MSTRG.14003	FGGY	MSTRG.14003.1	0	1.59372	0	0.322217	0	0	1.56937	0.650183	0.328477	0.639249	up	no
MSTRG.14004	FGGY	MSTRG.14004.1	0	1.44581	0	0	0	0	1.51357	0.597954	0.367045	0.639249	up	no
MSTRG.14007	.	MSTRG.14007.1	0	0.668296	0.254623	1.63617	0.092116	0	1.38101	0.465726	0.0789563	0.309154	up	no
MSTRG.1401	RSL24D1	MSTRG.1401.1	0	0	0	0	1.45522	0	0.643491	-0.636008	0.333742	0.639249	down	no
MSTRG.14010	.	MSTRG.14010.1	0	0	1.0564	1.15004	0	0	1.39808	0.483452	0.355341	0.639249	up	no
MSTRG.14011	.	MSTRG.14011.1	0	0	0	2.24128	0	0	1.03858	0.0546181	0.903485	0.945298	up	no
MSTRG.14012	.	MSTRG.14012.1	0	0	0	0	0.744457	1.55188	0.458271	-1.12573	0.0398364	0.206208	down	yes
MSTRG.14013	.	MSTRG.14013.1	0.31244	0	0	0	1.28558	1.05926	0.463954	-1.10795	0.00547936	0.0741409	down	yes
MSTRG.14016	.	MSTRG.14016.1	0	0.415486	1.51505	0	0	1.43873	1.07847	0.10899	0.899228	0.945298	up	no
MSTRG.14017	.	MSTRG.14017.1	0.187142	0	0	1.54662	0	0	1.04945	0.0696397	0.880178	0.945298	up	no
MSTRG.14018	.	MSTRG.14018.1	0	1.03544	1.43142	0	0	0	2.03797	1.02713	0.113633	0.383921	up	no
MSTRG.14019	.	MSTRG.14019.1	0	0	0	0	0	1.46464	0.613633	-0.704553	0.270656	0.622645	down	no
MSTRG.1402	.	MSTRG.1402.1	0	0	0	1.27427	0	0	1.0268	0.0381621	0.903485	0.945298	up	no
MSTRG.14020	.	MSTRG.14020.1	0.106357	0.137624	0	0	1.51557	0	0.68229	-0.551544	0.404499	0.648852	down	no
MSTRG.14022	.	MSTRG.14022.1	0	0	0	0.673074	0	1.88865	0.572505	-0.804639	0.276147	0.629259	down	no
MSTRG.14033	TCEANC2	MSTRG.14033.1	0	0.481869	0	0	0	1.58453	0.717624	-0.478701	0.509967	0.735889	down	no
MSTRG.14041	.	MSTRG.14041.1	0	0	0	0	1.16669	0	0.684211	-0.547488	0.333742	0.639249	down	no
MSTRG.14047	ZCCHC11	MSTRG.14047.1	0	0	0	1.57937	0	0	1.03097	0.0440089	0.903485	0.945298	up	no
MSTRG.14049	PRPF38A	MSTRG.14049.1	0	0	0	2.63588	1.7842	0	0.630649	-0.66509	0.361465	0.639249	down	no
MSTRG.14052	.	MSTRG.14052.1	0	0.396657	0	1.48129	0	0.594706	0.933714	-0.0989476	0.807209	0.93661	down	no
MSTRG.14055	BTF3L4	MSTRG.14055.1	0	1.74026	0	0	0.384134	0	1.36016	0.443776	0.565903	0.783857	up	no
MSTRG.14056	BTF3L4	MSTRG.14056.1	0	1.50336	0	0	0	0	1.52997	0.613503	0.367045	0.639249	up	no
MSTRG.14057	BTF3L4	MSTRG.14057.1	1.9019	1.28241	1.27523	0	0	1.90398	1.31279	0.392631	0.550807	0.771267	up	no
MSTRG.1406	PIGB	MSTRG.1406.1	0.372556	0.6781	0.790584	3.5937	3.84183	0.127201	0.766764	-0.383145	0.66889	0.85916	down	no
MSTRG.14062	.	MSTRG.14062.1	0	0	0	1.89173	0	0	1.03478	0.049318	0.903485	0.945298	up	no
MSTRG.14066	.	MSTRG.14066.1	0	0	0	1.42086	0.177732	1.14287	0.628483	-0.670054	0.182125	0.50676	down	no
MSTRG.1407	.	MSTRG.1407.1	0	0	1.97115	0	0	0	1.59828	0.676517	0.406266	0.648852	up	no
MSTRG.14070	FAF1	MSTRG.14070.1	0	0.104951	0	1.76086	0	0.854496	0.774586	-0.368503	0.465032	0.698087	down	no
MSTRG.14072	FAF1	MSTRG.14072.1	0	0	0	1.72456	0	0	1.03279	0.0465524	0.903485	0.945298	up	no
MSTRG.14075	.	MSTRG.14075.1	0	0	0.177824	1.04148	1.474	0	0.70389	-0.506577	0.400475	0.648852	down	no
MSTRG.14078	.	MSTRG.14078.1	0	0	0	0	1.46047	0	0.642816	-0.637521	0.333742	0.639249	down	no
MSTRG.1409	.	MSTRG.1409.1	0	0	1.45875	0.305547	0	0	1.48586	0.571299	0.377077	0.64729	up	no
MSTRG.14095	.	MSTRG.14095.1	0.292575	0.075717	0.720258	1.99482	0	0	1.39087	0.475989	0.380655	0.648852	up	no
MSTRG.14098	IPP	MSTRG.14098.1	0	0	0.552403	0	1.66731	0	0.746677	-0.421445	0.584738	0.798959	down	no
MSTRG.141	NSUN3	MSTRG.141.1	0	0	0.327287	0	1.61029	0	0.705407	-0.503473	0.485291	0.71482	down	no
MSTRG.1410	.	MSTRG.1410.1;MSTRG.1410.3	1.05093	1.22992	1.21022	1.0941	1.3366	0.988442	1.02471	0.0352106	0.762921	0.926018	up	no
MSTRG.14100	.	MSTRG.14100.1	2.14087	1.14597	2.47787	0.211157	0.386766	0.561986	1.85173	0.888872	0.0483431	0.230403	up	no
MSTRG.14101	.	MSTRG.14101.1	1.18425	0	1.60096	0.047825	0	0.023468	1.6215	0.69733	0.31083	0.639249	up	no
MSTRG.14106	.	MSTRG.14106.1	0	1.92936	0.901595	0.069213	0	0	2.17491	1.12095	0.117779	0.391573	up	no
MSTRG.14110	ZSWIM5	MSTRG.14110.1	0	1.45882	0	0	0	0	1.51729	0.6015	0.367045	0.639249	up	no
MSTRG.14130	RNF220	MSTRG.14130.1	0	0	0	2.65915	2.23589	0	0.585909	-0.771251	0.345548	0.639249	down	no
MSTRG.14140	.	MSTRG.14140.1	1.47307	0.457469	0.870333	0.310616	0	1.08598	1.16275	0.217544	0.674807	0.863502	up	no
MSTRG.14153	SZT2	MSTRG.14153.1	0	1.23664	1.60311	1.06553	0	0	2.24425	1.16623	0.0235604	0.156352	up	yes
MSTRG.14159	C1orf50	MSTRG.14159.1	0	0	0	0	1.56482	0.734972	0.467394	-1.09729	0.056642	0.25258	down	no
MSTRG.14165	.	MSTRG.14165.1	7.62211	7.14646	7.15886	0	6.37798	5.38729	1.12691	0.172367	0.811527	0.939034	up	no
MSTRG.14167	.	MSTRG.14167.1	0	0	1.68845	0	0	0.474334	1.24073	0.311188	0.687797	0.872323	up	no
MSTRG.1417	.	MSTRG.1417.1	0	0	1.37897	0	1.0524	1.27473	0.654009	-0.612618	0.449341	0.685634	down	no
MSTRG.14171	.	MSTRG.14171.1	0	0	0	1.74487	0	0	1.03304	0.0468972	0.903485	0.945298	up	no
MSTRG.14173	.	MSTRG.14173.1	0	0	2.04335	0	0	0	1.61489	0.691434	0.406266	0.648852	up	no
MSTRG.142	NSUN3	MSTRG.142.1	0	0	0	0	0	2.00389	0.551298	-0.859097	0.270656	0.622645	down	no
MSTRG.14203	ENSBTAG00000030337	MSTRG.14203.1	0	0	0	0.514114	0	0	1.01344	0.0192669	0.903485	0.945298	up	no
MSTRG.14204	.	MSTRG.14204.1	1.92665	1.82849	2.44208	0	1.279	0	2.06187	1.04395	0.142359	0.437845	up	no
MSTRG.14216	MEAF6	MSTRG.14216.1	0	2.80149	0	0	0.327355	0	1.61584	0.692284	0.489453	0.718389	up	no
MSTRG.14217	MEAF6	MSTRG.14217.1	1.27578	1.25778	0.248989	1.82715	1.0989	1.70837	0.733764	-0.446613	0.380459	0.648852	down	no
MSTRG.14219	MEAF6	MSTRG.14219.1	1.70059	0	0	0	0	0	1.11101	0.15187	0.803436	0.934297	up	no
MSTRG.1422	.	MSTRG.1422.1	0	1.54505	0	0	0	0	1.54173	0.624547	0.367045	0.639249	up	no
MSTRG.14232	STK40	MSTRG.14232.1	0	0	1.53742	0	0	0	1.49328	0.578482	0.406266	0.648852	up	no
MSTRG.14233	STK40	MSTRG.14233.1	0	0.570879	1.73774	0	0	0	1.90216	0.927638	0.175927	0.496232	up	no
MSTRG.1424	.	MSTRG.1424.1	1.44827	0	0	0	0	0	1.09952	0.136875	0.803436	0.934297	up	no
MSTRG.14246	KIAA0319L	MSTRG.14246.1	0	0	0	1.46332	0.298986	0	0.905414	-0.143351	0.660913	0.853264	down	no
MSTRG.14247	KIAA0319L	MSTRG.14247.1	0	0	0	2.21805	0	0	1.03834	0.054284	0.903485	0.945298	up	no
MSTRG.14249	ZMYM4	MSTRG.14249.1	0.179902	0	0	1.49426	0	0	1.04807	0.0677396	0.880426	0.945298	up	no
MSTRG.1425	.	MSTRG.1425.1	1.62305	0	0	0	0	0	1.10758	0.147416	0.803436	0.934297	up	no
MSTRG.14253	.	MSTRG.14253.1	0	1.47564	0	0	0	0	1.5221	0.606059	0.367045	0.639249	up	no
MSTRG.14254	.	MSTRG.14254.1	0.829587	0	0	3.02762	0	0	1.11501	0.157052	0.861594	0.945298	up	no
MSTRG.14255	.	MSTRG.14255.1	1.59636	0	0	0	0	0	1.10638	0.145853	0.803436	0.934297	up	no
MSTRG.14256	.	MSTRG.14256.1	0	0	0	1.67829	0	0	1.03222	0.0457568	0.903485	0.945298	up	no
MSTRG.14257	.	MSTRG.14257.1	0	0	0	4.7557	2.18387	1.87803	0.338118	-1.5644	0.00630515	0.0795297	down	yes
MSTRG.14259	ZMYM1	MSTRG.14259.1	0	0	0	0	0	2.02097	0.549608	-0.863525	0.270656	0.622645	down	no
MSTRG.1427	GNB5	MSTRG.1427.1	0	0	0	0.412138	0	0	1.01117	0.0160285	0.903485	0.945298	up	no
MSTRG.14272	ATG16L1	MSTRG.14272.1	1.59861	1.72961	1.95144	2.18677	2.16374	2.5098	0.839352	-0.252653	0.0840128	0.321426	down	no
MSTRG.14274	.	MSTRG.14274.1	2.66439	3.06401	3.42262	2.20813	1.88918	1.46495	1.57773	0.657854	0.00697855	0.0839945	up	no
MSTRG.14276	.	MSTRG.14276.1	0	0	0	0	0.837988	0	0.741754	-0.430987	0.333742	0.639249	down	no
MSTRG.14282	.	MSTRG.14282.1	0	1.39628	1.54276	1.98015	2.88442	0	1.19246	0.253936	0.77844	0.934297	up	no
MSTRG.14290	ENSBTAG00000005354	MSTRG.14290.1	0	0	0	1.54628	0.499759	0.692777	0.635205	-0.654706	0.0388457	0.203886	down	no
MSTRG.14292	.	MSTRG.14292.1	0	0	2.17165	0	0	0.602542	1.27345	0.348744	0.700864	0.88105	up	no
MSTRG.14294	SCLY	MSTRG.14294.1	0	0	0	1.5459	0	0	1.03054	0.0434022	0.903485	0.945298	up	no
MSTRG.1430	.	MSTRG.1430.1	0	1.73757	0.987008	1.8355	0.772664	1.74091	0.969544	-0.0446215	0.935194	0.963866	down	no
MSTRG.14304	.	MSTRG.14304.1	2.81962	2.75838	3.46998	0.876135	0.984914	1.08742	1.98519	0.98928	0.00398037	0.0642395	up	no
MSTRG.14307	.	MSTRG.14307.1;MSTRG.14307.5;MSTRG.14307.8	8.45029	7.79142	8.86151	2.19605	3.01859	2.92324	2.32936	1.21994	0.000962573	0.0359173	up	yes
MSTRG.1433	.	MSTRG.1433.1	0	0.661428	0	2.13323	0	0	1.31263	0.392462	0.364001	0.639249	up	no
MSTRG.14334	PPP1R7	MSTRG.14334.1	0	0	0	1.50246	0	0	1.02997	0.0426029	0.903485	0.945298	up	no
MSTRG.1434	.	MSTRG.1434.1	0	0.613521	0	1.56215	0	1.07316	0.867	-0.205896	0.717519	0.893683	down	no
MSTRG.14340	STK25	MSTRG.14340.1	0	1.53528	0	0	0	0	1.53898	0.621974	0.367045	0.639249	up	no
MSTRG.14343	.	MSTRG.14343.1	0	0	0	1.68515	0	0	1.03231	0.0458756	0.903485	0.945298	up	no
MSTRG.14358	.	MSTRG.14358.1	0	1.52864	0	0	0	0	1.53711	0.62022	0.367045	0.639249	up	no
MSTRG.14359	.	MSTRG.14359.1	0	0	0.281934	0	0	0	1.11288	0.154301	0.406266	0.648852	up	no
MSTRG.14360	.	MSTRG.14360.1	1.14471	0	0	0	0	0	1.08421	0.116639	0.803436	0.934297	up	no
MSTRG.14362	.	MSTRG.14362.1	0	0	0	1.45393	0	0	1.02932	0.0416935	0.903485	0.945298	up	no
MSTRG.14371	.	MSTRG.14371.1	1.25122	1.4127	1.17333	0	0.970631	0	1.64128	0.714819	0.191602	0.522703	up	no
MSTRG.14372	.	MSTRG.14372.1	1.5281	0	1.55009	0	0.35249	0.453727	1.16258	0.217334	0.713905	0.891351	up	no
MSTRG.14375	.	MSTRG.14375.1	0	0	1.4051	0	0	0	1.45923	0.54521	0.406266	0.648852	up	no
MSTRG.14378	.	MSTRG.14378.1	0	1.6979	0.380771	0	0	0	1.82005	0.863982	0.198688	0.53353	up	no
MSTRG.14386	VPS50	MSTRG.14386.1	0	0	0	1.89075	0	0	1.03476	0.0493022	0.903485	0.945298	up	no
MSTRG.14391	BET1	MSTRG.14391.1	0	0.705961	1.2318	2.74279	1.85335	1.42358	0.698971	-0.516695	0.196776	0.53077	down	no
MSTRG.14397	PPP1R9A	MSTRG.14397.1	0	1.53261	0	0	0	0	1.53823	0.621269	0.367045	0.639249	up	no
MSTRG.14399	PON2	MSTRG.14399.1	0	0	0	1.75942	0	0	1.03322	0.0471428	0.903485	0.945298	up	no
MSTRG.14405	.	MSTRG.14405.1	0	0	0	2.17614	0	0	1.03791	0.0536751	0.903485	0.945298	up	no
MSTRG.14406	.	MSTRG.14406.1	1.0065	1.08511	0	0	0	0	1.51334	0.597736	0.288141	0.637928	up	no
MSTRG.14409	.	MSTRG.14409.1	1.74387	1.82733	1.63972	1.32025	1.21786	1.19949	1.24111	0.311627	0.00542871	0.0736665	up	no
MSTRG.14412	MIOS	MSTRG.14412.1	0.267365	0	0	2.75645	0	0	1.07006	0.0976895	0.88062	0.945298	up	no
MSTRG.14415	.	MSTRG.14415.1	0	0.333967	0	1.54417	0	0	1.17774	0.236024	0.468441	0.700615	up	no
MSTRG.14416	.	MSTRG.14416.1	0	0.054164	0	1.65495	0	0	1.05747	0.0806161	0.822046	0.945145	up	no
MSTRG.14418	.	MSTRG.14418.1	0	0	0	1.74807	0	0	1.03308	0.0469514	0.903485	0.945298	up	no
MSTRG.14419	.	MSTRG.14419.1	0	0	0	0	1.61516	0	0.623865	-0.680695	0.333742	0.639249	down	no
MSTRG.14421	.	MSTRG.14421.1	0	0	0	0.698137	0	0	1.01719	0.0245942	0.903485	0.945298	up	no
MSTRG.14423	.	MSTRG.14423.1	0.523352	0	0.701652	1.31479	1.73274	0.97814	0.569965	-0.811055	0.113783	0.384074	down	no
MSTRG.14424	.	MSTRG.14424.1	0	1.86537	0	0	0	0	1.62879	0.703803	0.367045	0.639249	up	no
MSTRG.14425	.	MSTRG.14425.1	0.421616	1.59849	0	0	0	0.689897	1.21623	0.282419	0.691401	0.874851	up	no
MSTRG.14429	.	MSTRG.14429.1	0.366134	0	0	1.47774	0.824664	0	0.792234	-0.336001	0.555394	0.775083	down	no
MSTRG.14433	ICA1	MSTRG.14433.1	0	0.637098	0.98765	0.951261	1.53079	1.86867	0.618474	-0.693214	0.231975	0.586979	down	no
MSTRG.14443	.	MSTRG.14443.1	0	1.45012	0.414926	0	0	0	1.759	0.814755	0.177201	0.498615	up	no
MSTRG.14451	.	MSTRG.14451.1	1.0785	0	0.84961	1.38332	1.72817	1.65531	0.521535	-0.939164	0.0982316	0.353661	down	no
MSTRG.14457	ENSBTAG00000014074	MSTRG.14457.1	0.663169	0	0	0	0	2.02726	0.579395	-0.78738	0.285721	0.636235	down	no
MSTRG.14459	ENSBTAG00000014074	MSTRG.14459.1	0.400098	0.069029	1.05062	0	0	0.592869	1.13179	0.178612	0.725441	0.899382	up	no
MSTRG.1446	USP8	MSTRG.1446.1	0.114995	0.27316	0.314109	2.27283	0.289173	0.469707	0.947541	-0.07774	0.775669	0.934291	down	no
MSTRG.14460	.	MSTRG.14460.1	1.56582	0	0	0.330173	0	0.243022	0.99129	-0.0126211	0.984567	0.991787	down	no
MSTRG.14470	KLHL7	MSTRG.14470.1	0	1.62091	0	0.091715	0	0	1.56727	0.648257	0.354218	0.639249	up	no
MSTRG.14471	KLHL7	MSTRG.14471.1	0	1.06507	0	0.301988	0.757002	1.32453	0.677908	-0.560838	0.39959	0.648852	down	no
MSTRG.14472	KLHL7	MSTRG.14472.1	0.509021	0	0.139234	0	1.45142	1.42207	0.440749	-1.18197	0.00314885	0.0580277	down	yes
MSTRG.14473	KLHL7	MSTRG.14473.1	0	0	0	1.8534	0	0	1.03433	0.0486983	0.903485	0.945298	up	no
MSTRG.14474	KLHL7	MSTRG.14474.1	0	0	0	1.53519	0	0	1.0304	0.0432064	0.903485	0.945298	up	no
MSTRG.14475	KLHL7	MSTRG.14475.1	0.716066	1.06613	0.872617	0	0.911717	1.24496	0.911924	-0.133014	0.726032	0.899922	down	no
MSTRG.14478	NUPL2	MSTRG.14478.1	0	0	0	2.17942	0	0	1.03794	0.053723	0.903485	0.945298	up	no
MSTRG.14486	.	MSTRG.14486.1	0	0	0	1.6874	0	0	1.03234	0.0459145	0.903485	0.945298	up	no
MSTRG.1449	.	MSTRG.1449.1	0	0	2.02007	0	0	0	1.60955	0.686661	0.406266	0.648852	up	no
MSTRG.14490	.	MSTRG.14490.1	0	0	2.02728	0.3314	0.106786	0.243925	1.37469	0.459112	0.560606	0.779444	up	no
MSTRG.14495	ENSBTAG00000015666	MSTRG.14495.1	0	1.56302	1.99849	0.502707	0.5662	0	2.01767	1.01269	0.172338	0.490893	up	no
MSTRG.14496	ENSBTAG00000015666	MSTRG.14496.1	1.42885	1.55837	1.62491	0.21533	0.911404	0.374189	1.5859	0.665299	0.0701099	0.28771	up	no
MSTRG.14498	.	MSTRG.14498.1	1.06372	1.26176	0.709336	0.427562	0	0	2.00833	1.00599	0.0184972	0.138028	up	yes
MSTRG.14502	.	MSTRG.14502.1	0	0	1.65695	0	0	0	1.52317	0.607079	0.406266	0.648852	up	no
MSTRG.14504	HGF	MSTRG.14504.1	0	0	0	1.52514	0.99143	0	0.734717	-0.44474	0.371212	0.642571	down	no
MSTRG.14509	.	MSTRG.14509.1	0	0	0	0	2.25712	0	0.560144	-0.836131	0.333742	0.639249	down	no
MSTRG.1451	GALK2	MSTRG.1451.1	0	0.99183	1.64249	0	0	0	2.09126	1.06437	0.122401	0.400164	up	no
MSTRG.14510	.	MSTRG.14510.1	0	0.170955	0	1.73192	0	0.64078	0.849939	-0.234568	0.589937	0.802006	down	no
MSTRG.14511	.	MSTRG.14511.1	0	0	0.658649	0	0	1.48979	0.758843	-0.398127	0.586619	0.800218	down	no
MSTRG.14513	.	MSTRG.14513.1	0	0.278755	0	0.047318	0.94913	0	0.80887	-0.30602	0.544285	0.765348	down	no
MSTRG.14514	.	MSTRG.14514.1	0	1.09194	0	1.55697	2.95256	0	0.739136	-0.436088	0.653327	0.848069	down	no
MSTRG.14515	.	MSTRG.14515.1	0	1.42496	0	0	0	2.14574	0.810619	-0.302905	0.768324	0.929092	down	no
MSTRG.14521	.	MSTRG.14521.1	0	0	0	1.43785	0	0	1.0291	0.0413881	0.903485	0.945298	up	no
MSTRG.14522	.	MSTRG.14522.1	0	1.51347	0	0	0	0	1.53283	0.616198	0.367045	0.639249	up	no
MSTRG.14523	.	MSTRG.14523.1	0	0	0	2.73884	0	0	1.04337	0.0612508	0.903485	0.945298	up	no
MSTRG.14524	.	MSTRG.14524.1	0	0	0	0	1.68374	0.706777	0.461184	-1.11658	0.0652566	0.27481	down	no
MSTRG.14528	.	MSTRG.14528.1	0	0.275537	0.349472	1.70097	0	0	1.31499	0.395055	0.154704	0.459676	up	no
MSTRG.14532	ARMC10	MSTRG.14532.1	0	0.657506	1.5471	0	0	0	1.89039	0.918684	0.15129	0.454119	up	no
MSTRG.14534	NAPEPLD	MSTRG.14534.1	0	0.856626	1.26253	0	0	0	1.89334	0.92093	0.117204	0.390464	up	no
MSTRG.14539	CCDC146	MSTRG.14539.1	0	0	0.499934	0	1.64159	0	0.73921	-0.435945	0.564034	0.782471	down	no
MSTRG.1454	GALK2	MSTRG.1454.1	1.72364	0	0	0.389854	0	0	1.12386	0.168459	0.819836	0.944028	up	no
MSTRG.14553	.	MSTRG.14553.1	0	0	1.60786	0	1.00081	1.88551	0.605715	-0.723289	0.436209	0.674661	down	no
MSTRG.1456	.	MSTRG.1456.1;MSTRG.1456.2	1.91905	2.46819	2.45357	2.14323	2.10958	2.26444	1.06513	0.0910299	0.450336	0.686577	up	no
MSTRG.14562	HBP1	MSTRG.14562.1	5.36507	5.30277	5.52189	4.88489	4.54152	4.36055	1.17867	0.237165	0.00665873	0.0818786	up	no
MSTRG.14564	COG5	MSTRG.14564.1	0	0	0	0	1.47153	0	0.641403	-0.640696	0.333742	0.639249	down	no
MSTRG.14571	SLC26A3	MSTRG.14571.1	0	0	0	1.45945	0	0	1.0294	0.0417977	0.903485	0.945298	up	no
MSTRG.14572	.	MSTRG.14572.1	0	1.69127	0	0	0	0	1.58216	0.661893	0.367045	0.639249	up	no
MSTRG.14575	.	MSTRG.14575.1	0	0	0.788503	1.04017	0	1.4439	0.810199	-0.303652	0.664249	0.855711	down	no
MSTRG.14578	.	MSTRG.14578.1	0	0	1.52442	0	0	0	1.48998	0.57529	0.406266	0.648852	up	no
MSTRG.14586	ASZ1	MSTRG.14586.1	6.10035	5.40815	5.30291	7.25281	6.83043	6.14326	0.86477	-0.209612	0.15235	0.455776	down	no
MSTRG.14588	.	MSTRG.14588.1	0	0	0	0	0	0.157811	0.923735	-0.11445	0.270656	0.622645	down	no
MSTRG.14594	TFEC	MSTRG.14594.1	0	0	0.655032	0.155851	0	0.057357	1.21097	0.276167	0.444645	0.681945	up	no
MSTRG.14595	TFEC	MSTRG.14595.1	0	1.82764	0.645489	0.150926	0.577959	0	1.61094	0.6879	0.337033	0.639249	up	no
MSTRG.14597	.	MSTRG.14597.1	1.36587	0	0	2.05723	1.33348	0	0.749264	-0.416455	0.66478	0.856068	down	no
MSTRG.14599	.	MSTRG.14599.1	0	1.50083	0	0	0	0	1.52925	0.612828	0.367045	0.639249	up	no
MSTRG.14600	.	MSTRG.14600.1	0	0	1.50143	0	0	0	1.48412	0.569607	0.406266	0.648852	up	no
MSTRG.14604	.	MSTRG.14604.1	2.5247	2.90521	5.18855	3.64238	4.13326	3.48114	0.984405	-0.0226767	0.951152	0.971918	down	no
MSTRG.14605	.	MSTRG.14605.1	2.26425	2.75548	4.32482	3.00523	3.37264	3.04062	1.02355	0.0335872	0.913277	0.950752	up	no
MSTRG.1461	CEP152	MSTRG.1461.1	0.307296	0	0.253847	1.90252	0	0	1.17364	0.230992	0.66685	0.857285	up	no
MSTRG.14615	.	MSTRG.14615.1	0.545962	0.640207	1.29266	1.1087	0	0	1.92858	0.947536	0.0335669	0.186636	up	no
MSTRG.14616	.	MSTRG.14616.1	0	0	0	0	0	1.30401	0.636436	-0.651913	0.270656	0.622645	down	no
MSTRG.14617	.	MSTRG.14617.1	0	1.86424	0	0	0	0	1.6285	0.70354	0.367045	0.639249	up	no
MSTRG.14618	.	MSTRG.14618.1	1.05223	0	0	2.47499	0	0	1.12331	0.167753	0.854476	0.945298	up	no
MSTRG.14619	.	MSTRG.14619.1	0	0	0	1.79326	0	0	1.03362	0.0477089	0.903485	0.945298	up	no
MSTRG.14620	.	MSTRG.14620.1	0.118465	0.841576	2.00499	0	0	0	2.15683	1.10891	0.117858	0.391783	up	no
MSTRG.14629	ANLN	MSTRG.14629.1	3.18905	0	2.35026	0	0	2.94604	0.931695	-0.102071	0.926336	0.959308	down	no
MSTRG.14631	ANLN	MSTRG.14631.1	47.0802	75.2147	44.1393	18.1679	24.3598	35.327	1.86345	0.897974	0.142653	0.438539	up	no
MSTRG.14642	.	MSTRG.14642.1	2.20641	0	1.88495	0.832776	1.105	0.980736	0.872733	-0.196388	0.790556	0.934297	down	no
MSTRG.14647	.	MSTRG.14647.1	0	0	0	0	1.48486	0	0.639712	-0.644506	0.333742	0.639249	down	no
MSTRG.14652	AVL9	MSTRG.14652.1	0	1.36215	0	1.0293	0	1.74362	0.882241	-0.180756	0.832595	0.945298	down	no
MSTRG.14653	AVL9	MSTRG.14653.1	0	0	0.453596	1.92509	0	0	1.21607	0.282226	0.497137	0.725168	up	no
MSTRG.14657	ENSBTAG00000010597	MSTRG.14657.1	0	1.45882	0	0	0	0	1.51729	0.6015	0.367045	0.639249	up	no
MSTRG.14658	.	MSTRG.14658.1;MSTRG.14658.2	2.36705	2.53471	2.29133	0.999259	0	0.744593	2.57995	1.36734	0.0326906	0.184318	up	yes
MSTRG.14659	.	MSTRG.14659.1	1.96824	2.19044	2.53486	0.90012	1.08177	1.00416	1.6178	0.694033	0.00879002	0.0937536	up	no
MSTRG.1466	ENSBTAG00000010365	MSTRG.1466.1	1.51763	1.80614	2.29428	7.3401	3.65724	7.14765	0.480421	-1.05763	0.0569287	0.253571	down	no
MSTRG.14663	.	MSTRG.14663.1	1.88247	0.672511	0	0	0	0	1.41981	0.505697	0.422003	0.662407	up	no
MSTRG.14666	.	MSTRG.14666.1	0	1.78912	0	0	0.872446	0	1.18233	0.241631	0.780696	0.934297	up	no
MSTRG.14673	.	MSTRG.14673.1	0	0.424872	0.356073	1.50129	0.579196	0	1.10574	0.145008	0.579332	0.794262	up	no
MSTRG.14681	.	MSTRG.14681.1	1.72559	2.16506	0.904751	0	2.18766	2.62898	0.705285	-0.503723	0.380314	0.648852	down	no
MSTRG.14683	.	MSTRG.14683.1	0	0.661277	1.08652	0	1.07776	0	1.21292	0.27848	0.696101	0.878071	up	no
MSTRG.14687	.	MSTRG.14687.1	0.9852	1.1299	1.45515	1.35739	0	0.727098	1.71873	0.781343	0.127243	0.40921	up	no
MSTRG.14688	.	MSTRG.14688.1	0	0	0	2.0341	0	0	1.03638	0.0515502	0.903485	0.945298	up	no
MSTRG.14691	.	MSTRG.14691.1	0.788587	0	0	1.61283	0	0	1.09694	0.133489	0.853277	0.945298	up	no
MSTRG.14693	.	MSTRG.14693.1	0.662326	1.4922	1.14551	1.65146	0	0	2.30977	1.20775	0.00587081	0.0767873	up	yes
MSTRG.14694	.	MSTRG.14694.1	1.78207	1.10124	1.4326	1.65733	1.971	2.56969	0.700084	-0.514401	0.0274055	0.168039	down	no
MSTRG.14695	NFE2L3	MSTRG.14695.1	8.13723	6.62529	9.23108	11.5976	12.4293	13.4637	0.629739	-0.667174	0.0295219	0.174664	down	no
MSTRG.1470	DDHD1	MSTRG.1470.3	1.61167	1.30129	1.74525	1.4537	1.51947	1.53172	0.995325	-0.0067604	0.950519	0.971679	down	no
MSTRG.14700	.	MSTRG.14700.1	0	1.66405	0	0	0.057266	0	1.53227	0.615667	0.39614	0.648852	up	no
MSTRG.14704	.	MSTRG.14704.1	0.945809	0	0	0	0	0.128156	1.00527	0.00757704	0.984389	0.991651	up	no
MSTRG.14707	MPP6	MSTRG.14707.1	0.603895	0.958489	0.741816	1.14395	1.34116	1.06903	0.830223	-0.268429	0.129833	0.413989	down	no
MSTRG.14708	MPP6	MSTRG.14708.1	0	0.181035	0	1.12729	0.113299	1.61344	0.624151	-0.680033	0.272466	0.625062	down	no
MSTRG.14709	MPP6	MSTRG.14709.1	0	0	0	0	0	1.09306	0.670396	-0.576914	0.270656	0.622645	down	no
MSTRG.1471	DDHD1	MSTRG.1471.1	0	1.68765	0	0	0	0	1.58117	0.660993	0.367045	0.639249	up	no
MSTRG.14710	MPP6	MSTRG.14710.1	0	1.4635	0	0	0	0	1.51863	0.602773	0.367045	0.639249	up	no
MSTRG.14711	.	MSTRG.14711.1	1.70916	0	3.33683	0.46785	0.574845	0.813938	1.22684	0.294951	0.748924	0.916153	up	no
MSTRG.14716	.	MSTRG.14716.1	0	0	0	0	0	0.07086	0.963614	-0.0534731	0.270656	0.622645	down	no
MSTRG.1472	DDHD1	MSTRG.1472.1	0	1.44036	0	0	0	0	1.512	0.596462	0.367045	0.639249	up	no
MSTRG.14723	SNORA9	MSTRG.14723.1	3.14085	1.56299	1.43574	1.30452	1.12641	1.15831	1.23389	0.303213	0.401902	0.648852	up	no
MSTRG.14727	.	MSTRG.14727.1;MSTRG.14727.2	1.12256	1.32046	1.30608	1.67819	1.98937	1.87581	0.780367	-0.357775	0.0233552	0.155855	down	no
MSTRG.14728	.	MSTRG.14728.1	1.49125	0	2.34532	0.942527	1.10656	1.10037	0.878666	-0.186613	0.807068	0.936584	down	no
MSTRG.1473	DDHD1	MSTRG.1473.1	0	0	0	0.328955	0	0.238116	0.898993	-0.153619	0.36166	0.639249	down	no
MSTRG.1474	DDHD1	MSTRG.1474.1	0	0	0	1.75159	0	0	1.03312	0.0470108	0.903485	0.945298	up	no
MSTRG.14748	INHBA	MSTRG.14748.1	0.556109	0.572552	0	0.102722	0	0	1.29666	0.3748	0.304043	0.639249	up	no
MSTRG.14752	.	MSTRG.14752.1	0	0	0	1.66969	0	0	1.03212	0.0456073	0.903485	0.945298	up	no
MSTRG.14754	.	MSTRG.14754.1	0	2.41776	0	1.27124	0.861797	0	1.33762	0.419663	0.624063	0.827727	up	no
MSTRG.14759	.	MSTRG.14759.1	5.79258	6.15173	5.1084	4.95947	5.36595	5.8572	1.00066	0.000949462	0.993215	0.997067	up	no
MSTRG.14760	.	MSTRG.14760.1	111.343	148.925	137.334	112.138	141.078	135.612	1.00244	0.00352209	0.98817	0.994315	up	no
MSTRG.14761	.	MSTRG.14761.1	196.099	262.282	253.867	276.877	283.221	261.47	0.924209	-0.113709	0.511394	0.737244	down	no
MSTRG.14765	FAM3C	MSTRG.14765.1	0	0.403774	0.461487	2.01728	0.599291	0	1.13391	0.1813	0.52669	0.75044	up	no
MSTRG.14770	NDUFA5	MSTRG.14770.1	0	0	0	0	1.68052	0	0.616352	-0.698175	0.333742	0.639249	down	no
MSTRG.14772	.	MSTRG.14772.1	1.14428	0	1.48359	1.38593	0	0	1.64965	0.722158	0.389172	0.648852	up	no
MSTRG.14774	ENSBTAG00000004640	MSTRG.14774.1	1.57164	0	1.74696	0	0	0	1.70783	0.772167	0.303187	0.639249	up	no
MSTRG.14776	.	MSTRG.14776.1	0	0	0	1.58738	0	0	1.03108	0.0441529	0.903485	0.945298	up	no
MSTRG.14777	.	MSTRG.14777.1	0	0	0	0	0	0.441044	0.820528	-0.285375	0.270656	0.622645	down	no
MSTRG.14779	.	MSTRG.14779.1	1.92461	0	1.13329	0.49526	0.384891	0.072907	1.29048	0.36791	0.610157	0.817486	up	no
MSTRG.1478	.	MSTRG.1478.1	0	0	0	0	0	1.48146	0.611377	-0.709866	0.270656	0.622645	down	no
MSTRG.14782	.	MSTRG.14782.1	0.709079	0	0.327584	1.40032	0.350734	0	1.06124	0.0857549	0.881484	0.945298	up	no
MSTRG.14783	.	MSTRG.14783.1	0	0	0	0	0	1.43748	0.617324	-0.6959	0.270656	0.622645	down	no
MSTRG.14787	.	MSTRG.14787.1	0	0	1.09646	1.60612	0	0	1.41851	0.504372	0.364061	0.639249	up	no
MSTRG.14796	AHCYL2	MSTRG.14796.1	6.01856	5.64256	6.36856	5.98538	8.96729	8.04715	0.730288	-0.453464	0.0441003	0.218559	down	no
MSTRG.14802	.	MSTRG.14802.1	0	0	2.06423	0	0	0.480703	1.30958	0.3891	0.653758	0.8484	up	no
MSTRG.14805	.	MSTRG.14805.1	0	2.47819	0	0	0	0	1.78186	0.833382	0.367045	0.639249	up	no
MSTRG.14818	.	MSTRG.14818.1	0	0	0	1.63474	0	0	1.03168	0.0449954	0.903485	0.945298	up	no
MSTRG.14819	.	MSTRG.14819.1	0	0	0.736099	1.55835	0	0	1.30707	0.386339	0.391378	0.648852	up	no
MSTRG.14820	.	MSTRG.14820.1	0	0.224462	1.54564	0	1.05893	0	1.1523	0.204511	0.799859	0.934297	up	no
MSTRG.14821	.	MSTRG.14821.1	0	2.05997	0	0	0	0	1.67915	0.747733	0.367045	0.639249	up	no
MSTRG.14822	.	MSTRG.14822.1	1.62365	0.825519	1.19509	0.600747	1.02895	0.878214	1.04742	0.0668387	0.665244	0.856339	up	no
MSTRG.14823	.	MSTRG.14823.1	0	0	1.63061	0.372659	0	0	1.5322	0.6156	0.374607	0.645046	up	no
MSTRG.14824	.	MSTRG.14824.1	0	0	0	0	1.61069	1.05932	0.422287	-1.2437	0.035015	0.19135	down	yes
MSTRG.14825	.	MSTRG.14825.1	0	1.77315	0	0	0	0	1.60429	0.681932	0.367045	0.639249	up	no
MSTRG.14826	.	MSTRG.14826.1	0	0	0	0.370416	1.2516	0	0.678269	-0.560071	0.317808	0.639249	down	no
MSTRG.14827	.	MSTRG.14827.1	0	0	1.7022	0	0	0	1.53429	0.617569	0.406266	0.648852	up	no
MSTRG.14828	.	MSTRG.14828.1	0.94387	0.575665	2.3757	0.695905	0.631043	0.718769	1.3347	0.416513	0.422719	0.662999	up	no
MSTRG.14831	CHCHD3	MSTRG.14831.1	0	0.793314	0	0	1.69168	0	0.806291	-0.310627	0.706828	0.885907	down	no
MSTRG.14832	CHCHD3	MSTRG.14832.1	0	1.44505	0	0	0	0	1.51335	0.597747	0.367045	0.639249	up	no
MSTRG.14834	CHCHD3	MSTRG.14834.1	0	0	1.82852	0.310255	0	0	1.57845	0.658504	0.380128	0.648852	up	no
MSTRG.14835	CHCHD3	MSTRG.14835.1	0	0	0	0	1.50032	0	0.637767	-0.648898	0.333742	0.639249	down	no
MSTRG.14836	CHCHD3	MSTRG.14836.1	0	0	0.516086	1.56559	0.622353	0	0.972427	-0.0403387	0.921971	0.956758	down	no
MSTRG.14837	CHCHD3	MSTRG.14837.1	0	0	0.626972	1.54396	0.41854	0.197638	0.970847	-0.0426847	0.90268	0.945298	down	no
MSTRG.14845	STRA8	MSTRG.14845.1	0.422601	0.06631	0.66137	2.45654	2.38086	1.52263	0.461545	-1.11546	0.0396862	0.206087	down	yes
MSTRG.14850	ENSBTAG00000031548	MSTRG.14850.1	0.1893	0.244951	0.310678	2.16159	1.90737	1.98625	0.430574	-1.21567	8.31953e-05	0.0201088	down	yes
MSTRG.14851	ENSBTAG00000031548	MSTRG.14851.1	5.38187	0	10.0664	57.455	58.5265	34.3571	0.0762746	-3.71265	0.0866183	0.328257	down	no
MSTRG.14856	CNOT4	MSTRG.14856.1	1.47471	1.23932	1.98041	1.13106	1.45179	0.966974	1.17096	0.227687	0.357038	0.639249	up	no
MSTRG.14860	.	MSTRG.14860.1	0	0	0	1.90781	0.41022	0	0.874286	-0.193824	0.621496	0.825621	down	no
MSTRG.1487	SOCS4	MSTRG.1487.1	0	0.584827	0	2.26815	0	1.60752	0.765404	-0.385706	0.58941	0.801911	down	no
MSTRG.14870	.	MSTRG.14870.1	0	1.96176	0	0	0	0	1.65396	0.725922	0.367045	0.639249	up	no
MSTRG.14871	.	MSTRG.14871.1	0	1.47065	0	0	0	0	1.52067	0.604709	0.367045	0.639249	up	no
MSTRG.14872	.	MSTRG.14872.1	0	0.581309	0	0	0.99968	0	0.880067	-0.184315	0.757258	0.921749	down	no
MSTRG.14873	.	MSTRG.14873.1	3.46283	4.10101	5.53967	3.36122	4.06982	3.35631	1.19271	0.254247	0.365403	0.639249	up	no
MSTRG.14879	TBXAS1	MSTRG.14879.1	0	1.44505	0	0	0	0	1.51335	0.597747	0.367045	0.639249	up	no
MSTRG.14889	.	MSTRG.14889.1	0	1.67705	0	0	0	0.756669	1.16335	0.218287	0.790095	0.934297	up	no
MSTRG.14890	.	MSTRG.14890.1	0	0.18783	1.87607	0.382604	0.755123	0.140807	1.2186	0.285222	0.697762	0.879368	up	no
MSTRG.14893	.	MSTRG.14893.1	1.43857	1.12956	0	0	0.912534	0.179662	1.03775	0.0534585	0.930232	0.961071	up	no
MSTRG.14895	KIAA1147	MSTRG.14895.1	0	0.831644	0	1.56481	0	0	1.3645	0.448374	0.300031	0.639249	up	no
MSTRG.14896	KIAA1147	MSTRG.14896.1	0	1.41199	1.5891	1.50368	0	0	2.33315	1.22228	0.0109465	0.104829	up	yes
MSTRG.14897	.	MSTRG.14897.1	0	1.48832	0	0	0	0	1.5257	0.609473	0.367045	0.639249	up	no
MSTRG.14898	.	MSTRG.14898.1	0	0	0	0	0.967571	0	0.717362	-0.479228	0.333742	0.639249	down	no
MSTRG.14899	.	MSTRG.14899.1	0	0	0	2.79359	0	0	1.04386	0.061926	0.903485	0.945298	up	no
MSTRG.14913	TPK1	MSTRG.14913.1	1.35394	1.34184	0	1.64581	2.44884	2.1248	0.492578	-1.02158	0.150164	0.45236	down	no
MSTRG.14915	.	MSTRG.14915.1	0.11703	1.75704	0	0	0	0	1.61883	0.694954	0.341461	0.639249	up	no
MSTRG.14916	.	MSTRG.14916.1	0	1.79549	0	0	0	0	1.61026	0.687296	0.367045	0.639249	up	no
MSTRG.14923	.	MSTRG.14923.1	0	1.76379	0	0	0	0	1.60178	0.679672	0.367045	0.639249	up	no
MSTRG.14924	.	MSTRG.14924.1	0	2.28464	0	0	0.054372	0	1.69069	0.757614	0.389594	0.648852	up	no
MSTRG.14948	ENSBTAG00000002917	MSTRG.14948.1	0.383465	0	0	0	1.3966	0	0.673954	-0.569279	0.357579	0.639249	down	no
MSTRG.14950	.	MSTRG.14950.1	0	0	0	1.89107	0	0	1.03477	0.0493075	0.903485	0.945298	up	no
MSTRG.14956	PAXIP1	MSTRG.14956.1	0	0	0	0	1.4644	0	0.642314	-0.638649	0.333742	0.639249	down	no
MSTRG.14959	.	MSTRG.14959.1	0	1.52688	0	0	0	0	1.53661	0.619754	0.367045	0.639249	up	no
MSTRG.14961	.	MSTRG.14961.1	0	1.36362	2.33758	2.45998	0	0	2.60542	1.38152	0.0181095	0.136428	up	yes
MSTRG.14963	LMBR1	MSTRG.14963.1	0	0	0	1.60915	0	0	1.03136	0.044542	0.903485	0.945298	up	no
MSTRG.14964	LMBR1	MSTRG.14964.1	0	0	0	1.39391	0	0	1.0285	0.0405433	0.903485	0.945298	up	no
MSTRG.14965	LMBR1	MSTRG.14965.1	0	0	0.881436	0	0	0	1.31281	0.392656	0.406266	0.648852	up	no
MSTRG.14970	UBE3C	MSTRG.14970.1	1.46077	1.11406	0	6.73965	1.51194	1.41964	0.655586	-0.609143	0.504971	0.731674	down	no
MSTRG.14971	UBE3C	MSTRG.14971.1	6.52595	0	0	8.60204	5.9332	1.07617	0.346745	-1.52805	0.414759	0.656223	down	no
MSTRG.14974	.	MSTRG.14974.1	0	1.43763	0	0	0	0.149127	1.40167	0.487144	0.46373	0.6968	up	no
MSTRG.14977	NCAPG2	MSTRG.14977.1	0	1.85343	0	0	0	0	1.62564	0.70101	0.367045	0.639249	up	no
MSTRG.14982	.	MSTRG.14982.1	0	1.78111	1.29088	1.44676	2.19276	1.04467	0.907359	-0.140255	0.828103	0.945298	down	no
MSTRG.14989	.	MSTRG.14989.1	0.399035	0.452346	0	2.12962	1.73735	0	0.77959	-0.359212	0.626289	0.829005	down	no
MSTRG.1499	ATG14	MSTRG.1499.1	0	1.462	0	0	0	1.14217	1.0051	0.007338	0.993067	0.997067	up	no
MSTRG.14991	.	MSTRG.14991.1	0	0	0	0	1.50609	0	0.637046	-0.65053	0.333742	0.639249	down	no
MSTRG.150	.	MSTRG.150.1	2.24055	1.52024	1.22702	2.41106	2.47316	2.34859	0.720259	-0.473412	0.0921136	0.339657	down	no
MSTRG.1500	ATG14	MSTRG.1500.1	0	0	1.18948	2.05615	0	0	1.45271	0.538742	0.371449	0.64268	up	no
MSTRG.15005	CSRP2	MSTRG.15005.1	1.55915	0	2.55415	1.70895	0.801113	0	1.47541	0.56112	0.579651	0.794607	up	no
MSTRG.15007	.	MSTRG.15007.1	114.938	108.702	108.322	102.192	104.209	109.523	1.01906	0.0272364	0.436748	0.675135	up	no
MSTRG.15009	ACSS3	MSTRG.15009.1	0	2.21033	1.64035	0	0	0	2.60808	1.38299	0.107632	0.372298	up	no
MSTRG.15010	ACSS3	MSTRG.15010.1	1.61536	0.587882	0	0	0	0	1.37184	0.456116	0.424492	0.664368	up	no
MSTRG.15011	ACSS3	MSTRG.15011.1	0.031374	0	1.76879	0	0	0	1.55554	0.637415	0.398242	0.648852	up	no
MSTRG.15012	ACSS3	MSTRG.15012.1	0	0.518402	0.416772	0	0	0	1.40997	0.495668	0.107568	0.372187	up	no
MSTRG.15018	.	MSTRG.15018.1	0.469745	0.390467	0.82601	3.53757	2.48799	3.46815	0.397693	-1.33027	0.00891902	0.0941526	down	yes
MSTRG.15024	.	MSTRG.15024.1	0	1.16614	0	2.01866	0	0	1.48255	0.568082	0.292354	0.639249	up	no
MSTRG.15026	.	MSTRG.15026.1	0	0	0	1.70247	1.34626	0	0.679389	-0.557691	0.351419	0.639249	down	no
MSTRG.15029	.	MSTRG.15029.1	0	0.140271	0	1.85912	0	0	1.09927	0.136552	0.711966	0.890099	up	no
MSTRG.15030	.	MSTRG.15030.1	0	0.207415	1.57842	0	0	0	1.64086	0.714454	0.281962	0.634279	up	no
MSTRG.15032	.	MSTRG.15032.1	0	0	0.667477	0.80011	0	0	1.27011	0.344958	0.357928	0.639249	up	no
MSTRG.15036	.	MSTRG.15036.1	842.793	901.674	0	1038.36	966.349	966.584	0.0495534	-4.33487	0.395165	0.648852	down	no
MSTRG.15041	UBE2N	MSTRG.15041.1	2.11462	2.12558	2.20219	1.60835	1.46972	1.48918	1.27517	0.350689	0.000347092	0.0262787	up	no
MSTRG.15046	TMCC3	MSTRG.15046.1	0.120362	0	1.85191	0.314097	0	0	1.60339	0.68113	0.357428	0.639249	up	no
MSTRG.15047	TMCC3	MSTRG.15047.1	147.246	127.483	119.105	102.303	85.4986	81.7263	1.5093	0.593883	0.0423055	0.213836	up	no
MSTRG.15048	TMCC3	MSTRG.15048.1	26.0344	21.3121	22.043	19.8191	16.0522	16.2969	1.35227	0.435381	0.0806442	0.313204	up	no
MSTRG.15058	.	MSTRG.15058.1	1.1733	0	0.98897	0.756335	0.613341	0.222678	1.05431	0.0763024	0.895077	0.945298	up	no
MSTRG.15073	.	MSTRG.15073.1	0	0.983875	1.58804	0.52501	0	0	2.09705	1.06836	0.0590081	0.259072	up	no
MSTRG.15079	.	MSTRG.15079.1	4.03563	0	1.36806	6.63812	2.36611	5.88948	0.35607	-1.48977	0.247014	0.610613	down	no
MSTRG.15083	MAP3K12	MSTRG.15083.1	0	2.05471	0	0	0	0	1.67781	0.746582	0.367045	0.639249	up	no
MSTRG.15084	.	MSTRG.15084.1	1.4606	0	0	0	0	0	1.10011	0.137643	0.803436	0.934297	up	no
MSTRG.15088	.	MSTRG.15088.1	1.42362	1.84213	0	0	0	0	1.78223	0.833686	0.281888	0.634279	up	no
MSTRG.15091	.	MSTRG.15091.1	0	0	0	1.67102	0	0	1.03213	0.0456306	0.903485	0.945298	up	no
MSTRG.15109	SLC4A8	MSTRG.15109.1	0	0	0	1.51096	0.25527	0	0.921323	-0.118222	0.719576	0.894689	down	no
MSTRG.15114	.	MSTRG.15114.1	0	0.760178	0.929723	2.10147	0	0	1.7888	0.838989	0.00581862	0.0766063	up	no
MSTRG.1512	.	MSTRG.1512.1	1.32141	0	0	0	0.059272	0.046156	1.03722	0.0527255	0.915316	0.952446	up	no
MSTRG.15124	ENSBTAG00000032902	MSTRG.15124.1	2.91822	4.03462	4.14728	1.15384	2.93973	1.30427	1.64728	0.720087	0.177265	0.498678	up	no
MSTRG.15127	.	MSTRG.15127.1	1.88555	1.40444	1.73691	2.3009	0	1.32689	1.70513	0.769879	0.300453	0.639249	up	no
MSTRG.15135	BCDIN3D	MSTRG.15135.1	0	0	0	2.78032	0	1.52499	0.63214	-0.661683	0.37667	0.647048	down	no
MSTRG.15137	.	MSTRG.15137.1	0.546612	0	0	1.5308	0	0	1.07907	0.109787	0.859629	0.945298	up	no
MSTRG.15138	.	MSTRG.15138.1	0	0	0	1.71436	0	0	1.03267	0.0463781	0.903485	0.945298	up	no
MSTRG.15139	.	MSTRG.15139.1	0	0.886574	0	0	0	2.53443	0.677481	-0.561747	0.574087	0.790367	down	no
MSTRG.1514	.	MSTRG.1514.1	0	0	1.91931	0	0	0	1.58621	0.66558	0.406266	0.648852	up	no
MSTRG.15140	.	MSTRG.15140.1	1.47543	0	0	0	0	0	1.10081	0.138562	0.803436	0.934297	up	no
MSTRG.15142	GPD1	MSTRG.15142.1	0.582972	0.690617	0.606242	1.99517	0.730899	1.06765	0.877082	-0.189216	0.378907	0.64842	down	no
MSTRG.15148	PRPF40B	MSTRG.15148.1	0	0	0	1.53418	0	0	1.03039	0.0431879	0.903485	0.945298	up	no
MSTRG.15154	TROAP	MSTRG.15154.1	4.31051	5.84682	4.67101	5.61553	5.60367	5.54077	0.93551	-0.0961746	0.532918	0.755713	down	no
MSTRG.15161	PRKAG1	MSTRG.15161.1	0.83924	1.28982	0	0	2.00717	0.855235	0.652814	-0.615256	0.392969	0.648852	down	no
MSTRG.1517	C14orf105	MSTRG.1517.1	0	0	1.85615	0.141953	0	0	1.57807	0.658159	0.392637	0.648852	up	no
MSTRG.15170	.	MSTRG.15170.1	0	1.50676	0.390901	0	0	0	1.76467	0.819395	0.186524	0.514432	up	no
MSTRG.15176	.	MSTRG.15176.1	0	0.164528	0	2.10658	0.231381	0.271264	0.882483	-0.18036	0.57501	0.790644	down	no
MSTRG.1518	C14orf105	MSTRG.1518.1	0	1.80805	0	0	0	0	1.61361	0.690293	0.367045	0.639249	up	no
MSTRG.15182	HDAC7	MSTRG.15182.1	0	1.48354	0	0	0	0.139017	1.42062	0.506522	0.454913	0.690303	up	no
MSTRG.15185	RPAP3	MSTRG.15185.1	0	0.301824	0.071777	1.61234	0	0	1.20081	0.264009	0.384244	0.648852	up	no
MSTRG.15190	.	MSTRG.15190.1	0	0	0	1.60023	0	0	1.03124	0.044383	0.903485	0.945298	up	no
MSTRG.15196	.	MSTRG.15196.1	0	1.07529	0	0	0.956406	0.847667	0.723675	-0.466586	0.498968	0.726451	down	no
MSTRG.15198	.	MSTRG.15198.1	0.757201	0.427093	1.17102	0	1.78103	1.32271	0.670391	-0.576924	0.259921	0.622645	down	no
MSTRG.15201	.	MSTRG.15201.1	1.54369	1.64942	2.32881	2.32451	2.19211	2.14166	0.920882	-0.118912	0.489697	0.718517	down	no
MSTRG.15203	.	MSTRG.15203.1	3.36733	3.46234	3.275	4.87428	4.57132	3.79927	0.851935	-0.231185	0.0916174	0.338607	down	no
MSTRG.15205	.	MSTRG.15205.1	0	0	0	1.4955	0	0	1.02988	0.0424737	0.903485	0.945298	up	no
MSTRG.15209	.	MSTRG.15209.1	0.937201	0.983594	1.6506	0.85333	0	0	2.28666	1.19324	0.0125466	0.113049	up	yes
MSTRG.15211	.	MSTRG.15211.1	0	0	2.02282	0.17628	0	0	1.61862	0.694768	0.390604	0.648852	up	no
MSTRG.15214	.	MSTRG.15214.1	0.788256	2.73069	3.46742	2.21095	2.46048	2.12866	1.13546	0.183278	0.732085	0.90434	up	no
MSTRG.15224	YAF2	MSTRG.15224.1	0	0.222559	0	0	0	0	1.0976	0.134347	0.367045	0.639249	up	no
MSTRG.15225	YAF2	MSTRG.15225.1	0	1.28234	0.485018	1.0603	0.225992	0.652042	1.22652	0.294567	0.484659	0.714334	up	no
MSTRG.15226	YAF2	MSTRG.15226.1	0	1.50801	0	0	0	0	1.53129	0.614744	0.367045	0.639249	up	no
MSTRG.15228	YAF2	MSTRG.15228.1	1.49708	0.86236	0	0	0	0	1.46982	0.55564	0.346512	0.639249	up	no
MSTRG.15229	YAF2	MSTRG.15229.1	0	1.33377	0	0	0	0	1.48103	0.566604	0.367045	0.639249	up	no
MSTRG.15230	YAF2	MSTRG.15230.1	0	1.57567	0	0	0	0	1.55029	0.632541	0.367045	0.639249	up	no
MSTRG.15231	YAF2	MSTRG.15231.1	0	0	0	1.15775	0	0	1.02507	0.0357194	0.903485	0.945298	up	no
MSTRG.15232	YAF2	MSTRG.15232.1	0	1.12139	1.36725	0.093347	0	0.818578	1.48988	0.575194	0.433572	0.67199	up	no
MSTRG.15235	.	MSTRG.15235.1	0	1.8846	0	1.38625	2.26756	2.23379	0.497778	-1.00642	0.261381	0.622645	down	no
MSTRG.15239	SLC2A13	MSTRG.15239.1	0	1.06285	0	1.46455	0	0	1.43993	0.525999	0.284755	0.636024	up	no
MSTRG.1524	KIAA0586	MSTRG.1524.1	0.222024	0	0.682316	1.46011	1.179	0.676298	0.678601	-0.559364	0.198372	0.532986	down	no
MSTRG.15241	SLC2A13	MSTRG.15241.1	0	1.65496	0	0	0	0	1.57223	0.652812	0.367045	0.639249	up	no
MSTRG.15244	KCNMB4	MSTRG.15244.1	0	1.56302	0	0	0	0	1.54676	0.629249	0.367045	0.639249	up	no
MSTRG.15251	.	MSTRG.15251.1	0	0	1.86581	0	0	0	1.57362	0.654091	0.406266	0.648852	up	no
MSTRG.15252	.	MSTRG.15252.1	0.245084	0	0	0	0	1.0302	0.697571	-0.519588	0.271355	0.623373	down	no
MSTRG.1526	.	MSTRG.1526.4;MSTRG.1526.5	4.43358	4.22085	4.57423	4.93022	5.53998	4.5595	0.897579	-0.15589	0.219742	0.566561	down	no
MSTRG.15263	.	MSTRG.15263.1	0.979016	0.799789	1.08541	2.05915	2.24482	2.11875	0.608752	-0.716072	0.00371634	0.0622729	down	no
MSTRG.15270	.	MSTRG.15270.1	0	0	1.69312	0.426539	0	0	1.54969	0.631979	0.372264	0.643172	up	no
MSTRG.15276	.	MSTRG.15276.1	0	0	0	1.61996	0	0	1.03149	0.044734	0.903485	0.945298	up	no
MSTRG.15278	RAP1B	MSTRG.15278.1	0	0	0	0.889242	1.99607	0	0.595664	-0.747429	0.317474	0.639249	down	no
MSTRG.15282	HELB	MSTRG.15282.1	0	1.7545	0.495778	0	0	0	1.90206	0.927566	0.174049	0.493573	up	no
MSTRG.15283	.	MSTRG.15283.1	0.619295	1.3886	1.2262	1.14115	0	1.02939	1.55356	0.635576	0.238371	0.597605	up	no
MSTRG.1529	DAAM1	MSTRG.1529.1	0.591287	1.02191	1.15062	1.80581	0	1.39464	1.30434	0.383316	0.524571	0.748822	up	no
MSTRG.15292	.	MSTRG.15292.1	1.15728	0.958479	1.84279	0.636104	0	0.699518	1.77109	0.824639	0.121045	0.39795	up	no
MSTRG.15294	.	MSTRG.15294.1	8.9769	7.78042	7.733	5.19614	5.52931	4.64243	1.46929	0.555117	0.0180496	0.136281	up	no
MSTRG.15295	.	MSTRG.15295.1	1.94745	2.03141	2.59451	0.707835	0.9478	0.912248	1.67944	0.747982	0.013866	0.119108	up	no
MSTRG.15297	.	MSTRG.15297.1	0	0	1.58897	0	0	0	1.50626	0.590975	0.406266	0.648852	up	no
MSTRG.1530	DAAM1	MSTRG.1530.1	0.279248	0	0	0.825711	1.77396	0	0.634271	-0.65683	0.360394	0.639249	down	no
MSTRG.15302	C12orf66	MSTRG.15302.1	0	0	0.233882	1.75289	0	0	1.131	0.177599	0.629721	0.831587	up	no
MSTRG.15303	.	MSTRG.15303.1	0	0	1.73004	0.817341	0	0.909928	1.10672	0.146284	0.854216	0.945298	up	no
MSTRG.15305	.	MSTRG.15305.1	0	0	0.437708	1.37283	0	0.868069	0.857133	-0.22241	0.656457	0.850263	down	no
MSTRG.1531	DAAM1	MSTRG.1531.1	0	0	0	1.97766	0	0	1.03575	0.050678	0.903485	0.945298	up	no
MSTRG.15314	.	MSTRG.15314.1	0	0	0.384454	0	0	0	1.15037	0.202098	0.406266	0.648852	up	no
MSTRG.15316	MON2	MSTRG.15316.1	1.87123	1.66782	1.62426	2.52081	2.60154	2.16211	0.794783	-0.331368	0.0416689	0.211804	down	no
MSTRG.1532	DAAM1	MSTRG.1532.1	0	0	0	1.4871	0	0	1.02977	0.0423169	0.903485	0.945298	up	no
MSTRG.15324	MARCH9	MSTRG.15324.1	2.47029	2.32017	2.66361	0.992536	1.57312	1.63304	1.32482	0.405795	0.0332416	0.185905	up	no
MSTRG.15343	.	MSTRG.15343.1	0	0	0	0	1.5471	0	0.631992	-0.662023	0.333742	0.639249	down	no
MSTRG.15346	.	MSTRG.15346.1	0	0	0	2.31148	1.08761	0	0.724196	-0.465547	0.408577	0.651281	down	no
MSTRG.15350	.	MSTRG.15350.1	0	0	0	2.7162	0	0	1.04317	0.0609686	0.903485	0.945298	up	no
MSTRG.15353	.	MSTRG.15353.1	0	0	0	1.57112	0	0	1.03087	0.0438602	0.903485	0.945298	up	no
MSTRG.15354	.	MSTRG.15354.1	0.62303	0	1.70527	1.03321	0	0	1.65321	0.725266	0.336458	0.639249	up	no
MSTRG.15360	.	MSTRG.15360.1	0	0	0	1.63787	0	0	1.03172	0.0450504	0.903485	0.945298	up	no
MSTRG.1538	PCNX4	MSTRG.1538.1	0	0.357748	1.63674	0	0	0	1.74933	0.806803	0.225008	0.575554	up	no
MSTRG.15385	.	MSTRG.15385.1	0	1.64356	1.4239	0	0	1.065	1.55144	0.633608	0.473727	0.704818	up	no
MSTRG.15415	NEDD1	MSTRG.15415.1	0	0	0	1.5659	0	0	1.0308	0.0437657	0.903485	0.945298	up	no
MSTRG.15416	NEDD1	MSTRG.15416.1	0	0	2.12896	0	0	0	1.63429	0.708667	0.406266	0.648852	up	no
MSTRG.15425	.	MSTRG.15425.1	0	0	1.51505	0	0	1.34724	0.937276	-0.0934536	0.916498	0.953256	down	no
MSTRG.15436	DRAM1	MSTRG.15436.2	2.20606	2.28615	2.73728	1.67868	2.24541	2.45566	1.02541	0.0362033	0.823221	0.945298	up	no
MSTRG.15440	NUP37	MSTRG.15440.1	0	1.78822	0	0	0.697804	0	1.24035	0.310744	0.709944	0.888417	up	no
MSTRG.15442	PMCH	MSTRG.15442.1	0	0	0	1.90542	0	0	1.03493	0.0495374	0.903485	0.945298	up	no
MSTRG.15444	.	MSTRG.15444.1	0	0	0	3.32364	0	0	1.04826	0.0680003	0.903485	0.945298	up	no
MSTRG.15445	.	MSTRG.15445.1	0	0	0	0	1.24832	0	0.671903	-0.573675	0.333742	0.639249	down	no
MSTRG.15448	.	MSTRG.15448.1	2.68736	2.36197	2.7249	3.93779	3.78766	4.01721	0.723293	-0.467349	0.006504	0.0808295	down	no
MSTRG.15449	.	MSTRG.15449.1	0	0.426971	0	0	0	0	1.17912	0.237713	0.367045	0.639249	up	no
MSTRG.1545	.	MSTRG.1545.1	0	1.58739	0	0	0.051446	0.01373	1.50462	0.589403	0.402107	0.648852	up	no
MSTRG.15451	.	MSTRG.15451.1	0.571645	0	1.55904	0	0	0	1.57229	0.652868	0.311944	0.639249	up	no
MSTRG.15452	.	MSTRG.15452.1	0	0	1.52516	0.886097	0	0	1.52092	0.604942	0.355715	0.639249	up	no
MSTRG.15453	.	MSTRG.15453.1	1.73668	1.43563	1.43877	0	1.55888	1.30723	0.989392	-0.0153865	0.957211	0.975629	down	no
MSTRG.15455	.	MSTRG.15455.1	0	1.89451	0	0	0	0	1.63645	0.710567	0.367045	0.639249	up	no
MSTRG.15456	.	MSTRG.15456.1	0	0	0	0	0	1.46488	0.6136	-0.704629	0.270656	0.622645	down	no
MSTRG.15463	GLT8D2	MSTRG.15463.1	0	0	1.67038	0	0	0	1.52648	0.61021	0.406266	0.648852	up	no
MSTRG.15467	NFYB	MSTRG.15467.1	1.03176	0.521006	1.47143	0.331647	0	0	1.95093	0.964163	0.0533673	0.243957	up	no
MSTRG.1547	MNAT1	MSTRG.1547.1	0.652346	0.681791	1.09606	1.27305	0	0.727488	1.40957	0.495254	0.287254	0.637454	up	no
MSTRG.15473	.	MSTRG.15473.1	24.8455	25.0777	27.2657	23.5162	23.0211	25.4269	1.06703	0.0935943	0.329509	0.639249	up	no
MSTRG.15477	APPL2	MSTRG.15477.1	2.6976	2.16393	2.99308	1.47687	1.40326	0	2.38073	1.25141	0.102878	0.364065	up	no
MSTRG.15478	APPL2	MSTRG.15478.1	0	0	0	3.18336	3.62808	0	0.493661	-1.01841	0.331847	0.639249	down	no
MSTRG.15483	TMEM263	MSTRG.15483.1	0	0.531123	0	1.54168	0	0	1.25539	0.328137	0.357624	0.639249	up	no
MSTRG.15484	TMEM263	MSTRG.15484.1	0	0	0	1.57812	0	0.433127	0.848458	-0.237085	0.554004	0.774001	down	no
MSTRG.15485	TMEM263	MSTRG.15485.1	0	0	0.816893	1.72825	0.270786	0	1.18748	0.247904	0.584787	0.798959	up	no
MSTRG.15488	CRY1	MSTRG.15488.1	0	1.4637	0.278468	0.074537	0	0	1.69206	0.758783	0.205522	0.544511	up	no
MSTRG.15489	.	MSTRG.15489.1	0	1.89936	0	0	0	0	1.63772	0.711688	0.367045	0.639249	up	no
MSTRG.1549	MNAT1	MSTRG.1549.1	0	0	1.54628	0	0	0	1.49552	0.580647	0.406266	0.648852	up	no
MSTRG.15504	LARGE1	MSTRG.15504.1	0	1.61007	0.069617	0	0.201484	0.274314	1.28691	0.363913	0.601551	0.81112	up	no
MSTRG.15507	LARGE1	MSTRG.15507.1	0	1.34085	0	0	0	0	1.48311	0.568627	0.367045	0.639249	up	no
MSTRG.15511	LARGE1	MSTRG.15511.1	0	1.10656	0	0	0	0.624716	1.08602	0.119049	0.852577	0.945298	up	no
MSTRG.15522	.	MSTRG.15522.1	0	0.476643	0	1.88599	0	0	1.23955	0.309815	0.414906	0.656321	up	no
MSTRG.1553	SLC38A6	MSTRG.1553.1	3.25452	3.2929	0	0	2.74574	3.02343	0.563696	-0.827012	0.417443	0.658658	down	no
MSTRG.15553	.	MSTRG.15553.1	0	0	1.68437	0	0	0	1.52992	0.613458	0.406266	0.648852	up	no
MSTRG.15557	.	MSTRG.15557.1	0	1.02551	0	1.80824	0	1.24585	0.925243	-0.112096	0.869505	0.945298	down	no
MSTRG.15561	CCDC91	MSTRG.15561.1	0	0	1.57842	0	0	0	1.50362	0.58844	0.406266	0.648852	up	no
MSTRG.15564	KLHL42	MSTRG.15564.1	0	0	0	1.63337	0	0	1.03166	0.0449713	0.903485	0.945298	up	no
MSTRG.15566	.	MSTRG.15566.1	2.2382	2.45687	2.88618	2.27861	1.1707	2.13422	1.38155	0.466286	0.14014	0.433668	up	no
MSTRG.15567	.	MSTRG.15567.1	6.84012	5.88141	6.07773	8.45113	6.53595	5.5474	1.01866	0.0266768	0.894493	0.945298	up	no
MSTRG.1557	.	MSTRG.1557.1	0	0	1.35417	0	0	0	1.44584	0.531913	0.406266	0.648852	up	no
MSTRG.15575	.	MSTRG.15575.1	1.6968	1.85344	2.07483	0.493838	0.478806	0.441828	2.00877	1.00631	0.000568203	0.0307959	up	yes
MSTRG.15580	.	MSTRG.15580.1	0	0	1.51119	0	0	0.346006	1.2657	0.339941	0.631471	0.832858	up	no
MSTRG.15581	.	MSTRG.15581.1	0.469561	1.45996	0	0.284943	0.483835	0.447109	1.07491	0.104219	0.855146	0.945298	up	no
MSTRG.15582	.	MSTRG.15582.1	1.32364	1.64215	0	0.263313	0.579455	0	1.38096	0.465675	0.527999	0.751535	up	no
MSTRG.15584	.	MSTRG.15584.1	1.50602	1.04483	0	0.348225	0	0	1.55031	0.632554	0.360255	0.639249	up	no
MSTRG.15598	.	MSTRG.15598.1	0	0	0	0	0	0.720901	0.745356	-0.423998	0.270656	0.622645	down	no
MSTRG.156	NIT2	MSTRG.156.1	0	0	0	1.57186	0	0	1.03088	0.0438734	0.903485	0.945298	up	no
MSTRG.1560	PRKCH	MSTRG.1560.1	2.02874	1.62096	2.94454	0.74143	1.66452	1.1947	1.305	0.384045	0.287179	0.637454	up	no
MSTRG.15604	.	MSTRG.15604.1	0	0	1.58197	0	0.527483	0.393695	1.02105	0.0300583	0.967245	0.981371	up	no
MSTRG.15605	.	MSTRG.15605.1	0.755475	0	1.70753	0	0	0.45428	1.33081	0.412303	0.541898	0.763088	up	no
MSTRG.15606	.	MSTRG.15606.1	0	0	0	1.65926	0	0	1.03199	0.0454257	0.903485	0.945298	up	no
MSTRG.15607	.	MSTRG.15607.1	0.82687	0	1.5431	0	0	0	1.59327	0.67199	0.3	0.639249	up	no
MSTRG.15609	.	MSTRG.15609.1	0	0	0	2.36887	0.960426	0	0.7473	-0.42024	0.434587	0.672901	down	no
MSTRG.1561	PRKCH	MSTRG.1561.3	2.21956	0.959492	1.70531	1.33415	1.36458	1.33703	1.00956	0.0137321	0.96101	0.978056	up	no
MSTRG.15610	.	MSTRG.15610.1	0	0	1.54161	0	0	0.518164	1.19202	0.253411	0.732742	0.904791	up	no
MSTRG.15611	.	MSTRG.15611.1	0	0	0	1.55534	0	0	1.03066	0.0435742	0.903485	0.945298	up	no
MSTRG.15612	.	MSTRG.15612.1	0.765878	0	0	0	0	1.46664	0.651457	-0.618259	0.31389	0.639249	down	no
MSTRG.15613	.	MSTRG.15613.1	0	0.446535	0	0	0.888779	0	0.868458	-0.203472	0.700148	0.880684	down	no
MSTRG.1562	.	MSTRG.1562.1	0	1.98242	0	0	0	0	1.6593	0.730571	0.367045	0.639249	up	no
MSTRG.15627	.	MSTRG.15627.1	0.09343	0	0	0	1.58015	0	0.633977	-0.657498	0.335001	0.639249	down	no
MSTRG.1563	.	MSTRG.1563.1	0	0.586881	0	1.55454	0	0	1.27658	0.352286	0.341183	0.639249	up	no
MSTRG.15635	.	MSTRG.15635.1	0	1.09754	0.913531	1.5805	2.15804	1.43985	0.674334	-0.568464	0.286021	0.636575	down	no
MSTRG.15637	.	MSTRG.15637.1	6.8348	6.84683	7.60861	10.5286	10.9548	10.3396	0.701977	-0.510503	0.00495579	0.0707008	down	no
MSTRG.15641	BORCS5	MSTRG.15641.1	0.854583	0	1.07283	0.306254	0	0	1.47393	0.559672	0.329202	0.639249	up	no
MSTRG.15644	.	MSTRG.15644.1	0	0	0	0	0	1.47301	0.612507	-0.707201	0.270656	0.622645	down	no
MSTRG.15645	LRP6	MSTRG.15645.1	0	0.211083	0	1.45711	0.543172	0	0.909157	-0.137398	0.679072	0.86621	down	no
MSTRG.15647	LRP6	MSTRG.15647.1	0	0.947284	0	0	1.56477	0	0.857757	-0.221359	0.789169	0.934297	down	no
MSTRG.15648	LRP6	MSTRG.15648.1	0	0	1.6355	0	0	0	1.51786	0.602043	0.406266	0.648852	up	no
MSTRG.15649	.	MSTRG.15649.1	1.01218	0.474412	0	0	0	0	1.28919	0.366467	0.389852	0.648852	up	no
MSTRG.1565	.	MSTRG.1565.1	0	6.21204	0	0	7.95129	0	0.852023	-0.231036	0.913074	0.950699	down	no
MSTRG.15654	.	MSTRG.15654.1	0	2.58512	0	0	0	0	1.80704	0.853626	0.367045	0.639249	up	no
MSTRG.15656	.	MSTRG.15656.1	1.08451	1.30471	1.48556	0	1.60598	1.46514	0.903282	-0.146751	0.743097	0.912243	down	no
MSTRG.15658	.	MSTRG.15658.1	0.498429	1.55141	1.38094	1.49862	1.15937	0.996634	1.1363	0.184339	0.460221	0.694786	up	no
MSTRG.15660	.	MSTRG.15660.1	0	0	0	1.59825	0	0	1.03122	0.0443476	0.903485	0.945298	up	no
MSTRG.15669	.	MSTRG.15669.1	0	2.43766	0	0	0	0.849947	1.27021	0.34507	0.730173	0.902922	up	no
MSTRG.1567	SNAPC1	MSTRG.1567.1	0	1.95515	0	0	0	0	1.65225	0.724428	0.367045	0.639249	up	no
MSTRG.15670	.	MSTRG.15670.1	0.584106	0.638524	1.52102	0.442782	0.731436	0	1.51912	0.603239	0.238168	0.597408	up	no
MSTRG.15671	.	MSTRG.15671.1	1.95394	0.373417	0	0	0	0	1.29928	0.377716	0.545292	0.765975	up	no
MSTRG.15673	.	MSTRG.15673.1	0	1.49197	0	0	0	0	1.52674	0.610455	0.367045	0.639249	up	no
MSTRG.15674	.	MSTRG.15674.1	1.52042	0	0	0.58347	1.05469	0	0.786084	-0.347245	0.654511	0.848752	down	no
MSTRG.15676	.	MSTRG.15676.1	9.1351	8.3185	9.03067	7.75577	7.5733	7.76598	1.11919	0.162461	0.0539965	0.245746	up	no
MSTRG.15677	.	MSTRG.15677.1	5.19478	4.75797	5.41533	4.66902	5.20944	6.28269	0.895449	-0.159317	0.253082	0.619605	down	no
MSTRG.1568	SNAPC1	MSTRG.1568.1	1.27525	1.58511	1.08965	0.902513	0	0	2.37577	1.2484	0.0136332	0.11804	up	yes
MSTRG.15691	.	MSTRG.15691.1	0	0	0	1.46283	0	0	1.02944	0.0418616	0.903485	0.945298	up	no
MSTRG.15711	ZNF384	MSTRG.15711.1	0.819551	0	0.201462	0	0.335994	1.00495	0.686387	-0.542905	0.114116	0.384873	down	no
MSTRG.15722	.	MSTRG.15722.1	0.20429	0.326601	0.261281	0	8.00746	7.77028	0.13483	-2.89079	0.0379984	0.20119	down	yes
MSTRG.15724	.	MSTRG.15724.1;MSTRG.15724.2;MSTRG.15724.5	2.50076	5.15319	7.2779	8.61745	5.91058	2.10401	1.48562	0.571068	0.32066	0.639249	up	no
MSTRG.15731	NOP2	MSTRG.15731.1	5.10866	7.28571	6.98681	5.16851	3.50763	3.105	1.86152	0.896483	0.000349388	0.0262787	up	no
MSTRG.15738	.	MSTRG.15738.1	4.26177	3.70332	5.65304	0.716492	0.789998	0.606962	3.26851	1.70863	0.0039278	0.063908	up	yes
MSTRG.1574	SGPP1	MSTRG.1574.1	0	0	0.554621	0	1.87965	0	0.719569	-0.474794	0.563907	0.782376	down	no
MSTRG.15741	ENSBTAG00000048162	MSTRG.15741.1	0	0	0.388411	0	0	0	1.15178	0.203871	0.406266	0.648852	up	no
MSTRG.15749	.	MSTRG.15749.1	0	0	0.064444	1.86297	0	0	1.06264	0.0876529	0.822293	0.945284	up	no
MSTRG.1575	SGPP1	MSTRG.1575.1	0.258071	0.300275	0.600817	0	1.49827	1.15165	0.597149	-0.743838	0.160518	0.470094	down	no
MSTRG.15751	ENSBTAG00000018940	MSTRG.15751.1	0	0.289193	0.550188	0	0.066348	0	1.31648	0.396685	0.190327	0.520847	up	no
MSTRG.15755	TULP3	MSTRG.15755.1	0.141525	0.233411	0.111016	1.54521	0	0	1.20521	0.269282	0.457434	0.692378	up	no
MSTRG.15757	ITFG2	MSTRG.15757.1	1.4895	0.866573	1.52215	1.9172	2.32299	1.79693	0.720713	-0.472502	0.107668	0.372312	down	no
MSTRG.15775	.	MSTRG.15775.1	1.74467	0	0	0	0.709721	0.741206	0.633502	-0.658578	0.180884	0.505008	down	no
MSTRG.15784	.	MSTRG.15784.2	0	0.603115	0.239136	0	0	0	1.36485	0.448738	0.157919	0.465541	up	no
MSTRG.15799	TMEM184B	MSTRG.15799.1	0	1.15832	1.0382	0	0	0	1.9409	0.956726	0.105565	0.368387	up	no
MSTRG.15801	ENSBTAG00000047582	MSTRG.15801.1	0	0	1.61674	0	0	0	1.5132	0.597603	0.406266	0.648852	up	no
MSTRG.15808	KDELR3	MSTRG.15808.1	1.55676	1.81229	1.8667	2.1875	2.15473	1.71606	0.965264	-0.0510048	0.596147	0.80715	down	no
MSTRG.15809	KDELR3	MSTRG.15809.1	37.5606	31.674	34.721	35.9371	35.9474	37.2608	0.917696	-0.123912	0.220874	0.568426	down	no
MSTRG.1581	.	MSTRG.1581.1	0	0.82649	2.53173	0	0	0	2.27622	1.18664	0.167398	0.482643	up	no
MSTRG.15827	.	MSTRG.15827.1	0.890043	0	0	0.502707	1.94908	0	0.637479	-0.649551	0.427848	0.667188	down	no
MSTRG.15828	.	MSTRG.15828.1	0	1.65237	1.86836	0	2.21434	1.8858	0.785817	-0.347735	0.741988	0.911278	down	no
MSTRG.15831	.	MSTRG.15831.1	0	0	0	1.97438	0	0	1.03571	0.050627	0.903485	0.945298	up	no
MSTRG.15834	.	MSTRG.15834.1	0	0	0	0.963401	0	1.06366	0.690385	-0.534528	0.3112	0.639249	down	no
MSTRG.15837	.	MSTRG.15837.1	0	2.01088	0	0	2.32144	0	0.924627	-0.113057	0.922949	0.957269	down	no
MSTRG.15838	.	MSTRG.15838.1	0.597555	0	0	0.638357	1.80944	1.547	0.387665	-1.36712	0.00171956	0.044896	down	yes
MSTRG.1584	ZBTB25	MSTRG.1584.1	1.66091	0	0	0	0	0	1.10927	0.149607	0.803436	0.934297	up	no
MSTRG.1585	ZBTB25	MSTRG.1585.1	0	1.45522	0	0	0	0	1.51627	0.600522	0.367045	0.639249	up	no
MSTRG.15854	.	MSTRG.15854.1	0	0.856615	0.336669	1.51945	0	0	1.55496	0.636875	0.0374799	0.199507	up	no
MSTRG.15856	.	MSTRG.15856.1	1.11969	1.43616	1.68505	1.88572	1.99423	2.0975	0.819824	-0.286614	0.130436	0.414689	down	no
MSTRG.15857	.	MSTRG.15857.1	2.50019	2.82776	2.87854	0.617749	3.40131	0	1.87131	0.904051	0.373693	0.644086	up	no
MSTRG.15863	TOB2	MSTRG.15863.1	0	0	0	1.85413	0.97003	0	0.741541	-0.431402	0.397362	0.648852	down	no
MSTRG.15870	.	MSTRG.15870.1	0	1.50421	0	0	0	0	1.53021	0.61373	0.367045	0.639249	up	no
MSTRG.1588	ZBTB25	MSTRG.1588.1	0	0	0	1.59191	0	0	1.03114	0.0442341	0.903485	0.945298	up	no
MSTRG.15894	.	MSTRG.15894.1	0	2.15465	0	0.740989	1.171	0.75517	0.873914	-0.194437	0.813165	0.939846	down	no
MSTRG.15901	NUP50	MSTRG.15901.1	5.71577	5.32772	5.76428	5.99438	5.9358	5.64662	0.967158	-0.0481758	0.421203	0.661731	down	no
MSTRG.15905	.	MSTRG.15905.1	0	1.50551	0	0	0	0	1.53058	0.614078	0.367045	0.639249	up	no
MSTRG.15906	.	MSTRG.15906.1	0.433003	1.0625	0.662582	0.272212	1.21801	0.533588	0.978026	-0.0320545	0.936972	0.964277	down	no
MSTRG.15921	.	MSTRG.15921.1	3.14115	3.34306	4.29848	2.17293	2.30738	2.23238	1.4392	0.525265	0.038534	0.202977	up	no
MSTRG.15925	.	MSTRG.15925.1	1.47378	0.490802	0	0.65309	0	0	1.34609	0.428775	0.536304	0.758466	up	no
MSTRG.15936	ENSBTAG00000004876	MSTRG.15936.1	0	0	0	2.13607	0	0	1.03748	0.0530855	0.903485	0.945298	up	no
MSTRG.15937	ENSBTAG00000004876	MSTRG.15937.1	0	0.178996	0	1.45843	0.614765	0	0.878165	-0.187436	0.596328	0.807258	down	no
MSTRG.15940	PPP6R2	MSTRG.15940.1	0.321994	0	0	1.61325	0	0	1.06237	0.0872867	0.870955	0.945298	up	no
MSTRG.15941	PPP6R2	MSTRG.15941.1	0.139184	1.45929	0	0	0	0	1.53853	0.62155	0.333869	0.639249	up	no
MSTRG.1595	.	MSTRG.1595.1	0.498844	0	2.08972	1.51208	0	1.20589	1.13883	0.187552	0.83359	0.945298	up	no
MSTRG.15951	.	MSTRG.15951.1	0	0	1.61898	0	0	0	1.51376	0.598136	0.406266	0.648852	up	no
MSTRG.15955	.	MSTRG.15955.1	16.459	16.1709	16.5866	11.0958	10.8332	10.4147	1.49866	0.583674	0.000276221	0.025844	up	no
MSTRG.15966	.	MSTRG.15966.1	0.849153	0	0	3.24749	0	0	1.11818	0.161147	0.862083	0.945298	up	no
MSTRG.15972	ENSBTAG00000048273	MSTRG.15972.1	4.11667	0	3.75838	0	5.5106	4.62785	0.364164	-1.45734	0.191203	0.522254	down	no
MSTRG.1598	.	MSTRG.1598.1	0	0	0	1.56648	0	0	1.03081	0.0437761	0.903485	0.945298	up	no
MSTRG.15983	.	MSTRG.15983.1	0	0	0	0	0	1.31433	0.634898	-0.655404	0.270656	0.622645	down	no
MSTRG.15988	.	MSTRG.15988.1	1.70716	0	1.99203	0.844421	1.13589	0.998889	0.860492	-0.216766	0.762567	0.925826	down	no
MSTRG.1599	.	MSTRG.1599.1	0	1.74647	0	0	0	0	1.59711	0.675468	0.367045	0.639249	up	no
MSTRG.15993	CASP6	MSTRG.15993.1	0	0	0	1.68267	0	0	1.03228	0.0458328	0.903485	0.945298	up	no
MSTRG.16003	.	MSTRG.16003.1	0	1.50987	2.68245	4.71778	4.72179	0	1.20663	0.270987	0.808541	0.937344	up	no
MSTRG.16006	INTS12	MSTRG.16006.1	2.4442	1.35485	1.83396	0	2.13087	0	1.51643	0.600675	0.446801	0.683657	up	no
MSTRG.16008	.	MSTRG.16008.1	0.672844	0.348259	0.220854	1.24143	1.39744	0	0.88316	-0.179253	0.772838	0.932369	down	no
MSTRG.16009	.	MSTRG.16009.1	0	0.40876	0	1.6829	0	0	1.20996	0.274962	0.431949	0.670558	up	no
MSTRG.1601	FUT8	MSTRG.1601.1	0	0	0	1.69518	0	0	1.03243	0.0460488	0.903485	0.945298	up	no
MSTRG.16013	.	MSTRG.16013.1	2.96873	2.72276	3.62406	6.39416	7.5867	6.59525	0.509667	-0.972372	0.0078994	0.0893115	down	no
MSTRG.16014	.	MSTRG.16014.1	0.297726	0	0.219882	2.04436	1.00628	0	0.824734	-0.277999	0.638167	0.837641	down	no
MSTRG.16016	.	MSTRG.16016.1	0	0	0	1.52744	0.093838	0.051103	0.959681	-0.0593734	0.856027	0.945298	down	no
MSTRG.16019	CISD2	MSTRG.16019.1	0	0	1.97148	0	0	0	1.59835	0.676586	0.406266	0.648852	up	no
MSTRG.16021	.	MSTRG.16021.4;MSTRG.16021.2;MSTRG.16021.3;MSTRG.16021.1	7.8147	6.63134	6.51926	8.10157	8.24202	7.69192	0.860825	-0.216207	0.116291	0.38876	down	no
MSTRG.16022	.	MSTRG.16022.1	0	1.57116	0	0	0	0	1.54903	0.631369	0.367045	0.639249	up	no
MSTRG.16026	NFKB1	MSTRG.16026.1;MSTRG.16026.2	35.9996	37.729	40.8933	17.3673	18.1605	14.6474	2.31872	1.21333	0.00229193	0.0509563	up	yes
MSTRG.1603	FAM71D	MSTRG.1603.1	0	0	0.142572	1.60281	0	0	1.0922	0.127231	0.714027	0.891379	up	no
MSTRG.16033	.	MSTRG.16033.1	0	0	0	1.52948	0	0	1.03033	0.0431017	0.903485	0.945298	up	no
MSTRG.16036	TRMT10A	MSTRG.16036.1	0.650188	1.46913	0	0	0	0.347787	1.36391	0.447749	0.473718	0.704818	up	no
MSTRG.16039	.	MSTRG.16039.1	0	0	0.463116	1.66941	0	0	1.21591	0.282033	0.470982	0.702467	up	no
MSTRG.16042	TSPAN5	MSTRG.16042.1	0	0	1.12681	0	0	0	1.38397	0.468814	0.406266	0.648852	up	no
MSTRG.16045	.	MSTRG.16045.1	0	0	0	0	1.32312	0	0.661197	-0.596848	0.333742	0.639249	down	no
MSTRG.16046	.	MSTRG.16046.1	1.69579	1.71771	0	1.64058	1.55634	1.4171	0.712617	-0.4888	0.507617	0.733596	down	no
MSTRG.16047	.	MSTRG.16047.1	0	0	0	1.97562	0	0	1.03573	0.0506462	0.903485	0.945298	up	no
MSTRG.16051	CCSER1	MSTRG.16051.1	0	1.50172	0	0	0	0	1.52951	0.613066	0.367045	0.639249	up	no
MSTRG.16052	CCSER1	MSTRG.16052.1	1.9693	0	0	0	0	0	1.12223	0.16637	0.803436	0.934297	up	no
MSTRG.16053	CCSER1	MSTRG.16053.1	0.11703	0.151434	0	1.45449	0	0	1.1118	0.152896	0.686104	0.870714	up	no
MSTRG.16065	FAM184B	MSTRG.16065.1	0	1.67338	0	0	0.168931	0.587219	1.13766	0.186074	0.808675	0.93739	up	no
MSTRG.16074	LCORL	MSTRG.16074.1	0	0	0	0	2.12464	0	0.571677	-0.806727	0.333742	0.639249	down	no
MSTRG.16077	LCORL	MSTRG.16077.1	0.972153	0.986555	1.4614	1.42504	1.57669	0	1.40761	0.493251	0.432927	0.67143	up	no
MSTRG.16078	LCORL	MSTRG.16078.1	0.702123	0.235412	1.55608	1.11852	0.914087	1.3323	0.823242	-0.280611	0.562749	0.781458	down	no
MSTRG.16079	LCORL	MSTRG.16079.1	0.347514	0.604509	0	0.576697	0.612911	0	1.03123	0.0443642	0.917047	0.953534	up	no
MSTRG.16080	LCORL	MSTRG.16080.1	0	0	0	1.31773	0	0.912803	0.723201	-0.467531	0.356692	0.639249	down	no
MSTRG.16086	ENSBTAG00000003897	MSTRG.16086.1	0.679179	1.87515	0	0	0	0	1.72347	0.785312	0.28469	0.636024	up	no
MSTRG.16089	.	MSTRG.16089.1	0	1.61692	0.176558	0	0	0	1.67502	0.744175	0.268393	0.622645	up	no
MSTRG.16091	.	MSTRG.16091.1	0	0	1.73922	0	0	0	1.54331	0.626024	0.406266	0.648852	up	no
MSTRG.16097	RELL1	MSTRG.16097.1	6.73432	6.79443	5.85698	2.16259	0	0.694565	5.74846	2.52318	0.0134781	0.117364	up	yes
MSTRG.16099	.	MSTRG.16099.1	9.9896	11.6667	0.846219	2.91869	0	4.09574	2.35605	1.23637	0.492578	0.721282	up	no
MSTRG.16101	.	MSTRG.16101.1	0	0.440844	0	0.180313	0.478048	1.11026	0.656066	-0.608088	0.206589	0.546159	down	no
MSTRG.16102	.	MSTRG.16102.1	0	0	0.468263	1.48335	0	0	1.21492	0.280859	0.451249	0.687303	up	no
MSTRG.16103	.	MSTRG.16103.1	0	0	1.55887	0.589075	0	0	1.52121	0.605222	0.363635	0.639249	up	no
MSTRG.16104	.	MSTRG.16104.1;MSTRG.16104.2	2.48805	2.25289	2.04854	1.03911	0.00583764	1.66646	1.91193	0.935028	0.205359	0.544206	up	no
MSTRG.16107	.	MSTRG.16107.1	1.59854	0.435468	2.07119	2.55022	0	0	2.20932	1.1436	0.215205	0.5601	up	no
MSTRG.16116	.	MSTRG.16116.1	2.21179	1.37922	2.03223	3.31066	3.08045	3.96662	0.601796	-0.732654	0.0315384	0.181068	down	no
MSTRG.16127	.	MSTRG.16127.1	0	1.87495	2.37856	1.77407	0.92526	1.38707	1.2891	0.366363	0.574266	0.790387	up	no
MSTRG.16134	.	MSTRG.16134.1	0	0	0	0	1.19785	0	0.679433	-0.557598	0.333742	0.639249	down	no
MSTRG.16135	.	MSTRG.16135.1	0.849475	0.262377	0	0.639928	0	1.37397	0.756531	-0.402529	0.542903	0.763912	down	no
MSTRG.16140	.	MSTRG.16140.2	7.90983	8.94528	13.5382	5.34735	5.88581	5.70106	1.70163	0.766918	0.0788821	0.30899	up	no
MSTRG.16141	.	MSTRG.16141.1	11.5913	12.3369	17.4427	6.95014	8.03147	7.43125	1.74443	0.802754	0.0470964	0.226536	up	no
MSTRG.16142	.	MSTRG.16142.1	12.7783	2.27304	23.6783	1.0838	1.2818	1.34044	3.92099	1.97122	0.189302	0.518822	up	no
MSTRG.16145	RBM47	MSTRG.16145.3;MSTRG.16145.6;MSTRG.16145.8	12.0519	11.785	12.8167	17.4589	17.3524	15.1372	0.774101	-0.369407	0.0229823	0.15428	down	no
MSTRG.16146	.	MSTRG.16146.1	0	1.55479	0	0	0	0	1.54446	0.6271	0.367045	0.639249	up	no
MSTRG.16147	.	MSTRG.16147.1	0	0	0	1.46379	0	0	1.02945	0.0418797	0.903485	0.945298	up	no
MSTRG.16152	ATP8A1	MSTRG.16152.1	0	2.00883	0	0	0	0	1.66609	0.736465	0.367045	0.639249	up	no
MSTRG.16155	GNPDA2	MSTRG.16155.1	1.41018	1.00894	0	2.55458	1.34078	1.46587	0.638443	-0.64737	0.353087	0.639249	down	no
MSTRG.16156	GNPDA2	MSTRG.16156.1	0	1.30197	0.063956	0	0	0	1.51146	0.595945	0.321088	0.639249	up	no
MSTRG.16164	.	MSTRG.16164.1	0.781461	0	0	0	1.16574	0	0.727538	-0.458905	0.432211	0.670804	down	no
MSTRG.16165	.	MSTRG.16165.1	0	1.68325	0	0	0	0	1.57997	0.659899	0.367045	0.639249	up	no
MSTRG.16170	.	MSTRG.16170.1	0	0	1.41365	0	0	1.51723	0.886609	-0.17363	0.847425	0.945298	down	no
MSTRG.16171	.	MSTRG.16171.1	0.111255	1.97352	0	0	0	0	1.67562	0.744699	0.344178	0.639249	up	no
MSTRG.16172	.	MSTRG.16172.1	0	0	0	1.78192	0	0	1.03349	0.04752	0.903485	0.945298	up	no
MSTRG.16176	.	MSTRG.16176.1	0	1.92997	0	0	0	0	1.64571	0.718708	0.367045	0.639249	up	no
MSTRG.16177	.	MSTRG.16177.1	0	0	0	1.73002	0	0	1.03286	0.0466452	0.903485	0.945298	up	no
MSTRG.16178	.	MSTRG.16178.1	0	0	2.88998	0	0	0	1.79492	0.843918	0.406266	0.648852	up	no
MSTRG.16179	.	MSTRG.16179.1	0	1.9147	0	0	0	0	1.64173	0.715214	0.367045	0.639249	up	no
MSTRG.16190	SNORA26	MSTRG.16190.1	0.767471	1.05451	0.528296	1.26167	0.970512	1.32641	0.829388	-0.269882	0.260472	0.622645	down	no
MSTRG.16199	LNX1	MSTRG.16199.1	0	0	0	1.56492	0	0	1.03079	0.043748	0.903485	0.945298	up	no
MSTRG.1620	RAD51B	MSTRG.1620.1	0	0	0	1.48992	0	0	1.0298	0.0423696	0.903485	0.945298	up	no
MSTRG.16204	CHIC2	MSTRG.16204.1	0	0	3.63531	0	0	5.08908	0.727913	-0.458161	0.784003	0.934297	down	no
MSTRG.16206	CHIC2	MSTRG.16206.1	2.45286	2.75216	0	3.45848	4.45697	4.01432	0.401117	-1.31791	0.205555	0.544511	down	no
MSTRG.16207	CHIC2	MSTRG.16207.1	6.18185	4.70456	0	0	0	5.79029	0.979033	-0.0305699	0.98495	0.991962	down	no
MSTRG.16208	CHIC2	MSTRG.16208.1	0.933389	0	1.21582	1.72177	1.70888	2.01946	0.525883	-0.927187	0.143902	0.440431	down	no
MSTRG.1621	.	MSTRG.1621.1	0	1.62693	0	0	0	0	1.56452	0.645717	0.367045	0.639249	up	no
MSTRG.16210	.	MSTRG.16210.1	0	0	0	1.69164	0	0	1.03239	0.0459877	0.903485	0.945298	up	no
MSTRG.16217	SRD5A3	MSTRG.16217.1	1.22106	0	0	1.35584	0	1.71359	0.651606	-0.617928	0.498728	0.726266	down	no
MSTRG.1623	.	MSTRG.1623.1	0	1.28998	0	1.47724	0.196374	0	1.38426	0.469115	0.378258	0.648314	up	no
MSTRG.16232	.	MSTRG.16232.1	0	0	0	1.78558	0.70291	0	0.795891	-0.329357	0.452792	0.688455	down	no
MSTRG.16247	.	MSTRG.16247.1	0	1.49341	0.317793	0	0	0	1.71985	0.78228	0.207557	0.547575	up	no
MSTRG.16252	.	MSTRG.16252.1	0.056939	0	0.671152	0	0	0	1.25483	0.327489	0.378699	0.64842	up	no
MSTRG.16254	.	MSTRG.16254.1	0	0	0	0	0.75534	0	0.758694	-0.39841	0.333742	0.639249	down	no
MSTRG.16258	.	MSTRG.16258.1	1.5556	0.901278	0.957387	1.45492	0	0	2.0448	1.03196	0.117613	0.391353	up	no
MSTRG.16259	.	MSTRG.16259.1	0	0	0	1.4901	0	0	1.02981	0.0423729	0.903485	0.945298	up	no
MSTRG.1626	.	MSTRG.1626.1	0	1.26315	0	1.25792	1.84518	0	0.897201	-0.156497	0.846913	0.945298	down	no
MSTRG.16264	ANKRD17	MSTRG.16264.1	0.789403	1.07753	1.36693	0	1.67494	0.903926	0.941759	-0.0865696	0.864094	0.945298	down	no
MSTRG.16265	ANKRD17	MSTRG.16265.1	1.08531	1.1663	2.72974	0	1.45877	0.634283	1.34374	0.426255	0.510334	0.736175	up	no
MSTRG.16266	.	MSTRG.16266.1	1.97031	1.05458	2.6763	1.68624	1.60361	3.06009	0.829645	-0.269434	0.556858	0.77633	down	no
MSTRG.16267	.	MSTRG.16267.1;MSTRG.16267.3;MSTRG.16267.4	0.612457	0.450815	0.640459	1.6715	1.55163	1.74413	0.583675	-0.776764	0.00283005	0.0553935	down	no
MSTRG.1627	.	MSTRG.1627.1	0	0	1.49917	0	0.284304	0	1.3121	0.391873	0.574326	0.790387	up	no
MSTRG.16270	.	MSTRG.16270.1	0.606942	0.430485	0.515553	0.954105	1.42834	0	0.981511	-0.0269236	0.961835	0.978485	down	no
MSTRG.16271	.	MSTRG.16271.1	0	0	0	1.64661	1.6355	1.4057	0.398701	-1.32662	0.000141472	0.0221161	down	yes
MSTRG.16275	.	MSTRG.16275.1	0	0.343251	0	1.48578	0	0	1.18065	0.239583	0.45314	0.688674	up	no
MSTRG.1628	.	MSTRG.1628.1	0	1.51784	0	0	0	0	1.53407	0.61736	0.367045	0.639249	up	no
MSTRG.16282	.	MSTRG.16282.1	0.572601	0.419863	0.455716	2.25056	0	1.54187	0.909385	-0.137037	0.842768	0.945298	down	no
MSTRG.16287	.	MSTRG.16287.1	0	0	0	1.50459	0	0	1.03	0.0426424	0.903485	0.945298	up	no
MSTRG.16295	.	MSTRG.16295.1	0	0	0	2.41574	0.183264	0	0.957869	-0.0621002	0.887686	0.945298	down	no
MSTRG.16301	bta-mir-2904-3	MSTRG.16301.2;MSTRG.16301.3;MSTRG.16301.1	42.0026	104.063	43.0858	11.5482	25.8734	24.9539	2.43303	1.28276	0.175717	0.495856	up	no
MSTRG.1631	.	MSTRG.1631.1	0	0	0	0	1.45604	0	0.643385	-0.636245	0.333742	0.639249	down	no
MSTRG.16310	.	MSTRG.16310.1	0	2.02807	0	0	0	0	1.67102	0.740727	0.367045	0.639249	up	no
MSTRG.16312	.	MSTRG.16312.1	0.586931	1.0993	0	0	2.38995	0	0.813365	-0.298025	0.752203	0.91834	down	no
MSTRG.16313	.	MSTRG.16313.1	0	0	0	0	1.51614	0	0.635796	-0.653364	0.333742	0.639249	down	no
MSTRG.16318	.	MSTRG.16318.1	0	1.18155	0.995622	0	1.4903	0	1.23517	0.304715	0.72084	0.895788	up	no
MSTRG.16324	.	MSTRG.16324.1	0	0	0	1.58675	0	0	1.03107	0.0441417	0.903485	0.945298	up	no
MSTRG.16330	.	MSTRG.16330.1	0	0.722041	0.356875	1.12579	1.79688	1.59904	0.541005	-0.886286	0.0859636	0.326457	down	no
MSTRG.16331	.	MSTRG.16331.1	0	2.60283	0	0	0.136668	0	1.7008	0.766215	0.420099	0.660774	up	no
MSTRG.16333	.	MSTRG.16333.1	1.43582	0	0	0	0.845448	0	0.813515	-0.297759	0.625381	0.828359	down	no
MSTRG.16337	ENOPH1	MSTRG.16337.1	0	0	0	1.57597	0	0	1.03093	0.0439476	0.903485	0.945298	up	no
MSTRG.16342	.	MSTRG.16342.1	0	1.52133	0	0	0	0	1.53505	0.618285	0.367045	0.639249	up	no
MSTRG.16343	.	MSTRG.16343.1	1.25849	1.56586	1.02947	1.52186	1.85018	1.72109	0.820005	-0.286296	0.143698	0.44009	down	no
MSTRG.16345	.	MSTRG.16345.1	0	0	0	1.80313	0	0	1.03374	0.0478727	0.903485	0.945298	up	no
MSTRG.16351	MRPS18C	MSTRG.16351.1	0	0	0	1.60764	0	0	1.03134	0.0445152	0.903485	0.945298	up	no
MSTRG.16359	.	MSTRG.16359.1	2.29259	2.47325	2.99113	0.737019	0.973213	0.960319	1.85719	0.893118	0.00736396	0.0866266	up	no
MSTRG.1636	.	MSTRG.1636.1	1.73652	1.93028	0	0	1.26059	1.83563	0.697889	-0.518931	0.485468	0.714991	down	no
MSTRG.16361	.	MSTRG.16361.1	4.03399	3.73706	3.37357	6.0839	5.22952	5.45554	0.728347	-0.457302	0.0238139	0.156586	down	no
MSTRG.16368	ACOX3	MSTRG.16368.1	0.696555	0	0	1.63062	0	0	1.09106	0.125729	0.855847	0.945298	up	no
MSTRG.16389	.	MSTRG.16389.1	0	0	2.17796	0.718968	0	0	1.67421	0.743481	0.365019	0.639249	up	no
MSTRG.16394	.	MSTRG.16394.1	11.1502	11.1125	13.0676	11.1856	11.4913	12.3669	0.996501	-0.00505647	0.96665	0.981102	down	no
MSTRG.164	.	MSTRG.164.1	0	0	1.39041	1.6427	0	1.23527	0.971497	-0.0417185	0.957192	0.975629	down	no
MSTRG.16404	.	MSTRG.16404.1	1.83563	1.72166	1.71243	0	0	0.560384	2.14522	1.10113	0.021906	0.150052	up	yes
MSTRG.16407	.	MSTRG.16407.1	0	0.60552	1.75957	0	0.459114	0	1.60172	0.679622	0.349358	0.639249	up	no
MSTRG.16408	.	MSTRG.16408.1	1.35995	1.59795	1.62511	1.06826	0.935016	0	1.91253	0.935485	0.0852971	0.324761	up	no
MSTRG.16433	.	MSTRG.16433.1	0	0	0	0	1.21459	0	0.676907	-0.562971	0.333742	0.639249	down	no
MSTRG.16434	.	MSTRG.16434.1	0	0	0	1.51955	0.213934	0	0.936692	-0.0943537	0.774076	0.933181	down	no
MSTRG.16440	.	MSTRG.16440.1	0.294614	0	0.290111	0	1.67718	0	0.707319	-0.499567	0.471389	0.702756	down	no
MSTRG.16441	.	MSTRG.16441.1	0	0	0	0	0	1.46182	0.614012	-0.70366	0.270656	0.622645	down	no
MSTRG.16444	.	MSTRG.16444.1	0	0	0	1.67922	1.10058	0	0.71709	-0.479775	0.369195	0.64101	down	no
MSTRG.1645	.	MSTRG.1645.1	0.81573	1.42618	0.902601	1.55563	0	0	2.18394	1.12694	0.0232457	0.155443	up	yes
MSTRG.16450	HS3ST1	MSTRG.16450.1	0	1.55577	0	0	0	0	1.54473	0.627355	0.367045	0.639249	up	no
MSTRG.16452	HS3ST1	MSTRG.16452.1	0	0	0	1.35338	0	1.33393	0.649661	-0.622242	0.319951	0.639249	down	no
MSTRG.16453	HS3ST1	MSTRG.16453.1	0	0	1.34137	0	0	0	1.44245	0.528525	0.406266	0.648852	up	no
MSTRG.16458	.	MSTRG.16458.1	0	0.488682	0	1.84744	0	0	1.24368	0.31462	0.405275	0.648852	up	no
MSTRG.16459	.	MSTRG.16459.1	0.311311	0.289131	0.295567	1.99203	0	1.97635	0.742829	-0.428899	0.570202	0.787318	down	no
MSTRG.16462	.	MSTRG.16462.1	0.182366	0.191791	0.115474	1.4828	1.11378	0.939002	0.576688	-0.794137	0.00426974	0.0658683	down	no
MSTRG.16468	.	MSTRG.16468.1	0	0.451698	0	0	0	0	1.18855	0.249199	0.367045	0.639249	up	no
MSTRG.16469	.	MSTRG.16469.1	0	0	0	1.7682	0	0	1.03332	0.0472903	0.903485	0.945298	up	no
MSTRG.16471	CC2D2A	MSTRG.16471.1	0.2442	0	0	2.35848	0	0	1.06413	0.0896684	0.88049	0.945298	up	no
MSTRG.16473	.	MSTRG.16473.1	0	0	0	2.43304	0	0	1.04051	0.0572877	0.903485	0.945298	up	no
MSTRG.16484	MAPK9	MSTRG.16484.1	0	0.695287	1.6239	0	0	0	1.93483	0.952209	0.149761	0.451671	up	no
MSTRG.1649	ENSBTAG00000007586	MSTRG.1649.1	0.569864	0.484139	0	2.03855	0	0	1.30544	0.384535	0.547824	0.768456	up	no
MSTRG.16495	.	MSTRG.16495.1	1.94035	0	2.07665	0	0	0.439017	1.4936	0.578791	0.46663	0.698972	up	no
MSTRG.16497	.	MSTRG.16497.1	1.3435	1.90868	1.79312	0.515506	0.738327	0.449188	1.76562	0.820171	0.0151372	0.124841	up	no
MSTRG.165	.	MSTRG.165.1	0	0	2.312	2.28144	2.01324	0	1.01266	0.0181544	0.985701	0.992506	up	no
MSTRG.1650	ENSBTAG00000007586	MSTRG.1650.1	0	0.774819	0	1.53611	0	0	1.34423	0.426781	0.304689	0.639249	up	no
MSTRG.16501	.	MSTRG.16501.1	0	0.43862	1.52987	0	0.20126	0.584551	1.25737	0.330413	0.618982	0.823393	up	no
MSTRG.1651	ENSBTAG00000007586	MSTRG.1651.1	0	0	0	0	1.63902	0.710889	0.464398	-1.10657	0.0627588	0.268946	down	no
MSTRG.16523	SNAP47	MSTRG.16523.1	0	1.78581	0	2.06574	0	0	1.66672	0.737008	0.282071	0.634279	up	no
MSTRG.16525	.	MSTRG.16525.1	0	1.77761	0	0	0	0	1.60548	0.683006	0.367045	0.639249	up	no
MSTRG.16526	.	MSTRG.16526.1	1.87569	0	1.3102	0	0.388669	0	1.36526	0.449179	0.503725	0.730813	up	no
MSTRG.16527	.	MSTRG.16527.1	0	1.64835	0	0	0	0	1.57042	0.651146	0.367045	0.639249	up	no
MSTRG.16530	.	MSTRG.16530.1	0	0	0	0	0.212031	0	0.909937	-0.136162	0.333742	0.639249	down	no
MSTRG.16532	ZNF354B	MSTRG.16532.1	0	0.166194	0	1.4666	0.459273	0	0.918347	-0.122888	0.697232	0.87886	down	no
MSTRG.16560	.	MSTRG.16560.1	1.31464	1.24992	1.11678	1.89119	0	1.09945	1.52238	0.60633	0.332954	0.639249	up	no
MSTRG.16564	PGPEP1	MSTRG.16564.1	0.628225	1.19162	0	1.99268	0	0	1.56919	0.650023	0.36449	0.639249	up	no
MSTRG.16567	PGPEP1	MSTRG.16567.1	0	0	0	2.13944	0	0	1.03752	0.0531353	0.903485	0.945298	up	no
MSTRG.1659	.	MSTRG.1659.1	0.611191	0	0	1.73658	0	0	1.08649	0.119671	0.859411	0.945298	up	no
MSTRG.16590	.	MSTRG.16590.1	1.44188	1.66702	1.21459	1.53016	2.2475	1.76123	0.813397	-0.297968	0.157092	0.464028	down	no
MSTRG.1660	.	MSTRG.1660.1	0.093798	0	0	1.60915	0	0.05922	1.00927	0.0133109	0.974382	0.985688	up	no
MSTRG.1661	.	MSTRG.1661.1	0	0	1.75368	0.244909	0	0	1.55776	0.639469	0.383991	0.648852	up	no
MSTRG.16624	AKAP8L	MSTRG.16624.1	1.66457	0.93271	2.70256	2.78576	1.76182	2.99119	0.792803	-0.334965	0.496975	0.725131	down	no
MSTRG.16626	AKAP8	MSTRG.16626.1	1.88508	1.99472	1.84228	0.422018	0.460647	0.515316	1.95573	0.96771	0.000188329	0.0224641	up	no
MSTRG.16627	AKAP8	MSTRG.16627.1	2.96048	3.11938	2.48687	0.486076	0.76361	0	2.92718	1.54951	0.0198366	0.142592	up	yes
MSTRG.1663	.	MSTRG.1663.1	0.739925	0.805507	0.302066	1.88673	1.81194	0.570638	0.762179	-0.391798	0.412691	0.654539	down	no
MSTRG.16630	.	MSTRG.16630.1	10.126	8.5298	11.2404	10.2265	9.05509	7.96583	1.14587	0.196449	0.345175	0.639249	up	no
MSTRG.16635	.	MSTRG.16635.1	0	0	0	1.51946	0	0	1.03019	0.0429173	0.903485	0.945298	up	no
MSTRG.16638	ENSBTAG00000003528	MSTRG.16638.1	1.89972	3.16652	0	0	3.37226	4.79711	0.406023	-1.30037	0.261333	0.622645	down	no
MSTRG.1664	.	MSTRG.1664.1	0	1.72755	0	0	0	0	1.59201	0.670846	0.367045	0.639249	up	no
MSTRG.16644	.	MSTRG.16644.1	0.792268	0.600967	1.65688	0	0.558164	0	1.62097	0.696854	0.193363	0.525382	up	no
MSTRG.16648	.	MSTRG.16648.1	2.2641	2.12812	2.49938	2.26182	2.72	2.58888	0.900063	-0.151902	0.159149	0.467481	down	no
MSTRG.16661	.	MSTRG.16661.1	0	0	0	0	0	1.48269	0.611213	-0.710252	0.270656	0.622645	down	no
MSTRG.16671	.	MSTRG.16671.1	1.58614	0	1.83498	2.03043	1.94288	2.22733	0.560462	-0.835312	0.280448	0.633174	down	no
MSTRG.16674	.	MSTRG.16674.1	0	0	1.31421	0.409231	0	0	1.45116	0.53721	0.368748	0.640613	up	no
MSTRG.16682	CACNA1A	MSTRG.16682.1	0.128599	1.56322	0	0	0	0	1.56677	0.647794	0.337283	0.639249	up	no
MSTRG.167	.	MSTRG.167.1	0.418423	0.807001	0	0	0	1.57682	0.817725	-0.290312	0.682837	0.868217	down	no
MSTRG.16707	.	MSTRG.16707.1	0.893979	1.02654	1.86288	1.52651	0.726301	1.84766	1.04419	0.062388	0.877143	0.945298	up	no
MSTRG.16710	ZNF556	MSTRG.16710.1	0	0	0	0	2.04159	0	0.579286	-0.787652	0.333742	0.639249	down	no
MSTRG.16711	ZNF556	MSTRG.16711.1	0.683893	0	0.30611	1.47485	0	0	1.22066	0.287657	0.643573	0.841049	up	no
MSTRG.16712	ZNF556	MSTRG.16712.1	0	0	0	1.49521	0	0	1.02987	0.0424683	0.903485	0.945298	up	no
MSTRG.16713	ENSBTAG00000039493	MSTRG.16713.1	1.11533	0.937429	1.19368	1.47611	1.01569	1.7199	0.875995	-0.191006	0.389065	0.648852	down	no
MSTRG.16715	ENSBTAG00000039493	MSTRG.16715.1	0	0	0.501995	1.14461	0	0.448809	0.999021	-0.00141291	0.997085	0.998661	down	no
MSTRG.16730	S1PR2	MSTRG.16730.1	0.090369	0.375269	0.854765	1.97795	0	0	1.58089	0.660734	0.0906439	0.336742	up	no
MSTRG.16741	FDX2	MSTRG.16741.1	0.548356	0.852186	0	1.60355	0.482851	0	1.1846	0.2444	0.668257	0.858627	up	no
MSTRG.16748	.	MSTRG.16748.1	1.7737	1.2424	1.73809	2.6636	1.63867	0	1.61877	0.694898	0.360198	0.639249	up	no
MSTRG.16750	.	MSTRG.16750.1	0	1.45076	0	0	0	0	1.51499	0.599305	0.367045	0.639249	up	no
MSTRG.16759	ENSBTAG00000032364	MSTRG.16759.1	0	0.626818	0	1.50151	0.995698	0.601376	0.712459	-0.489122	0.187642	0.516231	down	no
MSTRG.16762	.	MSTRG.16762.1	0	0	0	1.65087	0	0	1.03188	0.0452787	0.903485	0.945298	up	no
MSTRG.16776	ELOF1	MSTRG.16776.1	0	0	1.63362	0	0	2.33993	0.789865	-0.340322	0.754824	0.920019	down	no
MSTRG.16781	INSR	MSTRG.16781.1	0	1.44961	0	0.28122	0	0	1.52679	0.610502	0.330411	0.639249	up	no
MSTRG.16798	.	MSTRG.16798.1	0	0	0	2.16996	0	0	1.03784	0.0535847	0.903485	0.945298	up	no
MSTRG.16799	.	MSTRG.16799.1	0	0	0.863001	1.59181	0	0	1.34795	0.430771	0.378393	0.648367	up	no
MSTRG.16810	PRAM1	MSTRG.16810.1	0	1.43721	0	0	0	0	1.5111	0.5956	0.367045	0.639249	up	no
MSTRG.16812	.	MSTRG.16812.1	0	0	0	2.40654	0	0	1.04025	0.0569278	0.903485	0.945298	up	no
MSTRG.16816	.	MSTRG.16816.1	0.099895	0.036932	0.193224	1.4813	1.68828	1.10286	0.469755	-1.09002	0.00660825	0.0817711	down	yes
MSTRG.16817	.	MSTRG.16817.1	0	0.953885	1.42947	0	0	2.16869	1.07065	0.0984829	0.921811	0.956634	up	no
MSTRG.16819	.	MSTRG.16819.1	0	1.44391	0	0	0	0	1.51302	0.597434	0.367045	0.639249	up	no
MSTRG.16821	.	MSTRG.16821.1	0	0	1.56495	0	0	0	1.50023	0.585186	0.406266	0.648852	up	no
MSTRG.16833	.	MSTRG.16833.1	2.90712	3.17862	3.0091	3.83306	3.03612	2.66995	1.06933	0.0967115	0.270416	0.622645	up	no
MSTRG.16846	.	MSTRG.16846.1	0	1.66374	0	0	0	0	1.57464	0.655018	0.367045	0.639249	up	no
MSTRG.16847	.	MSTRG.16847.1	0	0	0	1.56948	1.04842	0	0.725018	-0.463911	0.367807	0.639938	down	no
MSTRG.16849	.	MSTRG.16849.1	1.09816	1.38911	1.87641	0	0.124381	0.905878	1.6996	0.765191	0.153563	0.457899	up	no
MSTRG.1685	.	MSTRG.1685.1	0	0.263642	0	1.72616	0	0	1.15111	0.203024	0.555795	0.775511	up	no
MSTRG.1688	.	MSTRG.1688.1	0	1.89902	0	0	0	0	1.63763	0.711607	0.367045	0.639249	up	no
MSTRG.16908	AES	MSTRG.16908.1	0	1.45312	0	0	0	0	1.51566	0.599949	0.367045	0.639249	up	no
MSTRG.16911	.	MSTRG.16911.1	0	0	0	1.65331	0.223456	0.097353	0.888815	-0.170045	0.601078	0.810812	down	no
MSTRG.16919	.	MSTRG.16919.1	0	0	1.5556	0.79312	0	0	1.5263	0.61004	0.357715	0.639249	up	no
MSTRG.16920	AP3D1	MSTRG.16920.1	0	0.607726	0	0	1.03601	0	0.879048	-0.185986	0.761822	0.925454	down	no
MSTRG.16928	.	MSTRG.16928.1	0.113116	1.57129	0.278468	0	0	0	1.74159	0.800405	0.193244	0.52524	up	no
MSTRG.1693	LTBP2	MSTRG.1693.1	2.19617	2.31475	2.8395	0.256475	0.370351	0.230501	2.71346	1.44013	0.00148672	0.0424714	up	yes
MSTRG.16930	.	MSTRG.16930.1	4.27215	4.29104	5.95795	2.72486	2.94902	2.26026	1.6686	0.738638	0.0355233	0.193239	up	no
MSTRG.1694	LTBP2	MSTRG.1694.1	2.62788	0	0	0.266568	0.175352	0.405267	0.887505	-0.172172	0.827037	0.945298	down	no
MSTRG.16940	.	MSTRG.16940.1	0.314913	0	0	1.69747	1.06576	0	0.74444	-0.425772	0.492119	0.720936	down	no
MSTRG.16941	MARCH3	MSTRG.16941.2;MSTRG.16941.3	11.8893	12.0112	9.85436	4.99278	4.53733	5.01064	2.08213	1.05806	0.00374026	0.0624477	up	yes
MSTRG.16942	LMNB1	MSTRG.16942.2	4.75478	4.4754	3.87921	3.83666	4.62544	4.47799	0.939988	-0.0892859	0.322626	0.639249	down	no
MSTRG.16949	.	MSTRG.16949.1	0	0	0	1.55276	0	0	1.03063	0.0435273	0.903485	0.945298	up	no
MSTRG.16952	CEP120	MSTRG.16952.1	0	0	0	0	1.54222	1.04354	0.429617	-1.21888	0.0339353	0.188021	down	yes
MSTRG.16953	CEP120	MSTRG.16953.2;MSTRG.16953.1;MSTRG.16953.3;MSTRG.16953.4;MSTRG.16953.5;MSTRG.16953.6	50.2376	96.8411	46.9636	3.83194	91.2319	31.9235	1.1575	0.211009	0.881581	0.945298	up	no
MSTRG.16954	CEP120	MSTRG.16954.1	1.36715	1.39632	0	3.18695	2.86897	2.30674	0.463415	-1.10962	0.156404	0.462806	down	no
MSTRG.16955	.	MSTRG.16955.1	0	0	1.78027	0	0	0	1.55322	0.635264	0.406266	0.648852	up	no
MSTRG.16964	.	MSTRG.16964.1	0	1.59144	0	0	0	0	1.55468	0.636621	0.367045	0.639249	up	no
MSTRG.16965	.	MSTRG.16965.1	0.285804	0.75633	0.641577	1.83143	0	1.17158	1.12161	0.165577	0.75317	0.919111	up	no
MSTRG.16967	.	MSTRG.16967.1	0	0	0	0.849916	0	0	1.02	0.0285703	0.903485	0.945298	up	no
MSTRG.16969	.	MSTRG.16969.1	0	0	0	1.11584	0	0	1.02442	0.0348085	0.903485	0.945298	up	no
MSTRG.16970	.	MSTRG.16970.1	0	0	0	0	0	1.70731	0.583214	-0.777903	0.270656	0.622645	down	no
MSTRG.16972	.	MSTRG.16972.1	0.077454	0	0	2.20084	0	0	1.0464	0.065439	0.893911	0.945298	up	no
MSTRG.16973	.	MSTRG.16973.1	0	0	0	1.49488	0	0	1.02987	0.0424621	0.903485	0.945298	up	no
MSTRG.16977	.	MSTRG.16977.1	0	1.55193	0	0	0	0	1.54366	0.626351	0.367045	0.639249	up	no
MSTRG.16978	.	MSTRG.16978.1	0	0	0	1.55891	0	0	1.03071	0.0436391	0.903485	0.945298	up	no
MSTRG.1698	FCF1	MSTRG.1698.1	0	0	0	0	0	0.380651	0.839769	-0.251935	0.270656	0.622645	down	no
MSTRG.16980	.	MSTRG.16980.1	0	1.00854	0	0	1.71497	0	0.846189	-0.240948	0.782813	0.934297	down	no
MSTRG.16981	.	MSTRG.16981.1	0.541479	0	0	1.64571	0	0	1.08023	0.111341	0.86097	0.945298	up	no
MSTRG.16982	.	MSTRG.16982.1	0	0.587579	0	0.763115	1.53759	1.55711	0.480519	-1.05734	0.066285	0.277529	down	no
MSTRG.16984	.	MSTRG.16984.1	0	0	0	0	1.02322	0	0.707609	-0.498975	0.333742	0.639249	down	no
MSTRG.16985	.	MSTRG.16985.1	0	3.4472	0	0	0	0	1.9968	0.997692	0.367045	0.639249	up	no
MSTRG.16986	.	MSTRG.16986.1	0.078976	0.361264	0	0	0	1.0861	0.78106	-0.356495	0.511896	0.737516	down	no
MSTRG.16988	.	MSTRG.16988.1	0	0	0	1.8542	0	0	1.03434	0.0487114	0.903485	0.945298	up	no
MSTRG.16989	.	MSTRG.16989.1	0	0.826161	0.64819	1.65376	1.80833	1.75779	0.588411	-0.765104	0.103335	0.365081	down	no
MSTRG.16990	.	MSTRG.16990.1	0.415663	1.07224	0.990223	1.30049	2.21767	0.908978	0.797767	-0.325961	0.4454	0.682353	down	no
MSTRG.16996	CLTB	MSTRG.16996.1	0.430457	0.477431	1.02661	1.99905	0	0	1.74777	0.805517	0.105526	0.368387	up	no
MSTRG.17004	UIMC1	MSTRG.17004.1	0	0	0	2.21177	0	0	1.03828	0.0541932	0.903485	0.945298	up	no
MSTRG.17005	UIMC1	MSTRG.17005.1	1.49088	1.29971	0	1.44784	1.15669	1.31058	0.726742	-0.460485	0.481502	0.711862	down	no
MSTRG.17007	UIMC1	MSTRG.17007.1	1.42773	0.918701	1.37716	1.48289	1.33848	0.874009	1.04201	0.059364	0.804351	0.934981	up	no
MSTRG.17008	UIMC1	MSTRG.17008.1	0.956666	1.6121	0	1.49071	0	0	1.7254	0.786927	0.331511	0.639249	up	no
MSTRG.17009	UIMC1	MSTRG.17009.1	1.09943	1.10192	1.7026	1.38291	1.33107	1.19129	1.03959	0.056013	0.748407	0.915741	up	no
MSTRG.17010	UIMC1	MSTRG.17010.1	0	2.00964	0	0.21321	0	0	1.6767	0.745621	0.342968	0.639249	up	no
MSTRG.17012	UIMC1	MSTRG.17012.1	0	2.1969	0	0	0	0	1.71356	0.777	0.367045	0.639249	up	no
MSTRG.17013	UIMC1	MSTRG.17013.1	0	0.583527	1.44238	0.594311	1.00406	0	1.31176	0.391501	0.541848	0.763064	up	no
MSTRG.17016	.	MSTRG.17016.1	0	0.273187	0	0	1.50347	1.2803	0.456237	-1.13215	0.0711839	0.290252	down	no
MSTRG.17021	.	MSTRG.17021.1	0	0.775588	0	2.04978	0	1.19283	0.884143	-0.177648	0.779447	0.934297	down	no
MSTRG.17045	.	MSTRG.17045.1	0	1.59854	0	0	0	0	1.55666	0.638452	0.367045	0.639249	up	no
MSTRG.17046	.	MSTRG.17046.1	0	0	0	1.55745	0	0.754591	0.760211	-0.395528	0.411919	0.654137	down	no
MSTRG.17047	.	MSTRG.17047.1	0	0	0	0	0.178355	0	0.922609	-0.116209	0.333742	0.639249	down	no
MSTRG.17053	.	MSTRG.17053.1	0	0	1.19477	0	0	0	1.40284	0.488354	0.406266	0.648852	up	no
MSTRG.17057	ZNF496	MSTRG.17057.1	0	1.70135	0	0	0	0.426077	1.30783	0.387172	0.61536	0.820838	up	no
MSTRG.17063	.	MSTRG.17063.1	0	0	0	1.45364	0	0	1.02932	0.0416879	0.903485	0.945298	up	no
MSTRG.17066	.	MSTRG.17066.1	0	0.282092	0	0.205218	0.249629	0.09063	0.965434	-0.0507497	0.782529	0.934297	down	no
MSTRG.17097	C19orf24	MSTRG.17097.1	0	1.75643	0	0.504861	0	0	1.62099	0.696871	0.316395	0.639249	up	no
MSTRG.17123	ZCCHC10	MSTRG.17123.1	0	1.62953	0.450031	0	0	0	1.83684	0.877227	0.178143	0.50013	up	no
MSTRG.1713	.	MSTRG.1713.1	0	2.21388	0	0.344639	0	0.25367	1.53445	0.617718	0.455239	0.690576	up	no
MSTRG.17132	TCF7	MSTRG.17132.1	0	0	1.27512	0	0	0	1.42473	0.510693	0.406266	0.648852	up	no
MSTRG.17133	TCF7	MSTRG.17133.1	0.184869	1.54917	0	0	0	0	1.57086	0.651559	0.326548	0.639249	up	no
MSTRG.17134	TCF7	MSTRG.17134.1	0	0	0	1.16906	0	1.95799	0.569945	-0.811106	0.29077	0.639249	down	no
MSTRG.17136	TCF7	MSTRG.17136.1	0	0.945106	1.11458	1.06952	1.36751	1.06211	0.851629	-0.231703	0.626583	0.829181	down	no
MSTRG.17150	C5orf24	MSTRG.17150.1	0	0.138058	0	1.56549	0	0	1.09446	0.13022	0.693074	0.876217	up	no
MSTRG.17155	.	MSTRG.17155.1	0.159967	0	0	2.16784	0	0	1.05427	0.0762379	0.885935	0.945298	up	no
MSTRG.1716	.	MSTRG.1716.1	12.0061	11.9287	14.4611	3.76457	3.85364	3.66302	2.9402	1.55591	0.000886021	0.0346102	up	yes
MSTRG.17170	ETF1	MSTRG.17170.1	1.38583	1.2272	1.38191	1.53076	1.36342	1.45979	0.958305	-0.0614434	0.371783	0.642777	down	no
MSTRG.17177	SNORA74	MSTRG.17177.1	0.50801	0.667223	3.1272	2.3978	0.430655	3.0482	0.997453	-0.00367873	0.996784	0.998517	down	no
MSTRG.1718	ENSBTAG00000011985	MSTRG.1718.1	0	0	0	0.315803	0	0	1.00887	0.0127467	0.903485	0.945298	up	no
MSTRG.17184	CYSTM1	MSTRG.17184.1;MSTRG.17184.2;MSTRG.17184.4;MSTRG.17184.5	2.47615	3.5627	3.62309	1.93808	1.72407	2.17606	1.50976	0.594322	0.0478411	0.228748	up	no
MSTRG.17185	CYSTM1	MSTRG.17185.1;MSTRG.17185.3	1.78211	1.40949	1.25518	2.51682	2.9705	3.58716	0.551668	-0.858127	0.00245838	0.0523709	down	no
MSTRG.17201	HARS2	MSTRG.17201.1	0.750939	0	0.313866	1.54327	0	0.889817	0.87142	-0.198559	0.766856	0.928456	down	no
MSTRG.17206	GNPDA1	MSTRG.17206.1	0	1.5356	0	0	0	0	1.53907	0.622058	0.367045	0.639249	up	no
MSTRG.17207	.	MSTRG.17207.1	1.70474	1.93199	2.23477	1.56987	1.55053	1.70096	1.153	0.205396	0.145036	0.442555	up	no
MSTRG.17212	SPRY4	MSTRG.17212.1	0	0	0	0	0.731113	0	0.763887	-0.388569	0.333742	0.639249	down	no
MSTRG.17215	PCDHGC3	MSTRG.17215.1	0	1.44259	0	0.310616	0	0	1.52588	0.609637	0.327336	0.639249	up	no
MSTRG.1722	TTLL5	MSTRG.1722.1	0	2.07332	0	0	0	0	1.68254	0.750643	0.367045	0.639249	up	no
MSTRG.17222	.	MSTRG.17222.1	0	1.53673	0	0	0	0	1.53939	0.622357	0.367045	0.639249	up	no
MSTRG.17225	.	MSTRG.17225.1	0	0	1.1172	0	0	0	1.38128	0.466002	0.406266	0.648852	up	no
MSTRG.17226	.	MSTRG.17226.1	0	1.45236	0	0	0	0.217752	1.36213	0.445868	0.509028	0.734892	up	no
MSTRG.17227	.	MSTRG.17227.1	0	1.9999	0	0.09994	0.078794	0	1.60792	0.685198	0.389962	0.648852	up	no
MSTRG.17228	.	MSTRG.17228.1	0	0	0	0.057145	0.153192	0	0.934105	-0.0983441	0.317782	0.639249	down	no
MSTRG.17230	.	MSTRG.17230.1	0	0	1.72461	0	0	0	1.53975	0.6227	0.406266	0.648852	up	no
MSTRG.17231	.	MSTRG.17231.1	0	1.54665	0	0.068312	0.132988	0.05028	1.4155	0.50131	0.460812	0.695302	up	no
MSTRG.1724	GPATCH2L	MSTRG.1724.1	2.51492	0	0	0	0	0	1.14247	0.192158	0.803436	0.934297	up	no
MSTRG.17241	.	MSTRG.17241.1	3.84755	2.25492	2.22296	2.9312	2.61955	1.34046	1.18588	0.245952	0.594026	0.805252	up	no
MSTRG.17253	NDST1	MSTRG.17253.1	0	0	0	1.47874	0	0	1.02965	0.0421606	0.903485	0.945298	up	no
MSTRG.1726	.	MSTRG.1726.1	0	0.677627	0	2.43001	0	0	1.32239	0.403152	0.378336	0.64836	up	no
MSTRG.17266	.	MSTRG.17266.1	0	0	0	0	0	2.00435	0.551252	-0.859216	0.270656	0.622645	down	no
MSTRG.1727	.	MSTRG.1727.1	0	0	0	1.47419	0	0.723561	0.766773	-0.383129	0.410992	0.653507	down	no
MSTRG.17276	.	MSTRG.17276.1	0	0.701355	2.13492	0	0	0	2.09238	1.06514	0.170933	0.488483	up	no
MSTRG.17279	.	MSTRG.17279.1	0	1.74704	0.485395	0.235838	0.278906	0	1.69005	0.757069	0.235464	0.59299	up	no
MSTRG.17280	.	MSTRG.17280.1	0	1.43718	0	0	0	0	1.51109	0.595591	0.367045	0.639249	up	no
MSTRG.17296	ENSBTAG00000000495	MSTRG.17296.1	0	0	1.35187	0	0	0	1.44524	0.531306	0.406266	0.648852	up	no
MSTRG.17297	ENSBTAG00000000495	MSTRG.17297.1	0	0	0	0	1.66023	0	0.618655	-0.692793	0.333742	0.639249	down	no
MSTRG.17298	ENSBTAG00000000495	MSTRG.17298.1	0	1.36001	0	1.35826	0	0	1.53042	0.613924	0.282211	0.634279	up	no
MSTRG.173	NXPE3	MSTRG.173.1	0	0	0	1.75047	0	0	1.03311	0.046992	0.903485	0.945298	up	no
MSTRG.17305	.	MSTRG.17305.1	0.430694	0.618172	0.576376	1.88911	0	0	1.63417	0.70856	0.107948	0.372629	up	no
MSTRG.17306	.	MSTRG.17306.1	0	0	0	0	0	1.6204	0.593609	-0.752416	0.270656	0.622645	down	no
MSTRG.17317	.	MSTRG.17317.1	0	0.220476	0	0	0.075874	0	1.05806	0.0814225	0.598381	0.809107	up	no
MSTRG.17318	.	MSTRG.17318.1	0	0	1.61637	0.349595	0	0	1.52778	0.611441	0.375843	0.646378	up	no
MSTRG.1732	ANGEL1	MSTRG.1732.1	0	0.636283	0	1.8351	0	0	1.2992	0.377622	0.34991	0.639249	up	no
MSTRG.1733	ANGEL1	MSTRG.1733.1	0	2.19432	0	0	0	0	1.71292	0.776461	0.367045	0.639249	up	no
MSTRG.17332	MSH3	MSTRG.17332.1	0	0.910367	0	2.50011	0	0	1.40537	0.490949	0.331735	0.639249	up	no
MSTRG.17333	MSH3	MSTRG.17333.1	0	1.96259	0	0.240417	0	0	1.66569	0.736116	0.340023	0.639249	up	no
MSTRG.17334	MSH3	MSTRG.17334.1	0	0	0	1.74483	0	0	1.03304	0.0468966	0.903485	0.945298	up	no
MSTRG.17338	TMEM167A	MSTRG.17338.2	3.11758	2.66221	3.0443	5.40085	1.46246	4.97614	1.00281	0.00405335	0.994788	0.997926	up	no
MSTRG.17342	XRCC4	MSTRG.17342.1	0	1.68773	0.11072	0	0	0	1.65433	0.72625	0.302562	0.639249	up	no
MSTRG.17344	.	MSTRG.17344.1	0.504705	0	0.122682	0	0	0.351061	0.932606	-0.10066	0.680323	0.866792	down	no
MSTRG.17346	.	MSTRG.17346.1	2.30602	3.06683	2.32597	1.99419	2.87147	3.10681	0.905257	-0.143601	0.528363	0.751735	down	no
MSTRG.17347	.	MSTRG.17347.1	1.53371	0	1.68957	1.03028	1.65091	1.89442	0.602595	-0.73074	0.289305	0.639249	down	no
MSTRG.1735	.	MSTRG.1735.1	0.412459	0	0	1.69707	0	0	1.07094	0.0988716	0.866856	0.945298	up	no
MSTRG.17351	ENSBTAG00000009566	MSTRG.17351.1	0	0	0	2.61072	0.137858	0	0.978189	-0.0318153	0.945432	0.968554	down	no
MSTRG.17356	.	MSTRG.17356.1	0.418962	0.340095	0.932045	0	0	1.53264	0.95432	-0.0674551	0.917638	0.953854	down	no
MSTRG.17358	MEF2C	MSTRG.17358.1	0.412459	0	0.380771	0	2.1122	1.53979	0.412172	-1.27868	0.033254	0.185905	down	yes
MSTRG.17359	MEF2C	MSTRG.17359.1	0.4324	0.391353	0.610228	2.07958	2.11105	1.60962	0.525259	-0.9289	0.00559577	0.0747315	down	no
MSTRG.1736	.	MSTRG.1736.1	1.73392	3.23466	2.49967	0.924556	0.915965	0.500008	2.21949	1.15023	0.0134926	0.117364	up	yes
MSTRG.17361	LYSMD3	MSTRG.17361.1	1.0191	0.536205	1.17468	1.23655	1.34626	1.54397	0.748101	-0.418694	0.128455	0.411268	down	no
MSTRG.17364	.	MSTRG.17364.1	0	0.305131	0.33172	0.488354	1.73772	1.48065	0.483554	-1.04825	0.0611661	0.265083	down	no
MSTRG.17366	.	MSTRG.17366.1	0.106236	0.318467	0.225867	1.38873	1.42258	0	0.835494	-0.259298	0.634834	0.835278	down	no
MSTRG.17367	.	MSTRG.17367.1	0	0.776795	0	0	0	1.58397	0.780689	-0.35718	0.649432	0.845009	down	no
MSTRG.17368	.	MSTRG.17368.1	1.08803	0.798609	0.887256	1.10499	1.59803	1.57639	0.716441	-0.48108	0.00033938	0.0262787	down	no
MSTRG.17369	.	MSTRG.17369.1	0.245966	0.224577	0.106814	1.24645	1.45856	0	0.77525	-0.367266	0.538492	0.760704	down	no
MSTRG.17370	.	MSTRG.17370.1	0	0.347577	0	1.55391	0	0	1.18344	0.242988	0.458877	0.6936	up	no
MSTRG.17371	.	MSTRG.17371.1	0.064944	0	0	0.524734	0	1.33905	0.644168	-0.634491	0.282318	0.634279	down	no
MSTRG.17372	.	MSTRG.17372.1	1.05627	1.06595	0.842445	2.6996	3.22007	3.41179	0.452777	-1.14313	0.000650204	0.032334	down	yes
MSTRG.17373	.	MSTRG.17373.1	0.819803	0	0	2.06296	2.03463	0	0.640595	-0.642515	0.492197	0.720936	down	no
MSTRG.17375	.	MSTRG.17375.1	0	0	0.853536	1.94905	1.42704	1.30512	0.556125	-0.84652	0.109954	0.37609	down	no
MSTRG.17376	.	MSTRG.17376.1	0	0	1.54385	0	0	0	1.49491	0.580054	0.406266	0.648852	up	no
MSTRG.17377	.	MSTRG.17377.1	0	1.74846	0	0.37774	0	0	1.61422	0.690836	0.325725	0.639249	up	no
MSTRG.17378	.	MSTRG.17378.1	0	0	0	2.03528	0	0	1.03639	0.0515683	0.903485	0.945298	up	no
MSTRG.17379	.	MSTRG.17379.1	0	0	0.73683	0	1.59939	0	0.793642	-0.33344	0.672657	0.861843	down	no
MSTRG.1738	.	MSTRG.1738.1	0	0	1.71782	0	0	0	1.5381	0.621151	0.406266	0.648852	up	no
MSTRG.17380	.	MSTRG.17380.1	0	0.104083	0	0	0	0	1.04695	0.0661986	0.367045	0.639249	up	no
MSTRG.17386	.	MSTRG.17386.1	1.0046	0	0	0	1.71792	0	0.658989	-0.601673	0.419526	0.660445	down	no
MSTRG.17388	.	MSTRG.17388.1	0	0	0	1.47071	0.47357	0	0.851156	-0.232504	0.515222	0.740486	down	no
MSTRG.17389	.	MSTRG.17389.1	0	0.279645	0	2.01067	0	0	1.16155	0.216048	0.56839	0.785693	up	no
MSTRG.1739	.	MSTRG.1739.1	0.935817	1.29355	0.829743	1.51996	0	1.43084	1.30176	0.38046	0.543802	0.764812	up	no
MSTRG.17390	.	MSTRG.17390.1	0	0	1.67643	0	0	0.587605	1.18969	0.250589	0.750664	0.917124	up	no
MSTRG.17391	.	MSTRG.17391.1	0	0	0	1.45492	0	0	1.02933	0.0417121	0.903485	0.945298	up	no
MSTRG.17393	.	MSTRG.17393.1	0	0.757225	1.22888	0.661046	0	0	1.864	0.898401	0.0418711	0.212371	up	no
MSTRG.17396	.	MSTRG.17396.1	0.113116	0	0	1.71436	0	0	1.04446	0.06276	0.888418	0.945298	up	no
MSTRG.17401	.	MSTRG.17401.1	0.305583	0.074387	0.169064	1.23444	1.67108	1.21493	0.468566	-1.09368	0.00388487	0.0635865	down	yes
MSTRG.17404	.	MSTRG.17404.1	0	0	0.27461	2.05035	0	0	1.15072	0.20254	0.618305	0.822874	up	no
MSTRG.17405	.	MSTRG.17405.1	0.091969	0.267764	0	1.80293	0	0	1.16469	0.219941	0.586756	0.800235	up	no
MSTRG.17406	.	MSTRG.17406.1	0	0	0	0	1.01686	0	0.708703	-0.496748	0.333742	0.639249	down	no
MSTRG.17408	.	MSTRG.17408.1	0.10717	0.348999	0.322751	1.56209	0	0.113373	1.27394	0.349298	0.222865	0.571744	up	no
MSTRG.1741	POMT2	MSTRG.1741.1	1.43644	0	0	0	0	0	1.09896	0.136135	0.803436	0.934297	up	no
MSTRG.17416	ERAP1	MSTRG.17416.1	0	0.52562	0	0.192545	0	0	1.22313	0.290583	0.314991	0.639249	up	no
MSTRG.1742	.	MSTRG.1742.1	0	1.73669	0	0	0	0	1.59448	0.673082	0.367045	0.639249	up	no
MSTRG.17421	.	MSTRG.17421.1	1.87695	2.0303	1.79717	2.10647	1.61468	2.18007	1.00714	0.0102572	0.939633	0.96572	up	no
MSTRG.17422	.	MSTRG.17422.1	0.521717	0.8015	0.8191	1.5445	0	0	1.83123	0.872814	0.033692	0.187079	up	no
MSTRG.17423	.	MSTRG.17423.1	0	0.189651	0.45251	1.58439	0	0	1.31231	0.392114	0.189096	0.5185	up	no
MSTRG.17425	.	MSTRG.17425.1	0	0	0.806931	2.17431	0	0	1.33904	0.421202	0.412704	0.654539	up	no
MSTRG.17427	.	MSTRG.17427.1	0	0	0	0	0	1.53621	0.604196	-0.726912	0.270656	0.622645	down	no
MSTRG.17431	.	MSTRG.17431.1	0	0.086834	0.247803	9.88892	7.44082	7.03299	0.140275	-2.83367	7.10309e-05	0.0186456	down	yes
MSTRG.17432	.	MSTRG.17432.1	0	1.6047	0.463638	0	0	0	1.83615	0.876686	0.173888	0.493495	up	no
MSTRG.17434	.	MSTRG.17434.1	0	1.59909	0	0	0	0	1.55681	0.638592	0.367045	0.639249	up	no
MSTRG.1744	.	MSTRG.1744.1	0	0.580215	0	1.52823	1.377	0.6783	0.629156	-0.668511	0.124556	0.404223	down	no
MSTRG.17441	.	MSTRG.17441.1	1.28321	0	0	0	0	0	1.09142	0.126205	0.803436	0.934297	up	no
MSTRG.17442	.	MSTRG.17442.1	0	0	0	1.77034	0	0	1.03335	0.0473262	0.903485	0.945298	up	no
MSTRG.17444	.	MSTRG.17444.1	0	1.61102	0	0	0	0	1.56012	0.641655	0.367045	0.639249	up	no
MSTRG.17445	.	MSTRG.17445.1	0	0	0	0	0	1.68787	0.585494	-0.772273	0.270656	0.622645	down	no
MSTRG.17447	.	MSTRG.17447.1	0.633547	0.126123	0	1.99103	0	0	1.15294	0.20532	0.765134	0.927465	up	no
MSTRG.17449	.	MSTRG.17449.1	0.52864	0	0	0.144767	0	1.57337	0.629764	-0.667117	0.298357	0.639249	down	no
MSTRG.1745	.	MSTRG.1745.1	0.784154	0.806886	0	1.89948	1.61982	0	0.9022	-0.148481	0.850736	0.945298	down	no
MSTRG.17451	.	MSTRG.17451.1	0	1.51836	0	0	0	0	1.53421	0.617497	0.367045	0.639249	up	no
MSTRG.17452	.	MSTRG.17452.1	0.700448	0	1.07617	2.56237	1.33943	0.969042	0.689203	-0.537	0.372295	0.643179	down	no
MSTRG.17453	.	MSTRG.17453.1	0	0	0	1.6372	1.27535	0	0.689157	-0.537096	0.35281	0.639249	down	no
MSTRG.17454	.	MSTRG.17454.1	0	0	0	0.8668	1.19527	0	0.693624	-0.527775	0.323815	0.639249	down	no
MSTRG.17455	.	MSTRG.17455.1	0	0.560291	0	0	0	1.11372	0.819515	-0.287157	0.641315	0.839673	down	no
MSTRG.17456	.	MSTRG.17456.1	0	1.53366	0	0	0	0	1.53852	0.621546	0.367045	0.639249	up	no
MSTRG.17457	.	MSTRG.17457.1	0	0	0	0	0	1.63224	0.592161	-0.755937	0.270656	0.622645	down	no
MSTRG.17458	.	MSTRG.17458.1	1.6952	0	0	0	0.915558	0	0.807373	-0.308693	0.643783	0.841217	down	no
MSTRG.17460	.	MSTRG.17460.1	0	0	1.9861	3.55012	3.90468	2.83212	0.372351	-1.42527	0.138577	0.430701	down	no
MSTRG.17461	.	MSTRG.17461.1	0	0.396518	0	1.91419	0	0	1.20829	0.272968	0.464733	0.697853	up	no
MSTRG.17465	.	MSTRG.17465.1	0.770349	1.0954	0	0	0	1.72929	0.869144	-0.202333	0.793519	0.934297	down	no
MSTRG.17475	.	MSTRG.17475.1	0	0	1.89711	0	0	0	1.581	0.660838	0.406266	0.648852	up	no
MSTRG.17488	FDFT1	MSTRG.17488.1	0	2.45137	0	2.37922	0	0	1.84646	0.884759	0.282379	0.634279	up	no
MSTRG.17491	FAM167A	MSTRG.17491.1	0	0	0	0	1.94704	0	0.588334	-0.765293	0.333742	0.639249	down	no
MSTRG.17492	.	MSTRG.17492.1	0	1.81191	0.265165	0.42586	0	0	1.80727	0.853809	0.184552	0.510663	up	no
MSTRG.17498	MSRA	MSTRG.17498.1	0	0	0	0	1.54468	0	0.632286	-0.66135	0.333742	0.639249	down	no
MSTRG.17503	.	MSTRG.17503.1	0	1.50264	0	0	0	0	1.52977	0.613312	0.367045	0.639249	up	no
MSTRG.17505	SCARA5	MSTRG.17505.3	2.23964	1.78911	2.06562	1.17892	2.17512	2.80661	0.832454	-0.264557	0.156732	0.463485	down	no
MSTRG.17508	KIF13B	MSTRG.17508.1	8.74385	1.11272	0	6.29074	0	4.32732	0.775808	-0.366229	0.852288	0.945298	down	no
MSTRG.17511	HMBOX1	MSTRG.17511.1	1.59394	0	3.40514	1.13798	0	1.00196	1.4743	0.560026	0.608615	0.816497	up	no
MSTRG.17516	.	MSTRG.17516.1	0	0	0	1.55038	0	0	1.0306	0.0434839	0.903485	0.945298	up	no
MSTRG.1752	ENSBTAG00000008133	MSTRG.1752.1	0	0	0.887394	1.61356	1.74453	0	0.826083	-0.275642	0.708995	0.887746	down	no
MSTRG.17524	MOB3B	MSTRG.17524.1	0	1.83578	0	0	0.344907	0	1.40157	0.487042	0.538728	0.760865	up	no
MSTRG.17530	CDKN2B	MSTRG.17530.1	0	0.877798	0	1.80933	0	0	1.38438	0.469242	0.305972	0.639249	up	no
MSTRG.17531	CDKN2B	MSTRG.17531.1	0	1.30727	0	0	0	1.03594	1.00254	0.00366616	0.996276	0.998396	up	no
MSTRG.17532	CDKN2B	MSTRG.17532.1	0	0	0	1.47542	0	0	1.02961	0.0420985	0.903485	0.945298	up	no
MSTRG.17534	.	MSTRG.17534.1	0	1.83426	1.3684	0	0	0	2.34919	1.23216	0.107815	0.372437	up	no
MSTRG.17535	.	MSTRG.17535.1	0	1.44501	0	0	0	0	1.51334	0.597734	0.367045	0.639249	up	no
MSTRG.17536	.	MSTRG.17536.1	0	3.85891	4.03955	2.63302	0	2.96112	2.0654	1.04642	0.409107	0.651757	up	no
MSTRG.17541	.	MSTRG.17541.1	0	0	0	0	0	1.89042	0.562911	-0.82902	0.270656	0.622645	down	no
MSTRG.17549	CNTLN	MSTRG.17549.1	0	0	0	1.56543	0	0	1.03079	0.0437571	0.903485	0.945298	up	no
MSTRG.17550	CNTLN	MSTRG.17550.1	0	0.089133	0.381546	1.8601	0	0	1.23686	0.306683	0.388672	0.648852	up	no
MSTRG.17557	.	MSTRG.17557.1	1.24787	0	2.34767	0.921429	0.644638	0.903361	1.03512	0.0498035	0.94849	0.970304	up	no
MSTRG.17558	.	MSTRG.17558.1	0.520401	0	0	0	0.912782	0.98835	0.524127	-0.93201	5.03898e-05	0.0178242	down	no
MSTRG.17559	.	MSTRG.17559.1	2.57095	2.8021	3.66584	4.12491	3.77353	3.19623	0.928716	-0.106691	0.518864	0.744001	down	no
MSTRG.17563	.	MSTRG.17563.1	0	0.234634	0	1.49644	0	0	1.13556	0.183409	0.559614	0.778615	up	no
MSTRG.17566	.	MSTRG.17566.1	0	0.90097	0	2.58274	0	0	1.40321	0.488736	0.336741	0.639249	up	no
MSTRG.17568	.	MSTRG.17568.1	0	1.45196	0	0	0	0	1.51533	0.599632	0.367045	0.639249	up	no
MSTRG.17569	.	MSTRG.17569.1	0	2.18938	0	0	0	0	1.7117	0.775427	0.367045	0.639249	up	no
MSTRG.1757	ADCK1	MSTRG.1757.1	0	1.45472	0	0.689765	0	0	1.54194	0.624749	0.300105	0.639249	up	no
MSTRG.17570	.	MSTRG.17570.1	0	0	0	0.565755	1.40598	0	0.65937	-0.600839	0.316957	0.639249	down	no
MSTRG.17571	.	MSTRG.17571.1	0	1.303	1.80561	1.45833	0	1.36451	1.48273	0.568253	0.450618	0.686787	up	no
MSTRG.17572	.	MSTRG.17572.1	0	0.121202	1.78875	0	0	0.947298	1.14323	0.19311	0.820367	0.944264	up	no
MSTRG.17573	.	MSTRG.17573.1	0	0	1.89347	0	0	0	1.58015	0.660058	0.406266	0.648852	up	no
MSTRG.17574	.	MSTRG.17574.1	0.707355	1.14596	0	0.458511	0	0	1.52607	0.609819	0.295431	0.639249	up	no
MSTRG.17575	.	MSTRG.17575.1	0	0	1.78624	0	0	0	1.55466	0.636597	0.406266	0.648852	up	no
MSTRG.17577	.	MSTRG.17577.1	0	1.8819	0	0	0	0	1.63314	0.707648	0.367045	0.639249	up	no
MSTRG.17578	.	MSTRG.17578.1	0.634339	0	0	1.58303	0	0	1.08611	0.119169	0.857206	0.945298	up	no
MSTRG.17579	.	MSTRG.17579.1	0	1.69145	0	0	0	0	1.58221	0.661938	0.367045	0.639249	up	no
MSTRG.1758	ADCK1	MSTRG.1758.1	0	2.03287	0	0	0	0	1.67224	0.741785	0.367045	0.639249	up	no
MSTRG.17583	.	MSTRG.17583.1	0	0	0	1.68593	0	0	1.03232	0.0458891	0.903485	0.945298	up	no
MSTRG.17586	.	MSTRG.17586.1	0	1.78157	0	0	0	0	1.60654	0.683957	0.367045	0.639249	up	no
MSTRG.1759	ADCK1	MSTRG.1759.1	0	1.49129	0	0	0	0	1.52655	0.610272	0.367045	0.639249	up	no
MSTRG.17597	.	MSTRG.17597.1	0	1.44827	0.97543	0	0	0	2.03013	1.02157	0.11133	0.378986	up	no
MSTRG.1760	ADCK1	MSTRG.1760.1	0	2.13185	0	1.15338	0	0	1.73975	0.798883	0.293988	0.639249	up	no
MSTRG.17602	.	MSTRG.17602.1	2.7868	2.57483	2.04965	0.495296	0.507672	0.614381	2.1463	1.10185	0.00259752	0.0532433	up	yes
MSTRG.17604	RCL1	MSTRG.17604.1	0	1.09463	0	2.22551	0	0	1.46278	0.548717	0.30193	0.639249	up	no
MSTRG.1761	ADCK1	MSTRG.1761.1	0	0	0	1.50613	0	0	1.03002	0.0426711	0.903485	0.945298	up	no
MSTRG.17610	AK3	MSTRG.17610.1	0	1.09864	1.92692	0.319698	0.486104	0	1.85984	0.895176	0.209594	0.550307	up	no
MSTRG.17611	AK3	MSTRG.17611.1	2.50688	2.37128	0	0.557005	0.754795	0.78644	1.12779	0.1735	0.837677	0.945298	up	no
MSTRG.17615	.	MSTRG.17615.1	4.09668	2.61532	0	3.27463	1.5289	2.44129	0.733795	-0.446551	0.691889	0.875328	down	no
MSTRG.17618	.	MSTRG.17618.1;MSTRG.17618.2	5.31027	5.14094	6.84623	2.43199	4.58954	4.58203	1.20625	0.270527	0.373389	0.643892	up	no
MSTRG.17622	.	MSTRG.17622.3	5.50452	5.31397	5.37429	4.33258	4.24113	5.7603	1.05784	0.0811215	0.609834	0.817205	up	no
MSTRG.17624	.	MSTRG.17624.1	0	0	0	0	1.20513	0	0.678331	-0.559939	0.333742	0.639249	down	no
MSTRG.17625	.	MSTRG.17625.1	1.74416	0.883141	0.840086	0.499701	1.68844	0	1.2099	0.274891	0.681733	0.867731	up	no
MSTRG.17626	.	MSTRG.17626.1	0	0	0	1.50483	0	0	1.03	0.0426469	0.903485	0.945298	up	no
MSTRG.17627	.	MSTRG.17627.1	0	0.46156	0.346963	1.38609	1.11652	0	0.964772	-0.0517408	0.906001	0.946715	down	no
MSTRG.17628	.	MSTRG.17628.1	0.072891	0	0	0	1.55459	0	0.635804	-0.653345	0.334499	0.639249	down	no
MSTRG.17639	TJP2	MSTRG.17639.1	0	0	0	2.00781	1.83173	0	0.621624	-0.685886	0.341388	0.639249	down	no
MSTRG.1764	ADCK1	MSTRG.1764.1	0	0	0	1.48108	0	0	1.02969	0.0422045	0.903485	0.945298	up	no
MSTRG.17642	.	MSTRG.17642.1	0.238554	0.137193	0	1.50208	0	0	1.11826	0.161255	0.719926	0.894888	up	no
MSTRG.17643	.	MSTRG.17643.1	0	0	0.765224	1.28577	0	0.536799	1.03945	0.0558191	0.907926	0.947645	up	no
MSTRG.17645	.	MSTRG.17645.1	0	1.88246	0	0	0	0	1.63329	0.707779	0.367045	0.639249	up	no
MSTRG.17647	.	MSTRG.17647.1	0.309884	1.60394	0	0	0	0	1.60337	0.681103	0.308798	0.639249	up	no
MSTRG.17648	.	MSTRG.17648.1	0	0	0	0	1.23108	0	0.674447	-0.568223	0.333742	0.639249	down	no
MSTRG.17649	.	MSTRG.17649.1	0	2.36328	0	0	0	0.126064	1.64511	0.718187	0.425159	0.664883	up	no
MSTRG.17650	.	MSTRG.17650.1	0	0	0	1.52432	0	0	1.03026	0.043007	0.903485	0.945298	up	no
MSTRG.17653	.	MSTRG.17653.1	0	0	0	1.72203	0.908421	0	0.752047	-0.411105	0.397736	0.648852	down	no
MSTRG.17654	.	MSTRG.17654.1	0	0.493133	0	0	0	0	1.20415	0.268014	0.367045	0.639249	up	no
MSTRG.17658	.	MSTRG.17658.1	2.17729	1.62693	2.10338	0.616757	0.584345	0.86425	1.66554	0.735988	0.0116694	0.108906	up	no
MSTRG.17661	ABHD17B	MSTRG.17661.1	0	1.6319	0	0	0	0	1.56589	0.646979	0.367045	0.639249	up	no
MSTRG.17663	ABHD17B	MSTRG.17663.1	1.03849	0	0	0	0	0.980979	0.744811	-0.425053	0.421551	0.661957	down	no
MSTRG.17665	ABHD17B	MSTRG.17665.1	0.265782	0	0	0	0	0	1.02529	0.0360295	0.803436	0.934297	up	no
MSTRG.17667	ABHD17B	MSTRG.17667.1	0.822381	0	0	0.744196	1.04435	0	0.76379	-0.388752	0.551521	0.771884	down	no
MSTRG.17668	ABHD17B	MSTRG.17668.1	0.824081	0	1.03006	0	0	0	1.44571	0.531775	0.299441	0.639249	up	no
MSTRG.17675	ENSBTAG00000047442	MSTRG.17675.1	2.09987	0	0	0.399204	0.423886	0	0.958149	-0.0616779	0.937679	0.964753	down	no
MSTRG.17676	.	MSTRG.17676.1	1.09262	0.305259	0.540363	1.2436	1.90041	1.43794	0.553582	-0.85313	0.0282656	0.170867	down	no
MSTRG.17678	.	MSTRG.17678.1	1.8073	1.37583	2.12864	0.30027	0.067639	0	2.65884	1.41079	0.00518656	0.0722211	up	yes
MSTRG.1768	CEP128	MSTRG.1768.1	0	0.253707	0	1.55038	0	0.095095	1.08952	0.123698	0.692254	0.875536	up	no
MSTRG.17683	C9orf40	MSTRG.17683.1	0	2.07614	0	0	0	0	1.68326	0.751257	0.367045	0.639249	up	no
MSTRG.17692	.	MSTRG.17692.5	21.9692	22.8893	13.2341	4.79219	4.62017	4.36344	3.47717	1.79791	0.0123319	0.112059	up	yes
MSTRG.17694	ENSBTAG00000047788	MSTRG.17694.1	0	0	0	1.56917	0	0	1.03084	0.043825	0.903485	0.945298	up	no
MSTRG.17699	.	MSTRG.17699.1	0	0.295706	0	1.88332	0	0	1.16666	0.22238	0.541342	0.762592	up	no
MSTRG.17704	bta-mir-2904-2	MSTRG.17704.1	16.0286	3.16156	17.3882	0.885825	0.002553	1.65141	5.50844	2.46164	0.109077	0.374338	up	no
MSTRG.17721	RNase_MRP	MSTRG.17721.1	0	0	0	1.5666	1.80232	1.4822	0.379992	-1.39596	0.000287754	0.025844	down	yes
MSTRG.17736	.	MSTRG.17736.1	0	0	0	1.54561	0	0	1.03054	0.043397	0.903485	0.945298	up	no
[truncated: 2,643 more rows]
