# Supplementary material for: Analysis of long non-coding RNA expression profile of bovine monocyte-macrophage infected by Mycobacterium avium subsp. paratuberculosis
Source: BMC Genomics. 2022 Nov 24;23:768. doi: 10.1186/s12864-022-08997-5 (PMC9685057; doi:10.1186/s12864-022-08997-5)
Supplement: Supplementary file 2 — Additional file 2. [file 12864_2022_8997_MOESM2_ESM.zip › Supplementary Table1-12 (22.11.02)/Supplementary Table 5.Statistics and comparison of lncRNA and mRNA length.xlsx]

## Sheet: Sheet1
Supplementary Table 5.Statistics and comparison of lncRNA and mRNA length
type	<=300	300-400	400-500	500-600	600-700	700-800	800-900	900-1000	>1000
lncRNA	919	776	458	294	261	220	190	170	1640
mRNA	399	207	292	353	401	487	588	634	13058
