# Supplementary material for: Analysis of long non-coding RNA expression profile of bovine monocyte-macrophage infected by Mycobacterium avium subsp. paratuberculosis
Source: BMC Genomics. 2022 Nov 24;23:768. doi: 10.1186/s12864-022-08997-5 (PMC9685057; doi:10.1186/s12864-022-08997-5)
Supplement: Supplementary file 2 — Additional file 2. [file 12864_2022_8997_MOESM2_ESM.zip › Supplementary Table1-12 (22.11.02)/Supplementary Table 6.lncRNA ORF length distribution table.xlsx]

## Sheet: Sheet1
Supplementary Table 6. lncRNA ORF length distribution table
>=0	>=50	>=100	>=150	>=200	>=250	>=300	>=350	>=400	>=450	>=500
301	340	138	69	29	17	6	6	2	3	1
