# Supplementary material for: Analysis of long non-coding RNA expression profile of bovine monocyte-macrophage infected by Mycobacterium avium subsp. paratuberculosis
Source: BMC Genomics. 2022 Nov 24;23:768. doi: 10.1186/s12864-022-08997-5 (PMC9685057; doi:10.1186/s12864-022-08997-5)
Supplement: Supplementary file 2 — Additional file 2. [file 12864_2022_8997_MOESM2_ESM.zip › Supplementary Table1-12 (22.11.02)/Supplementary Table 7.mRNA ORF length distribution table.xlsx]

## Sheet: Sheet1
Supplementary Table 7. mRNA ORF length distribution table
>=0	>=100	>=200	>=300	>=400	>=500	>=600	>=700	>=800	>=900	>=1000	>=1100	>=1200	>=1300	>=1400	>=1500	>=1600	>=1700	>=1800	>=1900	>=2000
521	2154	2441	2494	1977	1520	1028	843	594	478	349	285	220	175	138	98	64	76	73	55	335
