# Supplementary material for: Analysis of long non-coding RNA expression profile of bovine monocyte-macrophage infected by Mycobacterium avium subsp. paratuberculosis
Source: BMC Genomics. 2022 Nov 24;23:768. doi: 10.1186/s12864-022-08997-5 (PMC9685057; doi:10.1186/s12864-022-08997-5)
Supplement: Supplementary file 2 — Additional file 2. [file 12864_2022_8997_MOESM2_ESM.zip › Supplementary Table1-12 (22.11.02)/Supplementary Table 8.Statistics table of the number of lncRNA and mRNA exons.xlsx]

## Sheet: Sheet1
Supplementary Table 8. Statistics table of the number of lncRNA and mRNA exons
transcript_id	exon_number	transcript_type
ENSBTAT00000000005	20	mRNA
ENSBTAT00000000008	3	mRNA
ENSBTAT00000000009	2	mRNA
ENSBTAT00000000010	11	mRNA
ENSBTAT00000000013	5	mRNA
ENSBTAT00000000014	4	mRNA
ENSBTAT00000000015	8	mRNA
ENSBTAT00000000016	10	mRNA
ENSBTAT00000000017	9	mRNA
ENSBTAT00000000018	3	mRNA
ENSBTAT00000000021	11	mRNA
ENSBTAT00000000022	7	mRNA
ENSBTAT00000000024	10	mRNA
ENSBTAT00000000025	6	mRNA
ENSBTAT00000000027	8	mRNA
ENSBTAT00000000029	23	mRNA
ENSBTAT00000000033	7	mRNA
ENSBTAT00000000034	15	mRNA
ENSBTAT00000000036	8	mRNA
ENSBTAT00000000037	4	mRNA
ENSBTAT00000000040	14	mRNA
ENSBTAT00000000043	10	mRNA
ENSBTAT00000000044	3	mRNA
ENSBTAT00000000046	8	mRNA
ENSBTAT00000000047	7	mRNA
ENSBTAT00000000049	1	mRNA
ENSBTAT00000000051	6	mRNA
ENSBTAT00000000055	3	mRNA
ENSBTAT00000000060	26	mRNA
ENSBTAT00000000061	9	mRNA
ENSBTAT00000000063	23	mRNA
ENSBTAT00000000064	14	mRNA
ENSBTAT00000000069	4	mRNA
ENSBTAT00000000071	2	mRNA
ENSBTAT00000000072	7	mRNA
ENSBTAT00000000073	4	mRNA
ENSBTAT00000000074	3	mRNA
ENSBTAT00000000080	8	mRNA
ENSBTAT00000000081	8	mRNA
ENSBTAT00000000084	21	mRNA
ENSBTAT00000000085	13	mRNA
ENSBTAT00000000086	5	mRNA
ENSBTAT00000000087	3	mRNA
ENSBTAT00000000088	7	mRNA
ENSBTAT00000000091	5	mRNA
ENSBTAT00000000092	18	mRNA
ENSBTAT00000000094	7	mRNA
ENSBTAT00000000096	11	mRNA
ENSBTAT00000000097	15	mRNA
ENSBTAT00000000099	26	mRNA
ENSBTAT00000000100	5	mRNA
ENSBTAT00000000101	8	mRNA
ENSBTAT00000000103	4	mRNA
ENSBTAT00000000104	9	mRNA
ENSBTAT00000000106	11	mRNA
ENSBTAT00000000107	22	mRNA
ENSBTAT00000000109	11	mRNA
ENSBTAT00000000111	2	mRNA
ENSBTAT00000000112	4	mRNA
ENSBTAT00000000114	6	mRNA
ENSBTAT00000000119	14	mRNA
ENSBTAT00000000123	22	mRNA
ENSBTAT00000000135	6	mRNA
ENSBTAT00000000136	15	mRNA
ENSBTAT00000000139	5	mRNA
ENSBTAT00000000141	6	mRNA
ENSBTAT00000000143	10	mRNA
ENSBTAT00000000144	11	mRNA
ENSBTAT00000000145	2	mRNA
ENSBTAT00000000146	6	mRNA
ENSBTAT00000000147	7	mRNA
ENSBTAT00000000159	9	mRNA
ENSBTAT00000000160	8	mRNA
ENSBTAT00000000163	8	mRNA
ENSBTAT00000000167	26	mRNA
ENSBTAT00000000169	14	mRNA
ENSBTAT00000000172	31	mRNA
ENSBTAT00000000176	3	mRNA
ENSBTAT00000000177	1	mRNA
ENSBTAT00000000179	5	mRNA
ENSBTAT00000000181	15	mRNA
ENSBTAT00000000184	16	mRNA
ENSBTAT00000000186	5	mRNA
ENSBTAT00000000187	3	mRNA
ENSBTAT00000000188	4	mRNA
ENSBTAT00000000194	13	mRNA
ENSBTAT00000000195	5	mRNA
ENSBTAT00000000198	14	mRNA
ENSBTAT00000000200	17	mRNA
ENSBTAT00000000201	4	mRNA
ENSBTAT00000000204	6	mRNA
ENSBTAT00000000206	5	mRNA
ENSBTAT00000000207	7	mRNA
ENSBTAT00000000210	17	mRNA
ENSBTAT00000000211	8	mRNA
ENSBTAT00000000217	9	mRNA
ENSBTAT00000000218	7	mRNA
ENSBTAT00000000230	8	mRNA
ENSBTAT00000000231	4	mRNA
ENSBTAT00000000233	3	mRNA
ENSBTAT00000000236	1	mRNA
ENSBTAT00000000237	8	mRNA
ENSBTAT00000000240	3	mRNA
ENSBTAT00000000242	9	mRNA
ENSBTAT00000000244	7	mRNA
ENSBTAT00000000246	4	mRNA
ENSBTAT00000000253	12	mRNA
ENSBTAT00000000254	9	mRNA
ENSBTAT00000000256	25	mRNA
ENSBTAT00000000257	11	mRNA
ENSBTAT00000000259	11	mRNA
ENSBTAT00000000265	22	mRNA
ENSBTAT00000000271	37	mRNA
ENSBTAT00000000276	14	mRNA
ENSBTAT00000000277	4	mRNA
ENSBTAT00000000282	12	mRNA
ENSBTAT00000000289	6	mRNA
ENSBTAT00000000291	1	mRNA
ENSBTAT00000000293	15	mRNA
ENSBTAT00000000294	8	mRNA
ENSBTAT00000000301	14	mRNA
ENSBTAT00000000304	4	mRNA
ENSBTAT00000000305	6	mRNA
ENSBTAT00000000306	15	mRNA
ENSBTAT00000000307	22	mRNA
ENSBTAT00000000314	2	mRNA
ENSBTAT00000000315	12	mRNA
ENSBTAT00000000316	4	mRNA
ENSBTAT00000000317	11	mRNA
ENSBTAT00000000322	25	mRNA
ENSBTAT00000000323	9	mRNA
ENSBTAT00000000325	5	mRNA
ENSBTAT00000000331	7	mRNA
ENSBTAT00000000335	15	mRNA
ENSBTAT00000000337	10	mRNA
ENSBTAT00000000339	10	mRNA
ENSBTAT00000000341	7	mRNA
ENSBTAT00000000344	6	mRNA
ENSBTAT00000000348	9	mRNA
ENSBTAT00000000351	8	mRNA
ENSBTAT00000000353	8	mRNA
ENSBTAT00000000356	17	mRNA
ENSBTAT00000000357	7	mRNA
ENSBTAT00000000359	23	mRNA
ENSBTAT00000000361	4	mRNA
ENSBTAT00000000364	17	mRNA
ENSBTAT00000000369	12	mRNA
ENSBTAT00000000370	10	mRNA
ENSBTAT00000000374	15	mRNA
ENSBTAT00000000375	3	mRNA
ENSBTAT00000000378	1	mRNA
ENSBTAT00000000389	5	mRNA
ENSBTAT00000000397	25	mRNA
ENSBTAT00000000407	9	mRNA
ENSBTAT00000000410	7	mRNA
ENSBTAT00000000413	14	mRNA
ENSBTAT00000000419	12	mRNA
ENSBTAT00000000422	7	mRNA
ENSBTAT00000000431	6	mRNA
ENSBTAT00000000434	25	mRNA
ENSBTAT00000000437	4	mRNA
ENSBTAT00000000445	3	mRNA
ENSBTAT00000000447	19	mRNA
ENSBTAT00000000448	5	mRNA
ENSBTAT00000000450	6	mRNA
ENSBTAT00000000453	2	mRNA
ENSBTAT00000000461	2	mRNA
ENSBTAT00000000463	5	mRNA
ENSBTAT00000000465	8	mRNA
ENSBTAT00000000470	40	mRNA
ENSBTAT00000000472	7	mRNA
ENSBTAT00000000474	42	mRNA
ENSBTAT00000000479	21	mRNA
ENSBTAT00000000481	17	mRNA
ENSBTAT00000000482	9	mRNA
ENSBTAT00000000486	16	mRNA
ENSBTAT00000000488	19	mRNA
ENSBTAT00000000490	5	mRNA
ENSBTAT00000000491	6	mRNA
ENSBTAT00000000492	1	mRNA
ENSBTAT00000000493	8	mRNA
ENSBTAT00000000497	2	mRNA
ENSBTAT00000000498	6	mRNA
ENSBTAT00000000499	4	mRNA
ENSBTAT00000000500	1	mRNA
ENSBTAT00000000502	6	mRNA
ENSBTAT00000000504	11	mRNA
ENSBTAT00000000506	3	mRNA
ENSBTAT00000000507	9	mRNA
ENSBTAT00000000511	6	mRNA
ENSBTAT00000000513	2	mRNA
ENSBTAT00000000518	7	mRNA
ENSBTAT00000000519	3	mRNA
ENSBTAT00000000526	15	mRNA
ENSBTAT00000000527	22	mRNA
ENSBTAT00000000528	2	mRNA
ENSBTAT00000000533	25	mRNA
ENSBTAT00000000534	15	mRNA
ENSBTAT00000000538	11	mRNA
ENSBTAT00000000540	21	mRNA
ENSBTAT00000000541	4	mRNA
ENSBTAT00000000545	5	mRNA
ENSBTAT00000000549	5	mRNA
ENSBTAT00000000555	5	mRNA
ENSBTAT00000000556	3	mRNA
ENSBTAT00000000557	8	mRNA
ENSBTAT00000000558	9	mRNA
ENSBTAT00000000560	3	mRNA
ENSBTAT00000000563	18	mRNA
ENSBTAT00000000564	2	mRNA
ENSBTAT00000000566	6	mRNA
ENSBTAT00000000568	4	mRNA
ENSBTAT00000000569	23	mRNA
ENSBTAT00000000570	15	mRNA
ENSBTAT00000000573	7	mRNA
ENSBTAT00000000576	5	mRNA
ENSBTAT00000000578	8	mRNA
ENSBTAT00000000579	2	mRNA
ENSBTAT00000000581	13	mRNA
ENSBTAT00000000583	2	mRNA
ENSBTAT00000000588	9	mRNA
ENSBTAT00000000589	3	mRNA
ENSBTAT00000000596	7	mRNA
ENSBTAT00000000598	4	mRNA
ENSBTAT00000000600	5	mRNA
ENSBTAT00000000601	28	mRNA
ENSBTAT00000000602	5	mRNA
ENSBTAT00000000604	1	mRNA
ENSBTAT00000000605	4	mRNA
ENSBTAT00000000606	5	mRNA
ENSBTAT00000000607	12	mRNA
ENSBTAT00000000611	2	mRNA
ENSBTAT00000000612	4	mRNA
ENSBTAT00000000617	10	mRNA
ENSBTAT00000000619	12	mRNA
ENSBTAT00000000626	7	mRNA
ENSBTAT00000000628	7	mRNA
ENSBTAT00000000630	9	mRNA
ENSBTAT00000000631	10	mRNA
ENSBTAT00000000637	7	mRNA
ENSBTAT00000000639	7	mRNA
ENSBTAT00000000643	14	mRNA
ENSBTAT00000000648	8	mRNA
ENSBTAT00000000651	3	mRNA
ENSBTAT00000000662	8	mRNA
ENSBTAT00000000670	9	mRNA
ENSBTAT00000000679	14	mRNA
ENSBTAT00000000683	3	mRNA
ENSBTAT00000000686	27	mRNA
ENSBTAT00000000687	3	mRNA
ENSBTAT00000000688	6	mRNA
ENSBTAT00000000690	3	mRNA
ENSBTAT00000000691	5	mRNA
ENSBTAT00000000695	4	mRNA
ENSBTAT00000000697	10	mRNA
ENSBTAT00000000700	10	mRNA
ENSBTAT00000000703	11	mRNA
ENSBTAT00000000705	10	mRNA
ENSBTAT00000000709	15	mRNA
ENSBTAT00000000714	2	mRNA
ENSBTAT00000000718	10	mRNA
ENSBTAT00000000721	4	mRNA
ENSBTAT00000000722	6	mRNA
ENSBTAT00000000723	8	mRNA
ENSBTAT00000000730	1	mRNA
ENSBTAT00000000731	21	mRNA
ENSBTAT00000000732	15	mRNA
ENSBTAT00000000733	5	mRNA
ENSBTAT00000000734	9	mRNA
ENSBTAT00000000735	5	mRNA
ENSBTAT00000000738	9	mRNA
ENSBTAT00000000740	13	mRNA
ENSBTAT00000000741	16	mRNA
ENSBTAT00000000742	4	mRNA
ENSBTAT00000000744	20	mRNA
ENSBTAT00000000749	2	mRNA
ENSBTAT00000000752	28	mRNA
ENSBTAT00000000755	20	mRNA
ENSBTAT00000000767	3	mRNA
ENSBTAT00000000779	5	mRNA
ENSBTAT00000000780	5	mRNA
ENSBTAT00000000786	13	mRNA
ENSBTAT00000000790	3	mRNA
ENSBTAT00000000791	7	mRNA
ENSBTAT00000000793	66	mRNA
ENSBTAT00000000795	10	mRNA
ENSBTAT00000000796	11	mRNA
ENSBTAT00000000799	15	mRNA
ENSBTAT00000000800	7	mRNA
ENSBTAT00000000802	1	mRNA
ENSBTAT00000000804	3	mRNA
ENSBTAT00000000805	6	mRNA
ENSBTAT00000000809	5	mRNA
ENSBTAT00000000814	5	mRNA
ENSBTAT00000000816	14	mRNA
ENSBTAT00000000819	10	mRNA
ENSBTAT00000000821	29	mRNA
ENSBTAT00000000824	4	mRNA
ENSBTAT00000000829	2	mRNA
ENSBTAT00000000830	24	mRNA
ENSBTAT00000000831	10	mRNA
ENSBTAT00000000833	15	mRNA
ENSBTAT00000000837	16	mRNA
ENSBTAT00000000841	5	mRNA
ENSBTAT00000000842	6	mRNA
ENSBTAT00000000843	12	mRNA
ENSBTAT00000000845	47	mRNA
ENSBTAT00000000847	3	mRNA
ENSBTAT00000000849	8	mRNA
ENSBTAT00000000851	9	mRNA
ENSBTAT00000000852	28	mRNA
ENSBTAT00000000853	25	mRNA
ENSBTAT00000000855	24	mRNA
ENSBTAT00000000857	12	mRNA
ENSBTAT00000000858	11	mRNA
ENSBTAT00000000859	10	mRNA
ENSBTAT00000000860	10	mRNA
ENSBTAT00000000861	22	mRNA
ENSBTAT00000000862	4	mRNA
ENSBTAT00000000869	9	mRNA
ENSBTAT00000000872	5	mRNA
ENSBTAT00000000874	12	mRNA
ENSBTAT00000000875	2	mRNA
ENSBTAT00000000876	8	mRNA
ENSBTAT00000000878	4	mRNA
ENSBTAT00000000891	15	mRNA
ENSBTAT00000000897	10	mRNA
ENSBTAT00000000901	18	mRNA
ENSBTAT00000000902	13	mRNA
ENSBTAT00000000906	14	mRNA
ENSBTAT00000000909	26	mRNA
ENSBTAT00000000910	29	mRNA
ENSBTAT00000000917	17	mRNA
ENSBTAT00000000918	2	mRNA
ENSBTAT00000000919	12	mRNA
ENSBTAT00000000923	21	mRNA
ENSBTAT00000000925	5	mRNA
ENSBTAT00000000926	5	mRNA
ENSBTAT00000000927	13	mRNA
ENSBTAT00000000929	6	mRNA
ENSBTAT00000000930	29	mRNA
ENSBTAT00000000932	45	mRNA
ENSBTAT00000000938	3	mRNA
ENSBTAT00000000941	12	mRNA
ENSBTAT00000000943	3	mRNA
ENSBTAT00000000944	9	mRNA
ENSBTAT00000000946	5	mRNA
ENSBTAT00000000950	16	mRNA
ENSBTAT00000000955	6	mRNA
ENSBTAT00000000956	8	mRNA
ENSBTAT00000000957	12	mRNA
ENSBTAT00000000958	18	mRNA
ENSBTAT00000000962	8	mRNA
ENSBTAT00000000963	20	mRNA
ENSBTAT00000000967	15	mRNA
ENSBTAT00000000969	6	mRNA
ENSBTAT00000000971	4	mRNA
ENSBTAT00000000973	2	mRNA
ENSBTAT00000000977	2	mRNA
ENSBTAT00000000982	25	mRNA
ENSBTAT00000000988	10	mRNA
ENSBTAT00000000989	7	mRNA
ENSBTAT00000000991	2	mRNA
ENSBTAT00000000992	7	mRNA
ENSBTAT00000000994	19	mRNA
ENSBTAT00000000997	7	mRNA
ENSBTAT00000000999	8	mRNA
ENSBTAT00000001000	11	mRNA
ENSBTAT00000001001	11	mRNA
ENSBTAT00000001006	8	mRNA
ENSBTAT00000001007	4	mRNA
ENSBTAT00000001013	6	mRNA
ENSBTAT00000001018	7	mRNA
ENSBTAT00000001019	14	mRNA
ENSBTAT00000001024	3	mRNA
ENSBTAT00000001031	1	mRNA
ENSBTAT00000001034	13	mRNA
ENSBTAT00000001037	3	mRNA
ENSBTAT00000001038	30	mRNA
ENSBTAT00000001039	31	mRNA
ENSBTAT00000001040	4	mRNA
ENSBTAT00000001044	20	mRNA
ENSBTAT00000001045	10	mRNA
ENSBTAT00000001047	6	mRNA
ENSBTAT00000001049	6	mRNA
ENSBTAT00000001052	11	mRNA
ENSBTAT00000001054	7	mRNA
ENSBTAT00000001057	14	mRNA
ENSBTAT00000001061	6	mRNA
ENSBTAT00000001063	4	mRNA
ENSBTAT00000001064	6	mRNA
ENSBTAT00000001066	9	mRNA
ENSBTAT00000001068	3	mRNA
ENSBTAT00000001069	2	mRNA
ENSBTAT00000001070	4	mRNA
ENSBTAT00000001071	10	mRNA
ENSBTAT00000001076	8	mRNA
ENSBTAT00000001080	17	mRNA
ENSBTAT00000001081	7	mRNA
ENSBTAT00000001083	12	mRNA
ENSBTAT00000001085	15	mRNA
ENSBTAT00000001086	2	mRNA
ENSBTAT00000001087	7	mRNA
ENSBTAT00000001088	2	mRNA
ENSBTAT00000001090	11	mRNA
ENSBTAT00000001091	4	mRNA
ENSBTAT00000001093	19	mRNA
ENSBTAT00000001095	7	mRNA
ENSBTAT00000001096	7	mRNA
ENSBTAT00000001098	4	mRNA
ENSBTAT00000001099	17	mRNA
ENSBTAT00000001113	23	mRNA
ENSBTAT00000001114	3	mRNA
ENSBTAT00000001118	13	mRNA
ENSBTAT00000001120	43	mRNA
ENSBTAT00000001121	15	mRNA
ENSBTAT00000001128	6	mRNA
ENSBTAT00000001130	45	mRNA
ENSBTAT00000001132	13	mRNA
ENSBTAT00000001137	25	mRNA
ENSBTAT00000001140	8	mRNA
ENSBTAT00000001141	9	mRNA
ENSBTAT00000001142	5	mRNA
ENSBTAT00000001144	5	mRNA
ENSBTAT00000001146	8	mRNA
ENSBTAT00000001147	15	mRNA
ENSBTAT00000001155	2	mRNA
ENSBTAT00000001156	6	mRNA
ENSBTAT00000001158	8	mRNA
ENSBTAT00000001161	13	mRNA
ENSBTAT00000001164	19	mRNA
ENSBTAT00000001166	24	mRNA
ENSBTAT00000001167	3	mRNA
ENSBTAT00000001168	6	mRNA
ENSBTAT00000001169	22	mRNA
ENSBTAT00000001170	8	mRNA
ENSBTAT00000001172	11	mRNA
ENSBTAT00000001176	2	mRNA
ENSBTAT00000001177	13	mRNA
ENSBTAT00000001184	6	mRNA
ENSBTAT00000001187	11	mRNA
ENSBTAT00000001188	9	mRNA
ENSBTAT00000001189	13	mRNA
ENSBTAT00000001190	36	mRNA
ENSBTAT00000001191	2	mRNA
ENSBTAT00000001193	3	mRNA
ENSBTAT00000001199	8	mRNA
ENSBTAT00000001200	52	mRNA
ENSBTAT00000001202	1	mRNA
ENSBTAT00000001205	7	mRNA
ENSBTAT00000001208	2	mRNA
ENSBTAT00000001210	4	mRNA
ENSBTAT00000001212	18	mRNA
ENSBTAT00000001214	5	mRNA
ENSBTAT00000001218	21	mRNA
ENSBTAT00000001224	10	mRNA
ENSBTAT00000001225	1	mRNA
ENSBTAT00000001231	5	mRNA
ENSBTAT00000001235	11	mRNA
ENSBTAT00000001237	15	mRNA
ENSBTAT00000001238	4	mRNA
ENSBTAT00000001241	17	mRNA
ENSBTAT00000001242	27	mRNA
ENSBTAT00000001246	8	mRNA
ENSBTAT00000001247	5	mRNA
ENSBTAT00000001248	21	mRNA
ENSBTAT00000001250	15	mRNA
ENSBTAT00000001252	7	mRNA
ENSBTAT00000001253	7	mRNA
ENSBTAT00000001254	5	mRNA
ENSBTAT00000001255	3	mRNA
ENSBTAT00000001264	6	mRNA
ENSBTAT00000001266	3	mRNA
ENSBTAT00000001267	2	mRNA
ENSBTAT00000001268	2	mRNA
ENSBTAT00000001269	2	mRNA
ENSBTAT00000001270	2	mRNA
ENSBTAT00000001271	9	mRNA
ENSBTAT00000001272	4	mRNA
ENSBTAT00000001274	2	mRNA
ENSBTAT00000001276	9	mRNA
ENSBTAT00000001279	14	mRNA
ENSBTAT00000001281	5	mRNA
ENSBTAT00000001283	11	mRNA
ENSBTAT00000001284	13	mRNA
ENSBTAT00000001288	3	mRNA
ENSBTAT00000001290	34	mRNA
ENSBTAT00000001294	16	mRNA
ENSBTAT00000001296	4	mRNA
ENSBTAT00000001298	6	mRNA
ENSBTAT00000001303	6	mRNA
ENSBTAT00000001309	8	mRNA
ENSBTAT00000001311	27	mRNA
ENSBTAT00000001313	3	mRNA
ENSBTAT00000001315	5	mRNA
ENSBTAT00000001322	9	mRNA
ENSBTAT00000001325	10	mRNA
ENSBTAT00000001327	10	mRNA
ENSBTAT00000001328	8	mRNA
ENSBTAT00000001329	11	mRNA
ENSBTAT00000001330	10	mRNA
ENSBTAT00000001332	3	mRNA
ENSBTAT00000001335	1	mRNA
ENSBTAT00000001336	2	mRNA
ENSBTAT00000001337	6	mRNA
ENSBTAT00000001338	14	mRNA
ENSBTAT00000001343	16	mRNA
ENSBTAT00000001344	18	mRNA
ENSBTAT00000001346	19	mRNA
ENSBTAT00000001347	6	mRNA
ENSBTAT00000001348	23	mRNA
ENSBTAT00000001355	11	mRNA
ENSBTAT00000001356	12	mRNA
ENSBTAT00000001360	21	mRNA
ENSBTAT00000001367	2	mRNA
ENSBTAT00000001368	15	mRNA
ENSBTAT00000001371	10	mRNA
ENSBTAT00000001373	20	mRNA
ENSBTAT00000001374	8	mRNA
ENSBTAT00000001376	13	mRNA
ENSBTAT00000001378	32	mRNA
ENSBTAT00000001379	7	mRNA
ENSBTAT00000001380	2	mRNA
ENSBTAT00000001383	4	mRNA
ENSBTAT00000001384	6	mRNA
ENSBTAT00000001386	15	mRNA
ENSBTAT00000001392	4	mRNA
ENSBTAT00000001393	9	mRNA
ENSBTAT00000001395	5	mRNA
ENSBTAT00000001400	32	mRNA
ENSBTAT00000001404	15	mRNA
ENSBTAT00000001405	13	mRNA
ENSBTAT00000001406	2	mRNA
ENSBTAT00000001407	14	mRNA
ENSBTAT00000001412	7	mRNA
ENSBTAT00000001414	7	mRNA
ENSBTAT00000001415	5	mRNA
ENSBTAT00000001417	18	mRNA
ENSBTAT00000001420	11	mRNA
ENSBTAT00000001421	10	mRNA
ENSBTAT00000001422	5	mRNA
ENSBTAT00000001425	2	mRNA
ENSBTAT00000001428	7	mRNA
ENSBTAT00000001429	9	mRNA
ENSBTAT00000001430	1	mRNA
ENSBTAT00000001431	9	mRNA
ENSBTAT00000001432	21	mRNA
ENSBTAT00000001439	11	mRNA
ENSBTAT00000001440	6	mRNA
ENSBTAT00000001445	12	mRNA
ENSBTAT00000001446	4	mRNA
ENSBTAT00000001447	3	mRNA
ENSBTAT00000001451	8	mRNA
ENSBTAT00000001452	4	mRNA
ENSBTAT00000001453	8	mRNA
ENSBTAT00000001456	7	mRNA
ENSBTAT00000001458	8	mRNA
ENSBTAT00000001461	5	mRNA
ENSBTAT00000001463	13	mRNA
ENSBTAT00000001464	6	mRNA
ENSBTAT00000001465	3	mRNA
ENSBTAT00000001466	14	mRNA
ENSBTAT00000001467	5	mRNA
ENSBTAT00000001470	10	mRNA
ENSBTAT00000001472	7	mRNA
ENSBTAT00000001474	18	mRNA
ENSBTAT00000001477	15	mRNA
ENSBTAT00000001482	3	mRNA
ENSBTAT00000001489	15	mRNA
ENSBTAT00000001490	10	mRNA
ENSBTAT00000001494	9	mRNA
ENSBTAT00000001495	17	mRNA
ENSBTAT00000001496	13	mRNA
ENSBTAT00000001500	6	mRNA
ENSBTAT00000001503	9	mRNA
ENSBTAT00000001505	7	mRNA
ENSBTAT00000001507	20	mRNA
ENSBTAT00000001508	45	mRNA
ENSBTAT00000001510	1	mRNA
ENSBTAT00000001511	21	mRNA
ENSBTAT00000001512	5	mRNA
ENSBTAT00000001517	5	mRNA
ENSBTAT00000001518	7	mRNA
ENSBTAT00000001519	20	mRNA
ENSBTAT00000001520	12	mRNA
ENSBTAT00000001522	6	mRNA
ENSBTAT00000001526	6	mRNA
ENSBTAT00000001531	17	mRNA
ENSBTAT00000001533	9	mRNA
ENSBTAT00000001534	18	mRNA
ENSBTAT00000001536	8	mRNA
ENSBTAT00000001538	6	mRNA
ENSBTAT00000001541	11	mRNA
ENSBTAT00000001544	9	mRNA
ENSBTAT00000001545	6	mRNA
ENSBTAT00000001550	10	mRNA
ENSBTAT00000001552	12	mRNA
ENSBTAT00000001557	5	mRNA
ENSBTAT00000001562	8	mRNA
ENSBTAT00000001564	54	mRNA
ENSBTAT00000001565	15	mRNA
ENSBTAT00000001567	5	mRNA
ENSBTAT00000001568	14	mRNA
ENSBTAT00000001572	9	mRNA
ENSBTAT00000001573	3	mRNA
ENSBTAT00000001574	3	mRNA
ENSBTAT00000001576	22	mRNA
ENSBTAT00000001580	9	mRNA
ENSBTAT00000001581	11	mRNA
ENSBTAT00000001585	7	mRNA
ENSBTAT00000001589	13	mRNA
ENSBTAT00000001595	4	mRNA
ENSBTAT00000001597	7	mRNA
ENSBTAT00000001613	4	mRNA
ENSBTAT00000001615	2	mRNA
ENSBTAT00000001617	6	mRNA
ENSBTAT00000001619	3	mRNA
ENSBTAT00000001623	2	mRNA
ENSBTAT00000001624	9	mRNA
ENSBTAT00000001625	17	mRNA
ENSBTAT00000001628	17	mRNA
ENSBTAT00000001630	6	mRNA
ENSBTAT00000001633	6	mRNA
ENSBTAT00000001635	8	mRNA
ENSBTAT00000001639	1	mRNA
ENSBTAT00000001640	9	mRNA
ENSBTAT00000001642	14	mRNA
ENSBTAT00000001646	23	mRNA
ENSBTAT00000001655	7	mRNA
ENSBTAT00000001658	5	mRNA
ENSBTAT00000001660	7	mRNA
ENSBTAT00000001662	25	mRNA
ENSBTAT00000001668	8	mRNA
ENSBTAT00000001671	6	mRNA
ENSBTAT00000001675	10	mRNA
ENSBTAT00000001687	16	mRNA
ENSBTAT00000001692	26	mRNA
ENSBTAT00000001696	20	mRNA
ENSBTAT00000001698	15	mRNA
ENSBTAT00000001699	4	mRNA
ENSBTAT00000001700	9	mRNA
ENSBTAT00000001702	3	mRNA
ENSBTAT00000001703	17	mRNA
ENSBTAT00000001704	17	mRNA
ENSBTAT00000001706	7	mRNA
ENSBTAT00000001707	43	mRNA
ENSBTAT00000001709	11	mRNA
ENSBTAT00000001711	10	mRNA
ENSBTAT00000001716	2	mRNA
ENSBTAT00000001718	3	mRNA
ENSBTAT00000001720	3	mRNA
ENSBTAT00000001725	5	mRNA
ENSBTAT00000001728	3	mRNA
ENSBTAT00000001731	4	mRNA
ENSBTAT00000001734	11	mRNA
ENSBTAT00000001744	24	mRNA
ENSBTAT00000001745	7	mRNA
ENSBTAT00000001747	14	mRNA
ENSBTAT00000001748	19	mRNA
ENSBTAT00000001753	8	mRNA
ENSBTAT00000001754	17	mRNA
ENSBTAT00000001760	8	mRNA
ENSBTAT00000001762	1	mRNA
ENSBTAT00000001766	4	mRNA
ENSBTAT00000001767	6	mRNA
ENSBTAT00000001770	5	mRNA
ENSBTAT00000001772	9	mRNA
ENSBTAT00000001777	1	mRNA
ENSBTAT00000001780	21	mRNA
ENSBTAT00000001782	13	mRNA
ENSBTAT00000001784	10	mRNA
ENSBTAT00000001785	10	mRNA
ENSBTAT00000001791	5	mRNA
ENSBTAT00000001799	4	mRNA
ENSBTAT00000001802	6	mRNA
ENSBTAT00000001810	1	mRNA
ENSBTAT00000001818	20	mRNA
ENSBTAT00000001821	3	mRNA
ENSBTAT00000001824	8	mRNA
ENSBTAT00000001825	3	mRNA
ENSBTAT00000001830	5	mRNA
ENSBTAT00000001831	15	mRNA
ENSBTAT00000001832	5	mRNA
ENSBTAT00000001838	19	mRNA
ENSBTAT00000001839	14	mRNA
ENSBTAT00000001844	3	mRNA
ENSBTAT00000001845	6	mRNA
ENSBTAT00000001846	6	mRNA
ENSBTAT00000001847	3	mRNA
ENSBTAT00000001849	20	mRNA
ENSBTAT00000001851	6	mRNA
ENSBTAT00000001854	1	mRNA
ENSBTAT00000001855	13	mRNA
ENSBTAT00000001861	9	mRNA
ENSBTAT00000001863	13	mRNA
ENSBTAT00000001866	4	mRNA
ENSBTAT00000001867	10	mRNA
ENSBTAT00000001868	19	mRNA
ENSBTAT00000001872	8	mRNA
ENSBTAT00000001883	4	mRNA
ENSBTAT00000001886	4	mRNA
ENSBTAT00000001888	8	mRNA
ENSBTAT00000001890	4	mRNA
ENSBTAT00000001893	44	mRNA
ENSBTAT00000001895	3	mRNA
ENSBTAT00000001897	5	mRNA
ENSBTAT00000001909	4	mRNA
ENSBTAT00000001914	5	mRNA
ENSBTAT00000001917	27	mRNA
ENSBTAT00000001918	9	mRNA
ENSBTAT00000001923	9	mRNA
ENSBTAT00000001925	11	mRNA
ENSBTAT00000001927	11	mRNA
ENSBTAT00000001929	8	mRNA
ENSBTAT00000001930	4	mRNA
ENSBTAT00000001933	1	mRNA
ENSBTAT00000001935	7	mRNA
ENSBTAT00000001940	20	mRNA
ENSBTAT00000001942	8	mRNA
ENSBTAT00000001944	30	mRNA
ENSBTAT00000001948	4	mRNA
ENSBTAT00000001949	24	mRNA
ENSBTAT00000001950	4	mRNA
ENSBTAT00000001952	4	mRNA
ENSBTAT00000001962	1	mRNA
ENSBTAT00000001963	12	mRNA
ENSBTAT00000001965	4	mRNA
ENSBTAT00000001967	20	mRNA
ENSBTAT00000001970	16	mRNA
ENSBTAT00000001972	67	mRNA
ENSBTAT00000001973	12	mRNA
ENSBTAT00000001974	5	mRNA
ENSBTAT00000001976	10	mRNA
ENSBTAT00000001977	18	mRNA
ENSBTAT00000001978	10	mRNA
ENSBTAT00000001981	6	mRNA
ENSBTAT00000001982	3	mRNA
ENSBTAT00000001987	5	mRNA
ENSBTAT00000001989	4	mRNA
ENSBTAT00000001990	8	mRNA
ENSBTAT00000001991	6	mRNA
ENSBTAT00000001993	4	mRNA
ENSBTAT00000001994	7	mRNA
ENSBTAT00000001995	12	mRNA
ENSBTAT00000002001	6	mRNA
ENSBTAT00000002003	14	mRNA
ENSBTAT00000002005	15	mRNA
ENSBTAT00000002006	10	mRNA
ENSBTAT00000002010	24	mRNA
ENSBTAT00000002011	2	mRNA
ENSBTAT00000002015	1	mRNA
ENSBTAT00000002017	5	mRNA
ENSBTAT00000002019	5	mRNA
ENSBTAT00000002020	3	mRNA
ENSBTAT00000002024	2	mRNA
ENSBTAT00000002028	11	mRNA
ENSBTAT00000002033	10	mRNA
ENSBTAT00000002036	3	mRNA
ENSBTAT00000002038	15	mRNA
ENSBTAT00000002043	3	mRNA
ENSBTAT00000002045	3	mRNA
ENSBTAT00000002051	5	mRNA
ENSBTAT00000002052	32	mRNA
ENSBTAT00000002054	4	mRNA
ENSBTAT00000002055	6	mRNA
ENSBTAT00000002060	2	mRNA
ENSBTAT00000002064	6	mRNA
ENSBTAT00000002065	7	mRNA
ENSBTAT00000002066	4	mRNA
ENSBTAT00000002067	26	mRNA
ENSBTAT00000002068	19	mRNA
ENSBTAT00000002071	15	mRNA
ENSBTAT00000002076	8	mRNA
ENSBTAT00000002080	19	mRNA
ENSBTAT00000002084	6	mRNA
ENSBTAT00000002086	7	mRNA
ENSBTAT00000002087	7	mRNA
ENSBTAT00000002088	3	mRNA
ENSBTAT00000002092	3	mRNA
ENSBTAT00000002094	25	mRNA
ENSBTAT00000002098	10	mRNA
ENSBTAT00000002101	12	mRNA
ENSBTAT00000002106	12	mRNA
ENSBTAT00000002110	1	mRNA
ENSBTAT00000002111	7	mRNA
ENSBTAT00000002113	4	mRNA
ENSBTAT00000002115	12	mRNA
ENSBTAT00000002117	3	mRNA
ENSBTAT00000002119	11	mRNA
ENSBTAT00000002120	11	mRNA
ENSBTAT00000002121	15	mRNA
ENSBTAT00000002122	14	mRNA
ENSBTAT00000002123	12	mRNA
ENSBTAT00000002124	1	mRNA
ENSBTAT00000002128	13	mRNA
ENSBTAT00000002130	2	mRNA
ENSBTAT00000002131	19	mRNA
ENSBTAT00000002134	15	mRNA
ENSBTAT00000002136	11	mRNA
ENSBTAT00000002140	15	mRNA
ENSBTAT00000002142	6	mRNA
ENSBTAT00000002144	5	mRNA
ENSBTAT00000002151	21	mRNA
ENSBTAT00000002156	4	mRNA
ENSBTAT00000002157	102	mRNA
ENSBTAT00000002158	7	mRNA
ENSBTAT00000002160	6	mRNA
ENSBTAT00000002165	6	mRNA
ENSBTAT00000002166	4	mRNA
ENSBTAT00000002168	7	mRNA
ENSBTAT00000002169	10	mRNA
ENSBTAT00000002170	20	mRNA
ENSBTAT00000002174	3	mRNA
ENSBTAT00000002176	2	mRNA
ENSBTAT00000002177	6	mRNA
ENSBTAT00000002179	5	mRNA
ENSBTAT00000002182	5	mRNA
ENSBTAT00000002191	18	mRNA
ENSBTAT00000002193	27	mRNA
ENSBTAT00000002194	7	mRNA
ENSBTAT00000002209	7	mRNA
ENSBTAT00000002220	24	mRNA
ENSBTAT00000002222	19	mRNA
ENSBTAT00000002225	9	mRNA
ENSBTAT00000002226	4	mRNA
ENSBTAT00000002228	4	mRNA
ENSBTAT00000002229	8	mRNA
ENSBTAT00000002231	5	mRNA
ENSBTAT00000002237	4	mRNA
ENSBTAT00000002240	14	mRNA
ENSBTAT00000002241	1	mRNA
ENSBTAT00000002243	5	mRNA
ENSBTAT00000002247	6	mRNA
ENSBTAT00000002250	8	mRNA
ENSBTAT00000002257	4	mRNA
ENSBTAT00000002261	6	mRNA
ENSBTAT00000002262	7	mRNA
ENSBTAT00000002263	3	mRNA
ENSBTAT00000002265	4	mRNA
ENSBTAT00000002268	16	mRNA
ENSBTAT00000002271	6	mRNA
ENSBTAT00000002274	17	mRNA
ENSBTAT00000002276	26	mRNA
ENSBTAT00000002277	26	mRNA
ENSBTAT00000002279	3	mRNA
ENSBTAT00000002282	5	mRNA
ENSBTAT00000002285	11	mRNA
ENSBTAT00000002286	11	mRNA
ENSBTAT00000002289	4	mRNA
ENSBTAT00000002293	6	mRNA
ENSBTAT00000002294	12	mRNA
ENSBTAT00000002296	17	mRNA
ENSBTAT00000002297	7	mRNA
ENSBTAT00000002300	17	mRNA
ENSBTAT00000002303	1	mRNA
ENSBTAT00000002309	9	mRNA
ENSBTAT00000002311	5	mRNA
ENSBTAT00000002312	16	mRNA
ENSBTAT00000002315	6	mRNA
ENSBTAT00000002316	10	mRNA
ENSBTAT00000002317	8	mRNA
ENSBTAT00000002319	10	mRNA
ENSBTAT00000002323	4	mRNA
ENSBTAT00000002324	1	mRNA
ENSBTAT00000002325	12	mRNA
ENSBTAT00000002326	5	mRNA
ENSBTAT00000002327	16	mRNA
ENSBTAT00000002330	6	mRNA
ENSBTAT00000002334	16	mRNA
ENSBTAT00000002335	3	mRNA
ENSBTAT00000002336	5	mRNA
ENSBTAT00000002337	5	mRNA
ENSBTAT00000002338	12	mRNA
ENSBTAT00000002339	6	mRNA
ENSBTAT00000002341	6	mRNA
ENSBTAT00000002342	17	mRNA
ENSBTAT00000002344	22	mRNA
ENSBTAT00000002345	4	mRNA
ENSBTAT00000002349	3	mRNA
ENSBTAT00000002350	18	mRNA
ENSBTAT00000002352	22	mRNA
ENSBTAT00000002357	4	mRNA
ENSBTAT00000002360	11	mRNA
ENSBTAT00000002361	5	mRNA
ENSBTAT00000002363	14	mRNA
ENSBTAT00000002364	7	mRNA
ENSBTAT00000002366	14	mRNA
ENSBTAT00000002369	5	mRNA
ENSBTAT00000002374	7	mRNA
ENSBTAT00000002375	38	mRNA
ENSBTAT00000002376	12	mRNA
ENSBTAT00000002377	8	mRNA
ENSBTAT00000002380	35	mRNA
ENSBTAT00000002381	36	mRNA
ENSBTAT00000002383	7	mRNA
ENSBTAT00000002385	10	mRNA
ENSBTAT00000002386	1	mRNA
ENSBTAT00000002387	5	mRNA
ENSBTAT00000002389	19	mRNA
ENSBTAT00000002390	7	mRNA
ENSBTAT00000002395	5	mRNA
ENSBTAT00000002397	16	mRNA
ENSBTAT00000002398	2	mRNA
ENSBTAT00000002400	4	mRNA
ENSBTAT00000002402	14	mRNA
ENSBTAT00000002404	5	mRNA
ENSBTAT00000002408	3	mRNA
ENSBTAT00000002418	9	mRNA
ENSBTAT00000002419	9	mRNA
ENSBTAT00000002420	9	mRNA
ENSBTAT00000002422	1	mRNA
ENSBTAT00000002428	4	mRNA
ENSBTAT00000002429	6	mRNA
ENSBTAT00000002431	8	mRNA
ENSBTAT00000002433	8	mRNA
ENSBTAT00000002434	13	mRNA
ENSBTAT00000002437	4	mRNA
ENSBTAT00000002438	7	mRNA
ENSBTAT00000002440	49	mRNA
ENSBTAT00000002444	7	mRNA
ENSBTAT00000002446	5	mRNA
ENSBTAT00000002448	9	mRNA
ENSBTAT00000002451	5	mRNA
ENSBTAT00000002453	4	mRNA
ENSBTAT00000002456	9	mRNA
ENSBTAT00000002457	5	mRNA
ENSBTAT00000002459	30	mRNA
ENSBTAT00000002461	20	mRNA
ENSBTAT00000002462	3	mRNA
ENSBTAT00000002464	15	mRNA
ENSBTAT00000002466	13	mRNA
ENSBTAT00000002468	11	mRNA
ENSBTAT00000002474	3	mRNA
ENSBTAT00000002475	29	mRNA
ENSBTAT00000002476	11	mRNA
ENSBTAT00000002478	44	mRNA
ENSBTAT00000002488	12	mRNA
ENSBTAT00000002491	17	mRNA
ENSBTAT00000002494	8	mRNA
ENSBTAT00000002495	5	mRNA
ENSBTAT00000002496	27	mRNA
ENSBTAT00000002500	5	mRNA
ENSBTAT00000002501	34	mRNA
ENSBTAT00000002506	10	mRNA
ENSBTAT00000002508	13	mRNA
ENSBTAT00000002512	9	mRNA
ENSBTAT00000002513	14	mRNA
ENSBTAT00000002522	3	mRNA
ENSBTAT00000002523	18	mRNA
ENSBTAT00000002525	19	mRNA
ENSBTAT00000002529	9	mRNA
ENSBTAT00000002532	6	mRNA
ENSBTAT00000002533	4	mRNA
ENSBTAT00000002535	7	mRNA
ENSBTAT00000002542	5	mRNA
ENSBTAT00000002544	13	mRNA
ENSBTAT00000002548	7	mRNA
ENSBTAT00000002549	11	mRNA
ENSBTAT00000002553	6	mRNA
ENSBTAT00000002554	11	mRNA
ENSBTAT00000002556	10	mRNA
ENSBTAT00000002566	7	mRNA
ENSBTAT00000002571	12	mRNA
ENSBTAT00000002572	4	mRNA
ENSBTAT00000002573	4	mRNA
ENSBTAT00000002578	12	mRNA
ENSBTAT00000002582	10	mRNA
ENSBTAT00000002583	18	mRNA
ENSBTAT00000002587	10	mRNA
ENSBTAT00000002592	6	mRNA
ENSBTAT00000002594	2	mRNA
ENSBTAT00000002595	6	mRNA
ENSBTAT00000002597	2	mRNA
ENSBTAT00000002600	22	mRNA
ENSBTAT00000002604	9	mRNA
ENSBTAT00000002605	7	mRNA
ENSBTAT00000002607	5	mRNA
ENSBTAT00000002609	15	mRNA
ENSBTAT00000002616	6	mRNA
ENSBTAT00000002617	7	mRNA
ENSBTAT00000002618	9	mRNA
ENSBTAT00000002619	6	mRNA
ENSBTAT00000002624	10	mRNA
ENSBTAT00000002625	1	mRNA
ENSBTAT00000002626	8	mRNA
ENSBTAT00000002627	2	mRNA
ENSBTAT00000002628	5	mRNA
ENSBTAT00000002634	8	mRNA
ENSBTAT00000002636	7	mRNA
ENSBTAT00000002637	14	mRNA
ENSBTAT00000002640	12	mRNA
ENSBTAT00000002642	6	mRNA
ENSBTAT00000002645	8	mRNA
ENSBTAT00000002646	10	mRNA
ENSBTAT00000002648	7	mRNA
ENSBTAT00000002650	12	mRNA
ENSBTAT00000002651	2	mRNA
ENSBTAT00000002652	2	mRNA
ENSBTAT00000002653	16	mRNA
ENSBTAT00000002654	8	mRNA
ENSBTAT00000002656	3	mRNA
ENSBTAT00000002658	23	mRNA
ENSBTAT00000002662	1	mRNA
ENSBTAT00000002664	4	mRNA
ENSBTAT00000002665	13	mRNA
ENSBTAT00000002666	4	mRNA
ENSBTAT00000002671	7	mRNA
ENSBTAT00000002674	5	mRNA
ENSBTAT00000002680	22	mRNA
ENSBTAT00000002681	23	mRNA
ENSBTAT00000002682	17	mRNA
ENSBTAT00000002684	7	mRNA
ENSBTAT00000002687	21	mRNA
ENSBTAT00000002691	2	mRNA
ENSBTAT00000002694	4	mRNA
ENSBTAT00000002695	16	mRNA
ENSBTAT00000002697	13	mRNA
ENSBTAT00000002699	11	mRNA
ENSBTAT00000002701	8	mRNA
ENSBTAT00000002703	6	mRNA
ENSBTAT00000002705	10	mRNA
ENSBTAT00000002707	5	mRNA
ENSBTAT00000002709	5	mRNA
ENSBTAT00000002710	6	mRNA
ENSBTAT00000002717	31	mRNA
ENSBTAT00000002720	1	mRNA
ENSBTAT00000002725	6	mRNA
ENSBTAT00000002726	4	mRNA
ENSBTAT00000002731	10	mRNA
ENSBTAT00000002733	1	mRNA
ENSBTAT00000002738	4	mRNA
ENSBTAT00000002742	2	mRNA
ENSBTAT00000002747	13	mRNA
ENSBTAT00000002748	10	mRNA
ENSBTAT00000002749	11	mRNA
ENSBTAT00000002751	4	mRNA
ENSBTAT00000002753	16	mRNA
ENSBTAT00000002757	6	mRNA
ENSBTAT00000002760	3	mRNA
ENSBTAT00000002767	5	mRNA
ENSBTAT00000002768	7	mRNA
ENSBTAT00000002770	13	mRNA
ENSBTAT00000002771	19	mRNA
ENSBTAT00000002772	16	mRNA
ENSBTAT00000002776	12	mRNA
ENSBTAT00000002778	6	mRNA
ENSBTAT00000002783	5	mRNA
ENSBTAT00000002784	9	mRNA
ENSBTAT00000002785	11	mRNA
ENSBTAT00000002786	3	mRNA
ENSBTAT00000002792	3	mRNA
ENSBTAT00000002795	11	mRNA
ENSBTAT00000002800	2	mRNA
ENSBTAT00000002805	10	mRNA
ENSBTAT00000002806	8	mRNA
ENSBTAT00000002809	2	mRNA
ENSBTAT00000002822	22	mRNA
ENSBTAT00000002823	11	mRNA
ENSBTAT00000002824	42	mRNA
ENSBTAT00000002826	1	mRNA
ENSBTAT00000002827	9	mRNA
ENSBTAT00000002828	3	mRNA
ENSBTAT00000002831	3	mRNA
ENSBTAT00000002833	10	mRNA
ENSBTAT00000002836	13	mRNA
ENSBTAT00000002838	6	mRNA
ENSBTAT00000002840	48	mRNA
ENSBTAT00000002841	4	mRNA
ENSBTAT00000002843	4	mRNA
ENSBTAT00000002844	32	mRNA
ENSBTAT00000002847	21	mRNA
ENSBTAT00000002850	1	mRNA
ENSBTAT00000002852	14	mRNA
ENSBTAT00000002854	20	mRNA
ENSBTAT00000002858	5	mRNA
ENSBTAT00000002860	5	mRNA
ENSBTAT00000002861	13	mRNA
ENSBTAT00000002865	31	mRNA
ENSBTAT00000002867	19	mRNA
ENSBTAT00000002872	15	mRNA
ENSBTAT00000002876	7	mRNA
ENSBTAT00000002878	11	mRNA
ENSBTAT00000002882	11	mRNA
ENSBTAT00000002887	13	mRNA
ENSBTAT00000002890	5	mRNA
ENSBTAT00000002891	4	mRNA
ENSBTAT00000002893	19	mRNA
ENSBTAT00000002894	3	mRNA
ENSBTAT00000002896	7	mRNA
ENSBTAT00000002897	8	mRNA
ENSBTAT00000002902	5	mRNA
ENSBTAT00000002904	3	mRNA
ENSBTAT00000002910	6	mRNA
ENSBTAT00000002911	17	mRNA
ENSBTAT00000002913	7	mRNA
ENSBTAT00000002914	4	mRNA
ENSBTAT00000002922	5	mRNA
ENSBTAT00000002925	12	mRNA
ENSBTAT00000002929	7	mRNA
ENSBTAT00000002930	3	mRNA
ENSBTAT00000002932	13	mRNA
ENSBTAT00000002933	5	mRNA
ENSBTAT00000002936	12	mRNA
ENSBTAT00000002938	11	mRNA
ENSBTAT00000002944	65	mRNA
ENSBTAT00000002946	1	mRNA
ENSBTAT00000002948	4	mRNA
ENSBTAT00000002952	8	mRNA
ENSBTAT00000002953	11	mRNA
ENSBTAT00000002959	6	mRNA
ENSBTAT00000002962	8	mRNA
ENSBTAT00000002963	14	mRNA
ENSBTAT00000002964	9	mRNA
ENSBTAT00000002967	4	mRNA
ENSBTAT00000002970	23	mRNA
ENSBTAT00000002971	14	mRNA
ENSBTAT00000002972	26	mRNA
ENSBTAT00000002973	25	mRNA
ENSBTAT00000002975	15	mRNA
ENSBTAT00000002976	9	mRNA
ENSBTAT00000002978	5	mRNA
ENSBTAT00000002979	6	mRNA
ENSBTAT00000002982	62	mRNA
ENSBTAT00000002985	5	mRNA
ENSBTAT00000002986	6	mRNA
ENSBTAT00000002992	9	mRNA
ENSBTAT00000002998	25	mRNA
ENSBTAT00000003002	6	mRNA
ENSBTAT00000003003	23	mRNA
ENSBTAT00000003007	28	mRNA
ENSBTAT00000003008	19	mRNA
ENSBTAT00000003010	5	mRNA
ENSBTAT00000003013	2	mRNA
ENSBTAT00000003015	2	mRNA
ENSBTAT00000003016	11	mRNA
ENSBTAT00000003022	8	mRNA
ENSBTAT00000003026	2	mRNA
ENSBTAT00000003027	18	mRNA
ENSBTAT00000003028	7	mRNA
ENSBTAT00000003031	10	mRNA
ENSBTAT00000003032	26	mRNA
ENSBTAT00000003033	16	mRNA
ENSBTAT00000003035	17	mRNA
ENSBTAT00000003039	5	mRNA
ENSBTAT00000003040	5	mRNA
ENSBTAT00000003042	2	mRNA
ENSBTAT00000003052	5	mRNA
ENSBTAT00000003055	1	mRNA
ENSBTAT00000003058	12	mRNA
ENSBTAT00000003071	4	mRNA
ENSBTAT00000003072	6	mRNA
ENSBTAT00000003073	12	mRNA
ENSBTAT00000003076	7	mRNA
ENSBTAT00000003078	11	mRNA
ENSBTAT00000003082	2	mRNA
ENSBTAT00000003086	18	mRNA
ENSBTAT00000003094	11	mRNA
ENSBTAT00000003097	63	mRNA
ENSBTAT00000003099	5	mRNA
ENSBTAT00000003109	3	mRNA
ENSBTAT00000003111	8	mRNA
ENSBTAT00000003112	17	mRNA
ENSBTAT00000003115	8	mRNA
ENSBTAT00000003118	18	mRNA
ENSBTAT00000003121	32	mRNA
ENSBTAT00000003129	5	mRNA
ENSBTAT00000003130	4	mRNA
ENSBTAT00000003131	6	mRNA
ENSBTAT00000003132	2	mRNA
ENSBTAT00000003135	5	mRNA
ENSBTAT00000003140	1	mRNA
ENSBTAT00000003141	7	mRNA
ENSBTAT00000003143	23	mRNA
ENSBTAT00000003145	11	mRNA
ENSBTAT00000003146	26	mRNA
ENSBTAT00000003149	1	mRNA
ENSBTAT00000003151	19	mRNA
ENSBTAT00000003156	10	mRNA
ENSBTAT00000003163	19	mRNA
ENSBTAT00000003165	11	mRNA
ENSBTAT00000003167	6	mRNA
ENSBTAT00000003173	15	mRNA
ENSBTAT00000003175	11	mRNA
ENSBTAT00000003176	7	mRNA
ENSBTAT00000003178	5	mRNA
ENSBTAT00000003182	4	mRNA
ENSBTAT00000003183	18	mRNA
ENSBTAT00000003186	20	mRNA
ENSBTAT00000003187	2	mRNA
ENSBTAT00000003190	4	mRNA
ENSBTAT00000003191	9	mRNA
ENSBTAT00000003192	4	mRNA
ENSBTAT00000003193	35	mRNA
ENSBTAT00000003195	7	mRNA
ENSBTAT00000003197	6	mRNA
ENSBTAT00000003200	5	mRNA
ENSBTAT00000003201	4	mRNA
ENSBTAT00000003203	12	mRNA
ENSBTAT00000003204	7	mRNA
ENSBTAT00000003205	9	mRNA
ENSBTAT00000003206	5	mRNA
ENSBTAT00000003210	18	mRNA
ENSBTAT00000003211	14	mRNA
ENSBTAT00000003212	15	mRNA
ENSBTAT00000003214	3	mRNA
ENSBTAT00000003218	4	mRNA
ENSBTAT00000003219	19	mRNA
ENSBTAT00000003220	8	mRNA
ENSBTAT00000003225	11	mRNA
ENSBTAT00000003229	32	mRNA
ENSBTAT00000003234	8	mRNA
ENSBTAT00000003236	9	mRNA
ENSBTAT00000003239	17	mRNA
ENSBTAT00000003242	19	mRNA
ENSBTAT00000003245	7	mRNA
ENSBTAT00000003246	1	mRNA
ENSBTAT00000003249	4	mRNA
ENSBTAT00000003250	6	mRNA
ENSBTAT00000003252	24	mRNA
ENSBTAT00000003253	1	mRNA
ENSBTAT00000003254	12	mRNA
ENSBTAT00000003257	4	mRNA
ENSBTAT00000003259	12	mRNA
ENSBTAT00000003261	14	mRNA
ENSBTAT00000003262	9	mRNA
ENSBTAT00000003266	3	mRNA
ENSBTAT00000003269	5	mRNA
ENSBTAT00000003272	9	mRNA
ENSBTAT00000003273	6	mRNA
ENSBTAT00000003274	14	mRNA
ENSBTAT00000003276	3	mRNA
ENSBTAT00000003277	11	mRNA
ENSBTAT00000003278	12	mRNA
ENSBTAT00000003283	23	mRNA
ENSBTAT00000003285	4	mRNA
ENSBTAT00000003297	13	mRNA
ENSBTAT00000003304	1	mRNA
ENSBTAT00000003305	5	mRNA
ENSBTAT00000003306	5	mRNA
ENSBTAT00000003309	4	mRNA
ENSBTAT00000003312	6	mRNA
ENSBTAT00000003318	3	mRNA
ENSBTAT00000003319	11	mRNA
ENSBTAT00000003320	5	mRNA
ENSBTAT00000003321	1	mRNA
ENSBTAT00000003325	11	mRNA
ENSBTAT00000003326	20	mRNA
ENSBTAT00000003327	7	mRNA
ENSBTAT00000003331	4	mRNA
ENSBTAT00000003332	22	mRNA
ENSBTAT00000003333	17	mRNA
ENSBTAT00000003336	10	mRNA
ENSBTAT00000003338	15	mRNA
ENSBTAT00000003340	9	mRNA
ENSBTAT00000003341	6	mRNA
ENSBTAT00000003342	5	mRNA
ENSBTAT00000003343	41	mRNA
ENSBTAT00000003345	5	mRNA
ENSBTAT00000003346	7	mRNA
ENSBTAT00000003353	9	mRNA
ENSBTAT00000003354	26	mRNA
ENSBTAT00000003355	5	mRNA
ENSBTAT00000003358	7	mRNA
ENSBTAT00000003359	4	mRNA
ENSBTAT00000003362	8	mRNA
ENSBTAT00000003365	14	mRNA
ENSBTAT00000003367	23	mRNA
ENSBTAT00000003370	18	mRNA
ENSBTAT00000003373	16	mRNA
ENSBTAT00000003377	7	mRNA
ENSBTAT00000003379	8	mRNA
ENSBTAT00000003380	23	mRNA
ENSBTAT00000003382	16	mRNA
ENSBTAT00000003384	11	mRNA
ENSBTAT00000003385	1	mRNA
ENSBTAT00000003394	8	mRNA
ENSBTAT00000003395	22	mRNA
ENSBTAT00000003400	13	mRNA
ENSBTAT00000003401	17	mRNA
ENSBTAT00000003402	10	mRNA
ENSBTAT00000003403	22	mRNA
ENSBTAT00000003404	8	mRNA
ENSBTAT00000003407	14	mRNA
ENSBTAT00000003411	2	mRNA
ENSBTAT00000003413	17	mRNA
ENSBTAT00000003414	3	mRNA
ENSBTAT00000003415	10	mRNA
ENSBTAT00000003419	8	mRNA
ENSBTAT00000003420	2	mRNA
ENSBTAT00000003422	5	mRNA
ENSBTAT00000003425	5	mRNA
ENSBTAT00000003427	20	mRNA
ENSBTAT00000003429	19	mRNA
ENSBTAT00000003431	6	mRNA
ENSBTAT00000003433	14	mRNA
ENSBTAT00000003434	3	mRNA
ENSBTAT00000003435	13	mRNA
ENSBTAT00000003437	19	mRNA
ENSBTAT00000003439	9	mRNA
ENSBTAT00000003441	14	mRNA
ENSBTAT00000003442	5	mRNA
ENSBTAT00000003444	8	mRNA
ENSBTAT00000003445	1	mRNA
ENSBTAT00000003460	2	mRNA
ENSBTAT00000003463	2	mRNA
ENSBTAT00000003464	15	mRNA
ENSBTAT00000003467	9	mRNA
ENSBTAT00000003468	3	mRNA
ENSBTAT00000003469	1	mRNA
ENSBTAT00000003470	10	mRNA
ENSBTAT00000003472	22	mRNA
ENSBTAT00000003476	19	mRNA
ENSBTAT00000003479	1	mRNA
ENSBTAT00000003484	7	mRNA
ENSBTAT00000003489	8	mRNA
ENSBTAT00000003490	31	mRNA
ENSBTAT00000003492	7	mRNA
ENSBTAT00000003493	26	mRNA
ENSBTAT00000003497	7	mRNA
ENSBTAT00000003498	21	mRNA
ENSBTAT00000003500	8	mRNA
ENSBTAT00000003502	21	mRNA
ENSBTAT00000003503	10	mRNA
ENSBTAT00000003504	19	mRNA
ENSBTAT00000003506	7	mRNA
ENSBTAT00000003509	6	mRNA
ENSBTAT00000003513	5	mRNA
ENSBTAT00000003514	4	mRNA
ENSBTAT00000003515	8	mRNA
ENSBTAT00000003519	8	mRNA
ENSBTAT00000003521	23	mRNA
ENSBTAT00000003522	9	mRNA
ENSBTAT00000003524	10	mRNA
ENSBTAT00000003525	29	mRNA
ENSBTAT00000003529	15	mRNA
ENSBTAT00000003532	16	mRNA
ENSBTAT00000003533	19	mRNA
ENSBTAT00000003535	13	mRNA
ENSBTAT00000003537	17	mRNA
ENSBTAT00000003541	15	mRNA
ENSBTAT00000003544	6	mRNA
ENSBTAT00000003545	11	mRNA
ENSBTAT00000003547	2	mRNA
ENSBTAT00000003549	40	mRNA
ENSBTAT00000003550	2	mRNA
ENSBTAT00000003556	16	mRNA
ENSBTAT00000003557	11	mRNA
ENSBTAT00000003559	5	mRNA
ENSBTAT00000003560	10	mRNA
ENSBTAT00000003561	7	mRNA
ENSBTAT00000003563	35	mRNA
ENSBTAT00000003564	3	mRNA
ENSBTAT00000003566	17	mRNA
ENSBTAT00000003572	12	mRNA
ENSBTAT00000003573	30	mRNA
ENSBTAT00000003574	5	mRNA
ENSBTAT00000003575	1	mRNA
ENSBTAT00000003576	20	mRNA
ENSBTAT00000003584	37	mRNA
ENSBTAT00000003585	5	mRNA
ENSBTAT00000003588	10	mRNA
ENSBTAT00000003589	9	mRNA
ENSBTAT00000003590	3	mRNA
ENSBTAT00000003591	5	mRNA
ENSBTAT00000003593	9	mRNA
ENSBTAT00000003595	9	mRNA
ENSBTAT00000003598	3	mRNA
ENSBTAT00000003599	23	mRNA
ENSBTAT00000003600	30	mRNA
ENSBTAT00000003602	22	mRNA
ENSBTAT00000003605	1	mRNA
ENSBTAT00000003608	22	mRNA
ENSBTAT00000003609	8	mRNA
ENSBTAT00000003613	7	mRNA
ENSBTAT00000003616	22	mRNA
ENSBTAT00000003617	5	mRNA
ENSBTAT00000003619	18	mRNA
ENSBTAT00000003625	14	mRNA
ENSBTAT00000003635	5	mRNA
ENSBTAT00000003636	11	mRNA
ENSBTAT00000003637	8	mRNA
ENSBTAT00000003640	5	mRNA
ENSBTAT00000003645	11	mRNA
ENSBTAT00000003651	10	mRNA
ENSBTAT00000003652	12	mRNA
ENSBTAT00000003653	6	mRNA
ENSBTAT00000003655	10	mRNA
ENSBTAT00000003659	25	mRNA
ENSBTAT00000003660	9	mRNA
ENSBTAT00000003661	7	mRNA
ENSBTAT00000003662	12	mRNA
ENSBTAT00000003664	13	mRNA
ENSBTAT00000003665	7	mRNA
ENSBTAT00000003668	6	mRNA
ENSBTAT00000003674	7	mRNA
ENSBTAT00000003678	4	mRNA
ENSBTAT00000003681	16	mRNA
ENSBTAT00000003683	3	mRNA
ENSBTAT00000003688	12	mRNA
ENSBTAT00000003689	28	mRNA
ENSBTAT00000003690	10	mRNA
ENSBTAT00000003691	16	mRNA
ENSBTAT00000003693	2	mRNA
ENSBTAT00000003695	6	mRNA
ENSBTAT00000003696	29	mRNA
ENSBTAT00000003701	22	mRNA
ENSBTAT00000003703	3	mRNA
ENSBTAT00000003706	4	mRNA
ENSBTAT00000003716	10	mRNA
ENSBTAT00000003719	9	mRNA
ENSBTAT00000003722	2	mRNA
ENSBTAT00000003725	10	mRNA
ENSBTAT00000003726	8	mRNA
ENSBTAT00000003728	15	mRNA
ENSBTAT00000003732	6	mRNA
ENSBTAT00000003736	15	mRNA
ENSBTAT00000003739	34	mRNA
ENSBTAT00000003743	16	mRNA
ENSBTAT00000003750	1	mRNA
ENSBTAT00000003751	10	mRNA
ENSBTAT00000003752	7	mRNA
ENSBTAT00000003755	9	mRNA
ENSBTAT00000003758	25	mRNA
ENSBTAT00000003763	3	mRNA
ENSBTAT00000003764	13	mRNA
ENSBTAT00000003767	3	mRNA
ENSBTAT00000003770	18	mRNA
ENSBTAT00000003771	2	mRNA
ENSBTAT00000003775	37	mRNA
ENSBTAT00000003777	4	mRNA
ENSBTAT00000003779	10	mRNA
ENSBTAT00000003783	2	mRNA
ENSBTAT00000003788	10	mRNA
ENSBTAT00000003789	11	mRNA
ENSBTAT00000003791	8	mRNA
ENSBTAT00000003794	9	mRNA
ENSBTAT00000003795	13	mRNA
ENSBTAT00000003797	2	mRNA
ENSBTAT00000003798	18	mRNA
ENSBTAT00000003812	9	mRNA
ENSBTAT00000003816	6	mRNA
ENSBTAT00000003817	4	mRNA
ENSBTAT00000003818	10	mRNA
ENSBTAT00000003821	17	mRNA
ENSBTAT00000003826	15	mRNA
ENSBTAT00000003828	19	mRNA
ENSBTAT00000003829	5	mRNA
ENSBTAT00000003831	1	mRNA
ENSBTAT00000003832	5	mRNA
ENSBTAT00000003835	5	mRNA
ENSBTAT00000003838	20	mRNA
ENSBTAT00000003840	9	mRNA
ENSBTAT00000003843	9	mRNA
ENSBTAT00000003850	6	mRNA
ENSBTAT00000003855	9	mRNA
ENSBTAT00000003856	19	mRNA
ENSBTAT00000003858	5	mRNA
ENSBTAT00000003860	12	mRNA
ENSBTAT00000003862	4	mRNA
ENSBTAT00000003865	56	mRNA
ENSBTAT00000003868	18	mRNA
ENSBTAT00000003869	9	mRNA
ENSBTAT00000003871	11	mRNA
ENSBTAT00000003873	9	mRNA
ENSBTAT00000003874	1	mRNA
ENSBTAT00000003875	9	mRNA
ENSBTAT00000003878	10	mRNA
ENSBTAT00000003881	11	mRNA
ENSBTAT00000003883	19	mRNA
ENSBTAT00000003886	4	mRNA
ENSBTAT00000003890	11	mRNA
ENSBTAT00000003895	8	mRNA
ENSBTAT00000003897	13	mRNA
ENSBTAT00000003899	17	mRNA
ENSBTAT00000003902	5	mRNA
ENSBTAT00000003904	48	mRNA
ENSBTAT00000003905	3	mRNA
ENSBTAT00000003907	5	mRNA
ENSBTAT00000003908	21	mRNA
ENSBTAT00000003922	15	mRNA
ENSBTAT00000003923	10	mRNA
ENSBTAT00000003924	7	mRNA
ENSBTAT00000003925	10	mRNA
ENSBTAT00000003926	4	mRNA
ENSBTAT00000003928	10	mRNA
ENSBTAT00000003929	6	mRNA
ENSBTAT00000003935	6	mRNA
ENSBTAT00000003939	10	mRNA
ENSBTAT00000003943	4	mRNA
ENSBTAT00000003953	12	mRNA
ENSBTAT00000003955	6	mRNA
ENSBTAT00000003956	31	mRNA
ENSBTAT00000003959	4	mRNA
ENSBTAT00000003960	3	mRNA
ENSBTAT00000003961	5	mRNA
ENSBTAT00000003962	7	mRNA
ENSBTAT00000003969	17	mRNA
ENSBTAT00000003974	10	mRNA
ENSBTAT00000003977	7	mRNA
ENSBTAT00000003978	17	mRNA
ENSBTAT00000003980	17	mRNA
ENSBTAT00000003981	80	mRNA
ENSBTAT00000003984	31	mRNA
ENSBTAT00000003986	18	mRNA
ENSBTAT00000003989	6	mRNA
ENSBTAT00000003990	8	mRNA
ENSBTAT00000003991	6	mRNA
ENSBTAT00000003993	4	mRNA
ENSBTAT00000003996	8	mRNA
ENSBTAT00000003997	5	mRNA
ENSBTAT00000003999	20	mRNA
ENSBTAT00000004002	15	mRNA
ENSBTAT00000004003	12	mRNA
ENSBTAT00000004005	1	mRNA
ENSBTAT00000004006	3	mRNA
ENSBTAT00000004007	5	mRNA
ENSBTAT00000004009	8	mRNA
ENSBTAT00000004012	6	mRNA
ENSBTAT00000004016	10	mRNA
ENSBTAT00000004017	9	mRNA
ENSBTAT00000004019	5	mRNA
ENSBTAT00000004020	8	mRNA
ENSBTAT00000004021	15	mRNA
ENSBTAT00000004025	17	mRNA
ENSBTAT00000004027	20	mRNA
ENSBTAT00000004031	12	mRNA
ENSBTAT00000004034	21	mRNA
ENSBTAT00000004035	4	mRNA
ENSBTAT00000004036	2	mRNA
ENSBTAT00000004042	5	mRNA
ENSBTAT00000004044	6	mRNA
ENSBTAT00000004045	5	mRNA
ENSBTAT00000004047	11	mRNA
ENSBTAT00000004048	6	mRNA
ENSBTAT00000004049	15	mRNA
ENSBTAT00000004052	15	mRNA
ENSBTAT00000004055	1	mRNA
ENSBTAT00000004058	14	mRNA
ENSBTAT00000004059	11	mRNA
ENSBTAT00000004065	11	mRNA
ENSBTAT00000004068	13	mRNA
ENSBTAT00000004070	5	mRNA
ENSBTAT00000004084	3	mRNA
ENSBTAT00000004087	8	mRNA
ENSBTAT00000004093	9	mRNA
ENSBTAT00000004094	10	mRNA
ENSBTAT00000004097	28	mRNA
ENSBTAT00000004098	4	mRNA
ENSBTAT00000004101	23	mRNA
ENSBTAT00000004104	5	mRNA
ENSBTAT00000004111	20	mRNA
ENSBTAT00000004114	15	mRNA
ENSBTAT00000004115	11	mRNA
ENSBTAT00000004122	3	mRNA
ENSBTAT00000004124	9	mRNA
ENSBTAT00000004127	7	mRNA
ENSBTAT00000004131	11	mRNA
ENSBTAT00000004132	12	mRNA
ENSBTAT00000004135	5	mRNA
ENSBTAT00000004136	10	mRNA
ENSBTAT00000004138	7	mRNA
ENSBTAT00000004143	8	mRNA
ENSBTAT00000004145	5	mRNA
ENSBTAT00000004147	11	mRNA
ENSBTAT00000004148	3	mRNA
ENSBTAT00000004152	10	mRNA
ENSBTAT00000004154	1	mRNA
ENSBTAT00000004156	11	mRNA
ENSBTAT00000004159	9	mRNA
ENSBTAT00000004161	4	mRNA
ENSBTAT00000004163	1	mRNA
ENSBTAT00000004165	2	mRNA
ENSBTAT00000004167	2	mRNA
ENSBTAT00000004170	3	mRNA
ENSBTAT00000004171	2	mRNA
ENSBTAT00000004174	9	mRNA
ENSBTAT00000004179	2	mRNA
ENSBTAT00000004180	7	mRNA
ENSBTAT00000004181	13	mRNA
ENSBTAT00000004184	10	mRNA
ENSBTAT00000004187	5	mRNA
ENSBTAT00000004188	10	mRNA
ENSBTAT00000004190	5	mRNA
ENSBTAT00000004191	5	mRNA
ENSBTAT00000004192	6	mRNA
ENSBTAT00000004195	12	mRNA
ENSBTAT00000004196	4	mRNA
ENSBTAT00000004199	2	mRNA
ENSBTAT00000004201	14	mRNA
ENSBTAT00000004204	62	mRNA
ENSBTAT00000004205	17	mRNA
ENSBTAT00000004206	11	mRNA
ENSBTAT00000004210	10	mRNA
ENSBTAT00000004211	12	mRNA
ENSBTAT00000004215	2	mRNA
ENSBTAT00000004220	7	mRNA
ENSBTAT00000004221	11	mRNA
ENSBTAT00000004224	1	mRNA
ENSBTAT00000004225	7	mRNA
ENSBTAT00000004227	4	mRNA
ENSBTAT00000004229	10	mRNA
ENSBTAT00000004233	2	mRNA
ENSBTAT00000004235	4	mRNA
ENSBTAT00000004240	14	mRNA
ENSBTAT00000004245	7	mRNA
ENSBTAT00000004247	1	mRNA
ENSBTAT00000004256	14	mRNA
ENSBTAT00000004258	23	mRNA
ENSBTAT00000004259	15	mRNA
ENSBTAT00000004260	18	mRNA
ENSBTAT00000004262	6	mRNA
ENSBTAT00000004265	7	mRNA
ENSBTAT00000004267	5	mRNA
ENSBTAT00000004268	5	mRNA
ENSBTAT00000004270	6	mRNA
ENSBTAT00000004272	9	mRNA
ENSBTAT00000004276	6	mRNA
ENSBTAT00000004279	11	mRNA
ENSBTAT00000004280	14	mRNA
ENSBTAT00000004281	26	mRNA
ENSBTAT00000004287	7	mRNA
ENSBTAT00000004288	8	mRNA
ENSBTAT00000004289	9	mRNA
ENSBTAT00000004291	2	mRNA
ENSBTAT00000004296	9	mRNA
ENSBTAT00000004304	20	mRNA
ENSBTAT00000004312	26	mRNA
ENSBTAT00000004316	8	mRNA
ENSBTAT00000004317	14	mRNA
ENSBTAT00000004318	6	mRNA
ENSBTAT00000004324	3	mRNA
ENSBTAT00000004325	8	mRNA
ENSBTAT00000004328	12	mRNA
ENSBTAT00000004331	6	mRNA
ENSBTAT00000004332	8	mRNA
ENSBTAT00000004333	8	mRNA
ENSBTAT00000004334	6	mRNA
ENSBTAT00000004335	19	mRNA
ENSBTAT00000004337	5	mRNA
ENSBTAT00000004338	9	mRNA
ENSBTAT00000004350	2	mRNA
ENSBTAT00000004354	14	mRNA
ENSBTAT00000004358	8	mRNA
ENSBTAT00000004364	18	mRNA
ENSBTAT00000004365	4	mRNA
ENSBTAT00000004371	5	mRNA
ENSBTAT00000004373	7	mRNA
ENSBTAT00000004376	10	mRNA
ENSBTAT00000004378	5	mRNA
ENSBTAT00000004381	23	mRNA
ENSBTAT00000004384	13	mRNA
ENSBTAT00000004386	26	mRNA
ENSBTAT00000004389	5	mRNA
ENSBTAT00000004393	4	mRNA
ENSBTAT00000004398	16	mRNA
ENSBTAT00000004400	10	mRNA
ENSBTAT00000004401	9	mRNA
ENSBTAT00000004404	9	mRNA
ENSBTAT00000004405	9	mRNA
ENSBTAT00000004406	2	mRNA
ENSBTAT00000004408	24	mRNA
ENSBTAT00000004410	10	mRNA
ENSBTAT00000004411	16	mRNA
ENSBTAT00000004413	5	mRNA
ENSBTAT00000004418	4	mRNA
ENSBTAT00000004419	4	mRNA
ENSBTAT00000004426	4	mRNA
ENSBTAT00000004431	10	mRNA
ENSBTAT00000004433	10	mRNA
ENSBTAT00000004437	6	mRNA
ENSBTAT00000004440	4	mRNA
ENSBTAT00000004441	9	mRNA
ENSBTAT00000004442	4	mRNA
ENSBTAT00000004443	20	mRNA
ENSBTAT00000004444	4	mRNA
ENSBTAT00000004459	11	mRNA
ENSBTAT00000004463	17	mRNA
ENSBTAT00000004466	17	mRNA
ENSBTAT00000004472	9	mRNA
ENSBTAT00000004474	7	mRNA
ENSBTAT00000004477	7	mRNA
ENSBTAT00000004480	14	mRNA
ENSBTAT00000004482	13	mRNA
ENSBTAT00000004485	3	mRNA
ENSBTAT00000004486	7	mRNA
ENSBTAT00000004487	6	mRNA
ENSBTAT00000004493	14	mRNA
ENSBTAT00000004495	9	mRNA
ENSBTAT00000004499	9	mRNA
ENSBTAT00000004502	5	mRNA
ENSBTAT00000004503	8	mRNA
ENSBTAT00000004507	2	mRNA
ENSBTAT00000004508	4	mRNA
ENSBTAT00000004510	16	mRNA
ENSBTAT00000004511	6	mRNA
ENSBTAT00000004515	14	mRNA
ENSBTAT00000004524	7	mRNA
ENSBTAT00000004526	8	mRNA
ENSBTAT00000004527	3	mRNA
ENSBTAT00000004528	5	mRNA
ENSBTAT00000004535	9	mRNA
ENSBTAT00000004536	10	mRNA
ENSBTAT00000004537	7	mRNA
ENSBTAT00000004542	29	mRNA
ENSBTAT00000004546	6	mRNA
ENSBTAT00000004547	4	mRNA
ENSBTAT00000004549	20	mRNA
ENSBTAT00000004550	7	mRNA
ENSBTAT00000004553	2	mRNA
ENSBTAT00000004555	4	mRNA
ENSBTAT00000004556	5	mRNA
ENSBTAT00000004557	5	mRNA
ENSBTAT00000004559	13	mRNA
ENSBTAT00000004561	23	mRNA
ENSBTAT00000004562	8	mRNA
ENSBTAT00000004563	7	mRNA
ENSBTAT00000004564	9	mRNA
ENSBTAT00000004567	4	mRNA
ENSBTAT00000004568	13	mRNA
ENSBTAT00000004569	5	mRNA
ENSBTAT00000004574	4	mRNA
ENSBTAT00000004579	6	mRNA
ENSBTAT00000004583	13	mRNA
ENSBTAT00000004584	18	mRNA
ENSBTAT00000004588	15	mRNA
ENSBTAT00000004593	20	mRNA
ENSBTAT00000004595	12	mRNA
ENSBTAT00000004597	2	mRNA
ENSBTAT00000004602	3	mRNA
ENSBTAT00000004604	6	mRNA
ENSBTAT00000004608	2	mRNA
ENSBTAT00000004611	6	mRNA
ENSBTAT00000004615	7	mRNA
ENSBTAT00000004617	9	mRNA
ENSBTAT00000004619	19	mRNA
ENSBTAT00000004621	4	mRNA
ENSBTAT00000004623	12	mRNA
ENSBTAT00000004626	5	mRNA
ENSBTAT00000004630	1	mRNA
ENSBTAT00000004631	17	mRNA
ENSBTAT00000004632	2	mRNA
ENSBTAT00000004635	10	mRNA
ENSBTAT00000004636	12	mRNA
ENSBTAT00000004638	8	mRNA
ENSBTAT00000004639	3	mRNA
ENSBTAT00000004643	22	mRNA
ENSBTAT00000004644	12	mRNA
ENSBTAT00000004645	12	mRNA
ENSBTAT00000004647	3	mRNA
ENSBTAT00000004648	15	mRNA
ENSBTAT00000004650	14	mRNA
ENSBTAT00000004651	5	mRNA
ENSBTAT00000004653	9	mRNA
ENSBTAT00000004655	6	mRNA
ENSBTAT00000004656	15	mRNA
ENSBTAT00000004657	9	mRNA
ENSBTAT00000004658	8	mRNA
ENSBTAT00000004659	8	mRNA
ENSBTAT00000004664	9	mRNA
ENSBTAT00000004666	8	mRNA
ENSBTAT00000004667	12	mRNA
ENSBTAT00000004668	7	mRNA
ENSBTAT00000004669	13	mRNA
ENSBTAT00000004671	7	mRNA
ENSBTAT00000004675	10	mRNA
ENSBTAT00000004678	5	mRNA
ENSBTAT00000004686	17	mRNA
ENSBTAT00000004687	6	mRNA
ENSBTAT00000004690	23	mRNA
ENSBTAT00000004696	11	mRNA
ENSBTAT00000004699	11	mRNA
ENSBTAT00000004701	6	mRNA
ENSBTAT00000004704	51	mRNA
ENSBTAT00000004711	11	mRNA
ENSBTAT00000004713	4	mRNA
ENSBTAT00000004717	3	mRNA
ENSBTAT00000004721	22	mRNA
ENSBTAT00000004724	3	mRNA
ENSBTAT00000004728	13	mRNA
ENSBTAT00000004729	2	mRNA
ENSBTAT00000004734	7	mRNA
ENSBTAT00000004736	12	mRNA
ENSBTAT00000004739	3	mRNA
ENSBTAT00000004744	5	mRNA
ENSBTAT00000004746	7	mRNA
ENSBTAT00000004747	20	mRNA
ENSBTAT00000004751	6	mRNA
ENSBTAT00000004752	8	mRNA
ENSBTAT00000004757	5	mRNA
ENSBTAT00000004758	8	mRNA
ENSBTAT00000004759	5	mRNA
ENSBTAT00000004760	5	mRNA
ENSBTAT00000004763	9	mRNA
ENSBTAT00000004769	7	mRNA
ENSBTAT00000004771	1	mRNA
ENSBTAT00000004772	16	mRNA
ENSBTAT00000004776	10	mRNA
ENSBTAT00000004780	2	mRNA
ENSBTAT00000004781	14	mRNA
ENSBTAT00000004788	52	mRNA
ENSBTAT00000004790	1	mRNA
ENSBTAT00000004794	12	mRNA
ENSBTAT00000004797	8	mRNA
ENSBTAT00000004806	11	mRNA
ENSBTAT00000004810	8	mRNA
ENSBTAT00000004811	10	mRNA
ENSBTAT00000004813	17	mRNA
ENSBTAT00000004815	9	mRNA
ENSBTAT00000004817	2	mRNA
ENSBTAT00000004821	2	mRNA
ENSBTAT00000004823	15	mRNA
ENSBTAT00000004825	9	mRNA
ENSBTAT00000004828	5	mRNA
ENSBTAT00000004831	20	mRNA
ENSBTAT00000004832	22	mRNA
ENSBTAT00000004833	14	mRNA
ENSBTAT00000004834	2	mRNA
ENSBTAT00000004835	4	mRNA
ENSBTAT00000004836	16	mRNA
ENSBTAT00000004838	1	mRNA
ENSBTAT00000004843	17	mRNA
ENSBTAT00000004844	2	mRNA
ENSBTAT00000004845	17	mRNA
ENSBTAT00000004849	23	mRNA
ENSBTAT00000004852	10	mRNA
ENSBTAT00000004853	17	mRNA
ENSBTAT00000004861	5	mRNA
ENSBTAT00000004870	2	mRNA
ENSBTAT00000004874	31	mRNA
ENSBTAT00000004876	19	mRNA
ENSBTAT00000004878	10	mRNA
ENSBTAT00000004879	16	mRNA
ENSBTAT00000004880	15	mRNA
ENSBTAT00000004881	3	mRNA
ENSBTAT00000004882	4	mRNA
ENSBTAT00000004885	10	mRNA
ENSBTAT00000004887	12	mRNA
ENSBTAT00000004890	9	mRNA
ENSBTAT00000004892	14	mRNA
ENSBTAT00000004893	35	mRNA
ENSBTAT00000004894	1	mRNA
ENSBTAT00000004896	11	mRNA
ENSBTAT00000004897	5	mRNA
ENSBTAT00000004899	1	mRNA
ENSBTAT00000004901	1	mRNA
ENSBTAT00000004903	6	mRNA
ENSBTAT00000004905	49	mRNA
ENSBTAT00000004912	17	mRNA
ENSBTAT00000004915	3	mRNA
ENSBTAT00000004917	23	mRNA
ENSBTAT00000004918	5	mRNA
ENSBTAT00000004921	12	mRNA
ENSBTAT00000004922	13	mRNA
ENSBTAT00000004925	17	mRNA
ENSBTAT00000004926	13	mRNA
ENSBTAT00000004929	24	mRNA
ENSBTAT00000004931	3	mRNA
ENSBTAT00000004933	12	mRNA
ENSBTAT00000004942	8	mRNA
ENSBTAT00000004948	18	mRNA
ENSBTAT00000004949	12	mRNA
ENSBTAT00000004952	23	mRNA
ENSBTAT00000004954	17	mRNA
ENSBTAT00000004955	8	mRNA
ENSBTAT00000004959	10	mRNA
ENSBTAT00000004967	8	mRNA
ENSBTAT00000004969	11	mRNA
ENSBTAT00000004971	19	mRNA
ENSBTAT00000004972	10	mRNA
ENSBTAT00000004977	20	mRNA
ENSBTAT00000004980	6	mRNA
ENSBTAT00000004984	6	mRNA
ENSBTAT00000004985	17	mRNA
ENSBTAT00000004988	2	mRNA
ENSBTAT00000004992	3	mRNA
ENSBTAT00000004994	8	mRNA
ENSBTAT00000005001	6	mRNA
ENSBTAT00000005002	6	mRNA
ENSBTAT00000005003	23	mRNA
ENSBTAT00000005007	8	mRNA
ENSBTAT00000005009	14	mRNA
ENSBTAT00000005011	8	mRNA
ENSBTAT00000005013	16	mRNA
ENSBTAT00000005015	4	mRNA
ENSBTAT00000005016	5	mRNA
ENSBTAT00000005018	16	mRNA
ENSBTAT00000005025	11	mRNA
ENSBTAT00000005030	26	mRNA
ENSBTAT00000005032	5	mRNA
ENSBTAT00000005037	9	mRNA
ENSBTAT00000005039	8	mRNA
ENSBTAT00000005040	16	mRNA
ENSBTAT00000005042	7	mRNA
ENSBTAT00000005043	7	mRNA
ENSBTAT00000005055	9	mRNA
ENSBTAT00000005059	8	mRNA
ENSBTAT00000005060	4	mRNA
ENSBTAT00000005061	10	mRNA
ENSBTAT00000005062	3	mRNA
ENSBTAT00000005064	11	mRNA
ENSBTAT00000005065	19	mRNA
ENSBTAT00000005072	6	mRNA
ENSBTAT00000005074	8	mRNA
ENSBTAT00000005076	22	mRNA
ENSBTAT00000005078	5	mRNA
ENSBTAT00000005079	17	mRNA
ENSBTAT00000005080	6	mRNA
ENSBTAT00000005083	14	mRNA
ENSBTAT00000005090	3	mRNA
ENSBTAT00000005092	31	mRNA
ENSBTAT00000005094	21	mRNA
ENSBTAT00000005098	14	mRNA
ENSBTAT00000005101	6	mRNA
ENSBTAT00000005102	8	mRNA
ENSBTAT00000005108	1	mRNA
ENSBTAT00000005111	9	mRNA
ENSBTAT00000005113	3	mRNA
ENSBTAT00000005119	15	mRNA
ENSBTAT00000005120	2	mRNA
ENSBTAT00000005121	2	mRNA
ENSBTAT00000005126	11	mRNA
ENSBTAT00000005130	10	mRNA
ENSBTAT00000005131	19	mRNA
ENSBTAT00000005134	9	mRNA
ENSBTAT00000005137	12	mRNA
ENSBTAT00000005141	10	mRNA
ENSBTAT00000005143	1	mRNA
ENSBTAT00000005146	10	mRNA
ENSBTAT00000005147	10	mRNA
ENSBTAT00000005148	10	mRNA
ENSBTAT00000005153	17	mRNA
ENSBTAT00000005154	13	mRNA
ENSBTAT00000005160	15	mRNA
ENSBTAT00000005162	6	mRNA
ENSBTAT00000005163	9	mRNA
ENSBTAT00000005164	4	mRNA
ENSBTAT00000005165	8	mRNA
ENSBTAT00000005166	14	mRNA
ENSBTAT00000005167	5	mRNA
ENSBTAT00000005168	4	mRNA
ENSBTAT00000005170	3	mRNA
ENSBTAT00000005171	2	mRNA
ENSBTAT00000005174	7	mRNA
ENSBTAT00000005175	5	mRNA
ENSBTAT00000005179	7	mRNA
ENSBTAT00000005181	16	mRNA
ENSBTAT00000005182	7	mRNA
ENSBTAT00000005183	7	mRNA
ENSBTAT00000005191	47	mRNA
ENSBTAT00000005194	5	mRNA
ENSBTAT00000005195	9	mRNA
ENSBTAT00000005204	3	mRNA
ENSBTAT00000005206	12	mRNA
ENSBTAT00000005207	14	mRNA
ENSBTAT00000005208	19	mRNA
ENSBTAT00000005210	15	mRNA
ENSBTAT00000005212	2	mRNA
ENSBTAT00000005214	6	mRNA
ENSBTAT00000005216	6	mRNA
ENSBTAT00000005218	91	mRNA
ENSBTAT00000005220	7	mRNA
ENSBTAT00000005222	4	mRNA
ENSBTAT00000005226	4	mRNA
ENSBTAT00000005228	6	mRNA
ENSBTAT00000005231	8	mRNA
ENSBTAT00000005233	29	mRNA
ENSBTAT00000005236	10	mRNA
ENSBTAT00000005240	16	mRNA
ENSBTAT00000005242	16	mRNA
ENSBTAT00000005250	11	mRNA
ENSBTAT00000005251	2	mRNA
ENSBTAT00000005252	7	mRNA
ENSBTAT00000005255	22	mRNA
ENSBTAT00000005257	12	mRNA
ENSBTAT00000005261	3	mRNA
ENSBTAT00000005265	14	mRNA
ENSBTAT00000005267	10	mRNA
ENSBTAT00000005275	45	mRNA
ENSBTAT00000005277	3	mRNA
ENSBTAT00000005279	2	mRNA
ENSBTAT00000005280	15	mRNA
ENSBTAT00000005281	22	mRNA
ENSBTAT00000005283	3	mRNA
ENSBTAT00000005286	5	mRNA
ENSBTAT00000005289	14	mRNA
ENSBTAT00000005294	1	mRNA
ENSBTAT00000005295	4	mRNA
ENSBTAT00000005296	5	mRNA
ENSBTAT00000005300	22	mRNA
ENSBTAT00000005303	3	mRNA
ENSBTAT00000005311	9	mRNA
ENSBTAT00000005313	26	mRNA
ENSBTAT00000005323	5	mRNA
ENSBTAT00000005324	10	mRNA
ENSBTAT00000005326	1	mRNA
ENSBTAT00000005327	2	mRNA
ENSBTAT00000005328	15	mRNA
ENSBTAT00000005329	22	mRNA
[truncated: 19,349 more rows]
