# Supplementary material for: Analysis of long non-coding RNA expression profile of bovine monocyte-macrophage infected by Mycobacterium avium subsp. paratuberculosis
Source: BMC Genomics. 2022 Nov 24;23:768. doi: 10.1186/s12864-022-08997-5 (PMC9685057; doi:10.1186/s12864-022-08997-5)
Supplement: Supplementary file 2 — Additional file 2. [file 12864_2022_8997_MOESM2_ESM.zip › Supplementary Table1-12 (22.11.02)/Supplementary Table 9.lncRNA and mRNA expression level statistics table.xlsx]

## Sheet: Sheet1
Supplementary Table 9. lncRNA and mRNA expression level statistics table
Table (1). lncRNA and mRNA expression level.
lncRNA	0	0	5.96	0	0.95	3809.54
mRNA	0	0.03	11.01	0.36	2.12	16500.8
Table (2). lncRNA and mRNA number statistics.
type	number
lncRNA	4928
mRNA	16419
